# Supplementary material for: Diversity, Function and Activity of DNA Viruses in the Qiangyong Proglacial Lake Sediment, the Tibetan Plateau
Source: Environ Microbiol Rep. 2026 Jan 8;18(1):e70262. doi: 10.1111/1758-2229.70262 (PMC12783922; doi:10.1111/1758-2229.70262)
Supplement: Supplementary file 1 — Table S1: Quality of the genomes of QY proglacial lake sediment virus populations (vOTUs). Table S2: Taxonomic classification of QY proglacial lake sediment viral populations (vOTUs). Table S3: Predicted ex situ hosts of vOTUs in the QY proglacial lake sediment environments. Table S4: Predicted in situ hosts of vOTUs in the QY proglacial lake sediment environments. Table S5: Defences systems found in the host using DefenseFinder. Table S6: DRAM annotation results for 71 vOTUs associated with the host. Table S7: Summary of Spearman correlation results between abundances of virus/host pairs and sediment physicochemistries (significant: p < 0.05). Table S8: Full list of Spearman correlation results between abundances of virus/host pairs and sediment physicochemistries. Table S9: Auxiliary metabolic genes (AMGs) detected in QY proglacial lake sediment viral population genomes. Table S10: Functional redundancy between AMGs and putative host genes based on blastp results. Table S11: Expressed AMGs detected in QY proglacial lake sediment virus population genomes. [file EMI4-18-e70262-s002.xlsx]

## Sheet: Tables list
List of Supplementary tables
Table S1 Quality of the genomes of QY proglacial lake sediment virus populations (vOTUs).
Table S2 Taxonomic classification of QY proglacial lake sediment viral populations (vOTUs).
Table S3 Predicted ex-situ hosts of vOTUs in the QY proglacial lake sediment environments.
Table S4 Predicted in-situ hosts of vOTUs in the QY proglacial lake sediment environments.
Table S5 Defenses systems found in the host using DefenseFinder.
Table S6 DRAM annotation results for 71 vOTUs associated with the host.
Table S7 Summary of Spearman correlation results between abundances of virus/host pairs and sediment physicochemistries (significant: p<0.05).
Table S8 Full list of Spearman correlation results between abundances of virus/host pairs and sediment physicochemistries.
Table S9 Auxiliary metabolic genes (AMGs) detected in QY proglacial lake sediment viral population genomes.
Table S10 Functional redundancy between AMGs and putative host genes based on blastp results.
Table S11 Expressed AMGs detected in QY proglacial lake sediment virus population genomes.

## Sheet: Table S1
Table S1 Quality of the genomes of QY proglacial lake sediment virus populations (vOTUs).
vOTU ID	vContigs	contig_length	provirus	proviral_length	gene_count	viral_genes	host_genes	checkv_quality	miuvig_quality	completeness	completeness_method	contamination	kmer_freq	warnings	checkv-logic	Life strategy	Life strategy predicted pipeline	Virus Identification Pipeline
QYJanS1.5_1154593	QYJanS1.5_1154593	32901	No	NA	59	3	5	Low-quality	Genome-fragment	7.12	HMM-based (lower-bound)	0	1		virus	Virulent	VIBRANT/BACPHLIP	geNomad/DeepVirFinder/VIBRANT
QYJanS1.5_1156027	QYJanS1.5_1156027	18028	No	NA	38	2	0	Low-quality	Genome-fragment	4.96	HMM-based (lower-bound)	0	1.02		virus	Virulent	VIBRANT	geNomad/Virsorter2/VIBRANT
QYJanS1.5_1158075	QYJanS1.5_1158075	52387	No	NA	59	21	1	Medium-quality	Genome-fragment	82.18	HMM-based (lower-bound)	0	1		virus	Virulent	VIBRANT	geNomad/Virsorter2/VIBRANT
QYJanS1.5_1162606	QYJanS1.5_1162606	44813	No	NA	62	32	0	Medium-quality	Genome-fragment	74.88	AAI-based (medium-confidence)	0	1.01		virus	Virulent	VIBRANT/BACPHLIP	geNomad/Virsorter2/VIBRANT
QYJanS1.5_1164646	QYJanS1.5_1164646	30368	No	NA	38	10	1	Low-quality	Genome-fragment	13.41	HMM-based (lower-bound)	0	1		virus	Virulent	VIBRANT	geNomad/Virsorter2/VIBRANT
QYJanS1.5_1167846	QYJanS1.5_1167846	61530	No	NA	75	5	3	High-quality	High-quality	94.94	AAI-based (medium-confidence)	0	1		virus	unknow	CheckV/DRAMv/VIBRANT/BACPHLIP	geNomad/DeepVirFinder/Virsorter2
QYJanS1.5_1170004	QYJanS1.5_1170004	11136	No	NA	24	1	0	Low-quality	Genome-fragment	16.31	HMM-based (lower-bound)	0	1		virus	Virulent	BACPHLIP	geNomad/DeepVirFinder/Virsorter2
QYJanS1.5_1170675	QYJanS1.5_1170675	40141	No	NA	58	17	0	Complete	High-quality	100	DTR (high-confidence)	0	1		virus	Virulent	VIBRANT	geNomad/Virsorter2/DeepVirFinder/VIBRANT
QYJanS1.5_1172309	QYJanS1.5_1172309	13782	No	NA	34	1	0	Low-quality	Genome-fragment	8.2	AAI-based (medium-confidence)	0	1		virus	Virulent	VIBRANT	geNomad/Virsorter2/DeepVirFinder/VIBRANT
QYJanS1.5_1173157	QYJanS1.5_1173157	13317	No	NA	20	2	4	Low-quality	Genome-fragment	7.74	HMM-based (lower-bound)	0	1		virus	unknow	CheckV/DRAMv/VIBRANT/BACPHLIP	DeepVirFinder
QYJanS1.5_1173492	QYJanS1.5_1173492	12592	No	NA	21	1	0	Low-quality	Genome-fragment	4.25	AAI-based (medium-confidence)	0	1		virus	Virulent	VIBRANT	VIBRANT
QYJanS1.5_11765	QYJanS1.5_11765	12509	No	NA	17	1	0	Low-quality	Genome-fragment	14.82	AAI-based (medium-confidence)	0	1		virus	Virulent	VIBRANT	geNomad/DeepVirFinder/VIBRANT
QYJanS1.5_1177929	QYJanS1.5_1177929	48826	No	NA	68	17	2	Medium-quality	Genome-fragment	60.25	HMM-based (lower-bound)	0	1		virus	Virulent	VIBRANT	geNomad/Virsorter2/DeepVirFinder/VIBRANT
QYJanS1.5_1179348	QYJanS1.5_1179348	15480	No	NA	18	1	2	Low-quality	Genome-fragment	11.72	AAI-based (medium-confidence)	0	1		virus	Virulent	VIBRANT	VIBRANT
QYJanS1.5_1179442	QYJanS1.5_1179442	166153	No	NA	175	17	11	Medium-quality	Genome-fragment	80.57	HMM-based (lower-bound)	0	1		virus	Temperate	VIBRANT	geNomad/Virsorter2/VIBRANT
QYJanS1.5_1180189	QYJanS1.5_1180189	10256	No	NA	14	1	0	Low-quality	Genome-fragment	5.57	HMM-based (lower-bound)	0	1		virus	Virulent	VIBRANT	VIBRANT
QYJanS1.5_1180281	QYJanS1.5_1180281	10472	No	NA	13	3	0	Low-quality	Genome-fragment	26.37	AAI-based (high-confidence)	0	1		virus	Virulent	VIBRANT	geNomad/Virsorter2/DeepVirFinder/VIBRANT
QYJanS1.5_1180500	QYJanS1.5_1180500	39947	No	NA	63	3	6	Low-quality	Genome-fragment	19.2	AAI-based (medium-confidence)	0	1		virus	Virulent	VIBRANT	geNomad/Virsorter2/DeepVirFinder/VIBRANT
QYJanS1.5_1180598	QYJanS1.5_1180598	45640	No	NA	97	3	2	Low-quality	Genome-fragment	21.23	HMM-based (lower-bound)	0	1		virus	Temperate	VIBRANT	Virsorter2/VIBRANT
QYJanS1.5_1181316	QYJanS1.5_1181316	13665	No	NA	12	4	0	Low-quality	Genome-fragment	3.52	HMM-based (lower-bound)	0	1.07		virus	Virulent	VIBRANT	VIBRANT
QYJanS1.5_1181559	QYJanS1.5_1181559	14014	No	NA	13	1	0	Low-quality	Genome-fragment	7.04	AAI-based (medium-confidence)	0	1		virus	Virulent	VIBRANT	VIBRANT
QYJanS1.5_1182017	QYJanS1.5_1182017	45611	No	NA	75	6	8	Low-quality	Genome-fragment	30.29	HMM-based (lower-bound)	0	1		virus	Virulent	VIBRANT	geNomad/Virsorter2/DeepVirFinder/VIBRANT
QYJanS1.5_13029	QYJanS1.5_13029	42130	No	NA	58	9	2	Complete	High-quality	100	DTR (high-confidence)	0	1		virus	Virulent	VIBRANT/BACPHLIP	geNomad/Virsorter2/VIBRANT
QYJanS1.5_1307	QYJanS1.5_1307	71001	No	NA	133	2	1	Low-quality	Genome-fragment	19.5	HMM-based (lower-bound)	0	1.01		virus	Temperate	VIBRANT	Virsorter2/DeepVirFinder/VIBRANT
QYJanS1.5_1313	QYJanS1.5_1313	17264	No	NA	22	2	0	Low-quality	Genome-fragment	14.27	HMM-based (lower-bound)	0	1		virus	Virulent	VIBRANT	geNomad/VIBRANT
QYJanS1.5_1349229	QYJanS1.5_1349229	20996	Yes	19585	26	2	0	Low-quality	Genome-fragment	18.73	HMM-based (lower-bound)	0	1		virus	Temperate	CheckV	geNomad/Virsorter2/VIBRANT
QYJanS1.5_1349704	QYJanS1.5_1349704	19710	No	NA	11	4	0	Low-quality	Genome-fragment	39.51	AAI-based (medium-confidence)	0	1		virus	Virulent	VIBRANT	geNomad/Virsorter2/DeepVirFinder/VIBRANT
QYJanS1.5_1352166	QYJanS1.5_1352166	28594	No	NA	46	8	4	Low-quality	Genome-fragment	9.93	AAI-based (high-confidence)	0	1		virus	unknow	CheckV/DRAMv/VIBRANT/BACPHLIP	geNomad/DeepVirFinder/Virsorter2
QYJanS1.5_1353528	QYJanS1.5_1353528	17005	No	NA	24	5	2	Low-quality	Genome-fragment	4.51	AAI-based (high-confidence)	0	1		virus	Virulent	VIBRANT/BACPHLIP	geNomad/Virsorter2/VIBRANT
QYJanS1.5_1355146	QYJanS1.5_1355146	20729	No	NA	41	5	0	Low-quality	Genome-fragment	6.85	AAI-based (medium-confidence)	0	1		virus	Virulent	VIBRANT	Virsorter2/DeepVirFinder/VIBRANT
QYJanS1.5_1360268	QYJanS1.5_1360268	67743	No	NA	92	2	5	Medium-quality	Genome-fragment	82.95	HMM-based (lower-bound)	0	1		virus	Virulent	VIBRANT/BACPHLIP	geNomad/Virsorter2/DeepVirFinder/VIBRANT
QYJanS1.5_1362031	QYJanS1.5_1362031	524036	No	NA	451	4	190	High-quality	High-quality	100	HMM-based (lower-bound)	0	1		virus	unknow	CheckV/DRAMv/VIBRANT/BACPHLIP	DeepVirFinder
QYJanS1.5_1362649	QYJanS1.5_1362649	95681	No	NA	109	15	5	Low-quality	Genome-fragment	16.72	AAI-based (medium-confidence)	0	1		virus	Virulent	VIBRANT/BACPHLIP	geNomad/Virsorter2/DeepVirFinder/VIBRANT
QYJanS1.5_1362828	QYJanS1.5_1362828	12459	No	NA	16	1	2	Low-quality	Genome-fragment	6.36	AAI-based (medium-confidence)	0	1		virus	Virulent	VIBRANT	VIBRANT
QYJanS1.5_1363023	QYJanS1.5_1363023	10966	No	NA	21	1	0	Low-quality	Genome-fragment	5.22	AAI-based (medium-confidence)	0	1		virus	Virulent	VIBRANT	VIBRANT
QYJanS1.5_1363280	QYJanS1.5_1363280	56923	No	NA	76	5	6	Low-quality	Genome-fragment	28.7	HMM-based (lower-bound)	0	1		virus	Virulent	VIBRANT	geNomad/Virsorter2/VIBRANT
QYJanS1.5_1363897	QYJanS1.5_1363897	16209	No	NA	23	3	0	Low-quality	Genome-fragment	4.6	AAI-based (medium-confidence)	0	1		virus	Virulent	VIBRANT	geNomad/Virsorter2/DeepVirFinder/VIBRANT
QYJanS1.5_1365033	QYJanS1.5_1365033	11696	No	NA	17	1	2	Low-quality	Genome-fragment	6.12	HMM-based (lower-bound)	0	1		virus	Virulent	VIBRANT	VIBRANT
QYJanS1.5_1365610	QYJanS1.5_1365610	15011	No	NA	22	4	1	Low-quality	Genome-fragment	24.05	AAI-based (high-confidence)	0	1.01		virus	Virulent	VIBRANT/BACPHLIP	geNomad/Virsorter2/VIBRANT
QYJanS1.5_1366214	QYJanS1.5_1366214	13097	No	NA	17	1	1	Low-quality	Genome-fragment	4.12	AAI-based (medium-confidence)	0	1		virus	Virulent	VIBRANT	DeepVirFinder/VIBRANT
QYJanS1.5_13711	QYJanS1.5_13711	34181	Yes	33209	60	14	1	Low-quality	Genome-fragment	45.97	HMM-based (lower-bound)	0	1	low-confidence Provirus	virus	Temperate	CheckV	geNomad/Virsorter2/DeepVirFinder/VIBRANT
QYJanS1.5_1372879	QYJanS1.5_1372879	18812	No	NA	29	1	1	Low-quality	Genome-fragment	2.64	AAI-based (high-confidence)	0	1		virus	Virulent	VIBRANT	geNomad/DeepVirFinder/VIBRANT
QYJanS1.5_1373288	QYJanS1.5_1373288	11577	No	NA	23	2	1	Low-quality	Genome-fragment	6.9	HMM-based (lower-bound)	0	1		virus	Virulent	VIBRANT/BACPHLIP	Virsorter2/DeepVirFinder/VIBRANT
QYJanS1.5_1373643	QYJanS1.5_1373643	14708	No	NA	37	2	0	Low-quality	Genome-fragment	27.21	HMM-based (lower-bound)	0	1		virus	Virulent	VIBRANT/BACPHLIP	Virsorter2/DeepVirFinder/VIBRANT
QYJanS1.5_1373941	QYJanS1.5_1373941	18257	No	NA	23	7	2	Low-quality	Genome-fragment	26.64	AAI-based (medium-confidence)	0	1		virus	Temperate	VIBRANT	geNomad/Virsorter2/VIBRANT
QYJanS1.5_1376382	QYJanS1.5_1376382	34954	No	NA	42	4	1	Medium-quality	Genome-fragment	77.05	AAI-based (high-confidence)	0	1		virus	Virulent	VIBRANT	geNomad/Virsorter2/DeepVirFinder/VIBRANT
QYJanS1.5_1505	QYJanS1.5_1505	10286	No	NA	13	4	0	Low-quality	Genome-fragment	2.64	HMM-based (lower-bound)	0	1.01		virus	Virulent	VIBRANT/BACPHLIP	geNomad/Virsorter2/DeepVirFinder/VIBRANT
QYJanS1.5_1539559	QYJanS1.5_1539559	14031	No	NA	38	1	0	Low-quality	Genome-fragment	17.23	AAI-based (medium-confidence)	0	1		virus	Virulent	VIBRANT/BACPHLIP	Virsorter2/DeepVirFinder/VIBRANT
QYJanS1.5_1541367	QYJanS1.5_1541367	34140	No	NA	53	5	2	Complete	High-quality	100	DTR (medium-confidence)	0	1.01		virus	unknow	CheckV/DRAMv/VIBRANT/BACPHLIP	geNomad/DeepVirFinder/Virsorter2
QYJanS1.5_1541393	QYJanS1.5_1541393	18457	No	NA	19	1	0	Low-quality	Genome-fragment	9.61	HMM-based (lower-bound)	0	1		virus	Virulent	VIBRANT	Virsorter2/DeepVirFinder/VIBRANT
QYJanS1.5_1543996	QYJanS1.5_1543996	19607	No	NA	26	1	1	Low-quality	Genome-fragment	11.65	HMM-based (lower-bound)	0	1		virus	Virulent	VIBRANT/BACPHLIP	VIBRANT
QYJanS1.5_15445	QYJanS1.5_15445	37832	No	NA	70	10	2	Low-quality	Genome-fragment	44.58	HMM-based (lower-bound)	0	1		virus	Virulent	VIBRANT/BACPHLIP	geNomad/Virsorter2/VIBRANT
QYJanS1.5_1548143	QYJanS1.5_1548143	61980	No	NA	70	2	14	Low-quality	Genome-fragment	34.17	HMM-based (lower-bound)	0	1		virus	unknow	CheckV/DRAMv/VIBRANT/BACPHLIP	geNomad/DeepVirFinder/Virsorter2
QYJanS1.5_1549344	QYJanS1.5_1549344	27767	No	NA	32	4	0	Low-quality	Genome-fragment	47.54	AAI-based (medium-confidence)	0	1		virus	Virulent	VIBRANT/BACPHLIP	geNomad/DeepVirFinder/VIBRANT
QYJanS1.5_1550976	QYJanS1.5_1550976	10644	No	NA	10	2	0	Low-quality	Genome-fragment	2.06	HMM-based (lower-bound)	0	1		virus	Virulent	VIBRANT	DeepVirFinder/VIBRANT
QYJanS1.5_1551258	QYJanS1.5_1551258	78487	No	NA	107	13	2	Low-quality	Genome-fragment	48.61	AAI-based (medium-confidence)	0	1		virus	Virulent	VIBRANT	geNomad/Virsorter2/DeepVirFinder/VIBRANT
QYJanS1.5_1551685	QYJanS1.5_1551685	25652	No	NA	31	17	0	Low-quality	Genome-fragment	39.79	AAI-based (medium-confidence)	0	1		virus	Virulent	VIBRANT	geNomad/Virsorter2/VIBRANT
QYJanS1.5_1552351	QYJanS1.5_1552351	28936	No	NA	42	8	0	Low-quality	Genome-fragment	41.02	HMM-based (lower-bound)	0	1		virus	Temperate	VIBRANT	geNomad/Virsorter2/VIBRANT
QYJanS1.5_1554560	QYJanS1.5_1554560	16736	No	NA	15	1	0	Low-quality	Genome-fragment	3.56	HMM-based (lower-bound)	0	1		virus	Virulent	VIBRANT	VIBRANT
QYJanS1.5_1557313	QYJanS1.5_1557313	63031	No	NA	118	9	1	Low-quality	Genome-fragment	49.22	HMM-based (lower-bound)	0	1		virus	Virulent	VIBRANT	Virsorter2/DeepVirFinder/VIBRANT
QYJanS1.5_1558114	QYJanS1.5_1558114	10389	No	NA	24	3	0	Low-quality	Genome-fragment	10.06	HMM-based (lower-bound)	0	1		virus	Virulent	VIBRANT	Virsorter2/DeepVirFinder/VIBRANT
QYJanS1.5_1561490	QYJanS1.5_1561490	14222	No	NA	16	7	0	Low-quality	Genome-fragment	10.95	AAI-based (medium-confidence)	0	1		virus	Virulent	VIBRANT	geNomad/Virsorter2/DeepVirFinder/VIBRANT
QYJanS1.5_1562105	QYJanS1.5_1562105	39403	No	NA	43	5	0	Low-quality	Genome-fragment	45.58	AAI-based (medium-confidence)	0	1		virus	Temperate	VIBRANT	geNomad/Virsorter2/VIBRANT
QYJanS1.5_1565359	QYJanS1.5_1565359	28640	No	NA	25	1	1	Low-quality	Genome-fragment	19.15	HMM-based (lower-bound)	0	1		virus	Virulent	VIBRANT/BACPHLIP	VIBRANT
QYJanS1.5_1567347	QYJanS1.5_1567347	160634	No	NA	210	12	18	Low-quality	Genome-fragment	28.07	AAI-based (medium-confidence)	0	1		virus	Virulent	VIBRANT/BACPHLIP	geNomad/DeepVirFinder/VIBRANT
QYJanS1.5_1670	QYJanS1.5_1670	47863	No	NA	57	8	3	Medium-quality	Genome-fragment	65.1	AAI-based (medium-confidence)	0	1		virus	Virulent	VIBRANT	geNomad/Virsorter2/VIBRANT
QYJanS1.5_17085	QYJanS1.5_17085	11456	No	NA	21	2	0	Low-quality	Genome-fragment	7.99	HMM-based (lower-bound)	0	1		virus	Virulent	VIBRANT/BACPHLIP	Virsorter2/DeepVirFinder/VIBRANT
QYJanS1.5_1731690	QYJanS1.5_1731690	10862	No	NA	14	2	0	Low-quality	Genome-fragment	26.97	AAI-based (high-confidence)	0	1		virus	Temperate	VIBRANT	geNomad/Virsorter2/DeepVirFinder/VIBRANT
QYJanS1.5_1736775	QYJanS1.5_1736775	13919	No	NA	19	6	0	Low-quality	Genome-fragment	41.22	AAI-based (high-confidence)	0	1		virus	Virulent	VIBRANT	geNomad/Virsorter2/VIBRANT
QYJanS1.5_1737480	QYJanS1.5_1737480	10234	No	NA	16	5	0	Low-quality	Genome-fragment	5.26	HMM-based (lower-bound)	0	1.02		virus	Virulent	VIBRANT	Virsorter2/VIBRANT
QYJanS1.5_1738107	QYJanS1.5_1738107	36261	No	NA	28	3	0	Low-quality	Genome-fragment	6.78	HMM-based (lower-bound)	0	1.09		virus	Virulent	VIBRANT	VIBRANT
QYJanS1.5_1738133	QYJanS1.5_1738133	149120	No	NA	249	25	12	Low-quality	Genome-fragment	43.75	AAI-based (medium-confidence)	0	1		virus	Temperate	VIBRANT	geNomad/Virsorter2/VIBRANT
QYJanS1.5_1738816	QYJanS1.5_1738816	46020	No	NA	57	12	1	Low-quality	Genome-fragment	43.91	HMM-based (lower-bound)	0	1		virus	Virulent	VIBRANT	geNomad/Virsorter2/VIBRANT
QYJanS1.5_1739284	QYJanS1.5_1739284	12604	No	NA	21	4	0	Low-quality	Genome-fragment	6.56	HMM-based (lower-bound)	0	1		virus	Virulent	VIBRANT	DeepVirFinder/VIBRANT
QYJanS1.5_1739533	QYJanS1.5_1739533	36223	Yes	26405	59	7	4	Low-quality	Genome-fragment	41.52	AAI-based (medium-confidence)	27.1	1		virus	Temperate	CheckV	geNomad/Virsorter2/VIBRANT
QYJanS1.5_1740789	QYJanS1.5_1740789	15289	No	NA	19	3	0	Low-quality	Genome-fragment	5.94	HMM-based (lower-bound)	0	1		virus	Virulent	VIBRANT/BACPHLIP	geNomad/Virsorter2/DeepVirFinder/VIBRANT
QYJanS1.5_1741395	QYJanS1.5_1741395	29112	No	NA	20	3	2	Low-quality	Genome-fragment	13.54	HMM-based (lower-bound)	0	1		virus	Virulent	VIBRANT/BACPHLIP	geNomad/Virsorter2/DeepVirFinder/VIBRANT
QYJanS1.5_1742932	QYJanS1.5_1742932	45395	No	NA	79	10	3	Low-quality	Genome-fragment	12.92	AAI-based (medium-confidence)	0	1		virus	Virulent	VIBRANT	geNomad/Virsorter2/DeepVirFinder/VIBRANT
QYJanS1.5_1743097	QYJanS1.5_1743097	45983	No	NA	66	11	0	Medium-quality	Genome-fragment	52.26	HMM-based (lower-bound)	0	1	low-confidence DTR	virus	Temperate	VIBRANT	geNomad/Virsorter2/DeepVirFinder/VIBRANT
QYJanS1.5_1744716	QYJanS1.5_1744716	79248	No	NA	104	6	5	Low-quality	Genome-fragment	39.24	HMM-based (lower-bound)	0	1		virus	Virulent	VIBRANT/BACPHLIP	Virsorter2/DeepVirFinder/VIBRANT
QYJanS1.5_1746892	QYJanS1.5_1746892	10369	No	NA	12	3	0	Low-quality	Genome-fragment	6.13	AAI-based (medium-confidence)	0	1		virus	Temperate	VIBRANT	geNomad/Virsorter2/DeepVirFinder/VIBRANT
QYJanS1.5_1746928	QYJanS1.5_1746928	32713	No	NA	51	10	0	Low-quality	Genome-fragment	29.65	AAI-based (medium-confidence)	0	1		virus	Temperate	VIBRANT	geNomad/Virsorter2/VIBRANT
QYJanS1.5_1748286	QYJanS1.5_1748286	110046	Yes	104628	105	14	6	Low-quality	Genome-fragment	24.03	AAI-based (medium-confidence)	4.92	1.02		virus	Temperate	CheckV	geNomad/Virsorter2/VIBRANT
QYJanS1.5_1749448	QYJanS1.5_1749448	47918	No	NA	47	11	0	Low-quality	Genome-fragment	29.15	HMM-based (lower-bound)	0	1		virus	Temperate	VIBRANT	geNomad/Virsorter2/VIBRANT
QYJanS1.5_1750420	QYJanS1.5_1750420	24352	No	NA	43	4	2	Low-quality	Genome-fragment	10.72	HMM-based (lower-bound)	0	1		virus	Virulent	VIBRANT	geNomad/DeepVirFinder/VIBRANT
QYJanS1.5_1753011	QYJanS1.5_1753011	59906	Yes	53259	97	2	6	Low-quality	Genome-fragment	29.92	HMM-based (lower-bound)	11.1	1.01		virus	Temperate	CheckV	DeepVirFinder/VIBRANT
QYJanS1.5_1753699	QYJanS1.5_1753699	10611	No	NA	8	3	0	Low-quality	Genome-fragment	2.3	AAI-based (medium-confidence)	0	1.01		virus	unknow	CheckV/DRAMv/VIBRANT/BACPHLIP	DeepVirFinder
QYJanS1.5_1755376	QYJanS1.5_1755376	14418	No	NA	27	1	0	Low-quality	Genome-fragment	34.3	HMM-based (lower-bound)	0	1.01		virus	unknow	CheckV/DRAMv/VIBRANT/BACPHLIP	DeepVirFinder
QYJanS1.5_1755865	QYJanS1.5_1755865	35965	No	NA	67	5	1	Low-quality	Genome-fragment	33.34	HMM-based (lower-bound)	0	1.01	low-confidence ITR	virus	unknow	CheckV/DRAMv/VIBRANT/BACPHLIP	Virsorter2/DeepVirFinder
QYJanS1.5_1755871	QYJanS1.5_1755871	16869	No	NA	24	3	1	Low-quality	Genome-fragment	9.46	AAI-based (medium-confidence)	0	1		virus	Virulent	VIBRANT/BACPHLIP	geNomad/Virsorter2/DeepVirFinder/VIBRANT
QYJanS1.5_1760324	QYJanS1.5_1760324	31915	No	NA	87	1	0	Low-quality	Genome-fragment	9.02	HMM-based (lower-bound)	0	1.01	low-confidence ITR	virus	unknow	CheckV/DRAMv/VIBRANT/BACPHLIP	Virsorter2/DeepVirFinder
QYJanS1.5_1762868	QYJanS1.5_1762868	34560	No	NA	55	5	1	Low-quality	Genome-fragment	20.14	HMM-based (lower-bound)	0	1		virus	Virulent	VIBRANT	geNomad/Virsorter2/DeepVirFinder/VIBRANT
QYJanS1.5_18961	QYJanS1.5_18961	51699	No	NA	71	21	1	High-quality	High-quality	100	AAI-based (medium-confidence)	0	1		virus	Temperate	VIBRANT	geNomad/Virsorter2/DeepVirFinder/VIBRANT
QYJanS1.5_1923449	QYJanS1.5_1923449	20059	No	NA	26	10	0	Low-quality	Genome-fragment	10.75	AAI-based (medium-confidence)	0	1.02		virus	Virulent	VIBRANT	geNomad/Virsorter2/DeepVirFinder/VIBRANT
QYJanS1.5_1925529	QYJanS1.5_1925529	8810	Yes	8810	11	4	0	Low-quality	Genome-fragment	18.8	AAI-based (medium-confidence)	0	1		virus	Temperate	CheckV	geNomad/VIBRANT
QYJanS1.5_192943	QYJanS1.5_192943	47187	No	NA	79	6	1	Low-quality	Genome-fragment	31.21	HMM-based (lower-bound)	0	1		virus	Temperate	VIBRANT	geNomad/Virsorter2/VIBRANT
QYJanS1.5_1930634	QYJanS1.5_1930634	10854	No	NA	22	2	0	Low-quality	Genome-fragment	5.14	AAI-based (medium-confidence)	0	1		virus	Virulent	VIBRANT/BACPHLIP	DeepVirFinder/VIBRANT
QYJanS1.5_193093	QYJanS1.5_193093	13012	No	NA	26	1	0	Low-quality	Genome-fragment	6.99	HMM-based (lower-bound)	0	1		virus	Temperate	VIBRANT/BACPHLIP	VIBRANT
QYJanS1.5_19323	QYJanS1.5_19323	48552	No	NA	97	1	4	Low-quality	Genome-fragment	32.16	HMM-based (lower-bound)	0	1.01		virus	unknow	CheckV/DRAMv/VIBRANT/BACPHLIP	DeepVirFinder
QYJanS1.5_1934485	QYJanS1.5_1934485	71607	No	NA	157	14	8	Low-quality	Genome-fragment	38.67	HMM-based (lower-bound)	0	1		virus	Virulent	VIBRANT	geNomad/Virsorter2/VIBRANT
QYJanS1.5_1935340	QYJanS1.5_1935340	11297	No	NA	15	1	0	Low-quality	Genome-fragment	3.33	HMM-based (lower-bound)	0	1		virus	Virulent	VIBRANT	geNomad/VIBRANT
QYJanS1.5_193695	QYJanS1.5_193695	16503	No	NA	8	3	0	Low-quality	Genome-fragment	15.64	HMM-based (lower-bound)	0	1		virus	Virulent	VIBRANT	Virsorter2/VIBRANT
QYJanS1.5_1938427	QYJanS1.5_1938427	22680	No	NA	40	3	0	Low-quality	Genome-fragment	48.77	AAI-based (medium-confidence)	0	1		virus	Virulent	VIBRANT	geNomad/Virsorter2/VIBRANT
QYJanS1.5_1938902	QYJanS1.5_1938902	66985	No	NA	107	4	4	Low-quality	Genome-fragment	35.56	HMM-based (lower-bound)	0	1	low-confidence DTR	virus	Virulent	BACPHLIP	geNomad/DeepVirFinder
QYJanS1.5_1940030	QYJanS1.5_1940030	13845	No	NA	13	3	0	Low-quality	Genome-fragment	6.38	AAI-based (medium-confidence)	0	1		virus	Virulent	VIBRANT	geNomad/Virsorter2/DeepVirFinder/VIBRANT
QYJanS1.5_1940131	QYJanS1.5_1940131	13332	No	NA	14	1	0	Low-quality	Genome-fragment	3.85	HMM-based (lower-bound)	0	1		virus	Virulent	VIBRANT	geNomad/Virsorter2/DeepVirFinder/VIBRANT
QYJanS1.5_1940256	QYJanS1.5_1940256	45035	No	NA	53	10	0	Low-quality	Genome-fragment	30.65	AAI-based (medium-confidence)	0	1.01		virus	Temperate	VIBRANT	geNomad/Virsorter2/DeepVirFinder/VIBRANT
QYJanS1.5_1940731	QYJanS1.5_1940731	13419	No	NA	17	2	1	Low-quality	Genome-fragment	4.78	HMM-based (lower-bound)	0	1		virus	Virulent	VIBRANT/BACPHLIP	geNomad/Virsorter2/DeepVirFinder/VIBRANT
QYJanS1.5_1941632	QYJanS1.5_1941632	53499	No	NA	80	5	0	High-quality	High-quality	100	AAI-based (medium-confidence)	0	1		virus	Temperate	VIBRANT	geNomad/Virsorter2/VIBRANT
QYJanS1.5_1943851	QYJanS1.5_1943851	24222	No	NA	30	5	1	Low-quality	Genome-fragment	15.3	HMM-based (lower-bound)	0	1		virus	unknow	CheckV/DRAMv/VIBRANT/BACPHLIP	geNomad/DeepVirFinder
QYJanS1.5_1946328	QYJanS1.5_1946328	14021	No	NA	5	1	0	Low-quality	Genome-fragment	9.69	HMM-based (lower-bound)	0	1		virus	Virulent	BACPHLIP	Virsorter2/DeepVirFinder
QYJanS1.5_1950370	QYJanS1.5_1950370	19584	No	NA	20	14	0	Low-quality	Genome-fragment	15.29	AAI-based (medium-confidence)	0	1		virus	Virulent	VIBRANT	geNomad/Virsorter2/DeepVirFinder/VIBRANT
QYJanS1.5_1951817	QYJanS1.5_1951817	23334	Yes	20555	38	3	4	Low-quality	Genome-fragment	29.69	AAI-based (medium-confidence)	11.91	1		virus	Temperate	CheckV	Virsorter2/DeepVirFinder/VIBRANT
QYJanS1.5_1952933	QYJanS1.5_1952933	91059	No	NA	73	5	8	Low-quality	Genome-fragment	19.03	AAI-based (medium-confidence)	0	1		virus	Virulent	VIBRANT/BACPHLIP	geNomad/Virsorter2/DeepVirFinder/VIBRANT
QYJanS1.5_1953211	QYJanS1.5_1953211	20738	No	NA	49	1	0	Low-quality	Genome-fragment	12.7	HMM-based (lower-bound)	0	1		virus	unknow	CheckV/DRAMv/VIBRANT/BACPHLIP	Virsorter2/DeepVirFinder
QYJanS1.5_1953754	QYJanS1.5_1953754	35138	No	NA	79	4	2	Low-quality	Genome-fragment	11.98	HMM-based (lower-bound)	0	1		virus	unknow	CheckV/DRAMv/VIBRANT/BACPHLIP	Virsorter2/DeepVirFinder
QYJanS1.5_1955285	QYJanS1.5_1955285	14571	No	NA	19	3	2	Low-quality	Genome-fragment	8.7	HMM-based (lower-bound)	0	1		virus	unknow	CheckV/DRAMv/VIBRANT/BACPHLIP	geNomad/DeepVirFinder/Virsorter2
QYJanS1.5_1956266	QYJanS1.5_1956266	52979	No	NA	71	1	3	Low-quality	Genome-fragment	15.61	HMM-based (lower-bound)	0	1		virus	unknow	CheckV/DRAMv/VIBRANT/BACPHLIP	geNomad/DeepVirFinder
QYJanS1.5_1956731	QYJanS1.5_1956731	109133	No	NA	132	8	3	Low-quality	Genome-fragment	24.86	AAI-based (medium-confidence)	0	1		virus	Virulent	VIBRANT	geNomad/Virsorter2/DeepVirFinder/VIBRANT
QYJanS1.5_195746	QYJanS1.5_195746	13764	No	NA	12	1	0	Low-quality	Genome-fragment	8.68	HMM-based (lower-bound)	0	1		virus	Virulent	VIBRANT	DeepVirFinder/VIBRANT
QYJanS1.5_198179	QYJanS1.5_198179	56232	No	NA	87	21	0	Complete	High-quality	100	DTR (high-confidence)	0	1		virus	Virulent	VIBRANT/BACPHLIP	geNomad/Virsorter2/DeepVirFinder/VIBRANT
QYJanS1.5_199945	QYJanS1.5_199945	10628	No	NA	16	3	0	Low-quality	Genome-fragment	2.93	AAI-based (medium-confidence)	0	1		virus	Virulent	VIBRANT/BACPHLIP	Virsorter2/DeepVirFinder/VIBRANT
QYJanS1.5_204980	QYJanS1.5_204980	11491	No	NA	12	4	0	Low-quality	Genome-fragment	3.09	AAI-based (medium-confidence)	0	1		virus	Virulent	VIBRANT/BACPHLIP	geNomad/Virsorter2/VIBRANT
QYJanS1.5_205539	QYJanS1.5_205539	41416	No	NA	62	14	1	Medium-quality	Genome-fragment	61.53	HMM-based (lower-bound)	0	1.01		virus	Temperate	VIBRANT	geNomad/Virsorter2/DeepVirFinder/VIBRANT
QYJanS1.5_209039	QYJanS1.5_209039	45633	No	NA	48	7	2	Low-quality	Genome-fragment	8.42	AAI-based (medium-confidence)	0	1.01		virus	Virulent	VIBRANT	VIBRANT
QYJanS1.5_210099	QYJanS1.5_210099	17533	No	NA	16	3	0	Low-quality	Genome-fragment	8.58	HMM-based (lower-bound)	0	1.01		virus	Virulent	BACPHLIP	DeepVirFinder
QYJanS1.5_210388	QYJanS1.5_210388	32960	No	NA	52	3	0	Low-quality	Genome-fragment	32.06	HMM-based (lower-bound)	0	1		virus	Virulent	VIBRANT	geNomad/Virsorter2/DeepVirFinder/VIBRANT
QYJanS1.5_2117995	QYJanS1.5_2117995	12012	No	NA	23	2	0	Complete	High-quality	100	DTR (high-confidence)	0	1.01		virus	Virulent	VIBRANT/BACPHLIP	geNomad/Virsorter2/VIBRANT
QYJanS1.5_2124598	QYJanS1.5_2124598	110635	No	NA	96	2	56	Medium-quality	Genome-fragment	84.67	HMM-based (lower-bound)	0	1		virus	Temperate	VIBRANT	VIBRANT
QYJanS1.5_2125310	QYJanS1.5_2125310	20995	No	NA	22	4	0	Low-quality	Genome-fragment	5.64	AAI-based (medium-confidence)	0	1		virus	Temperate	VIBRANT	geNomad/Virsorter2/VIBRANT
QYJanS1.5_2125994	QYJanS1.5_2125994	29768	No	NA	52	1	3	Low-quality	Genome-fragment	17.23	HMM-based (lower-bound)	0	1		virus	Virulent	BACPHLIP	DeepVirFinder
QYJanS1.5_2126609	QYJanS1.5_2126609	39156	No	NA	42	10	1	Medium-quality	Genome-fragment	62.27	AAI-based (medium-confidence)	0	1		virus	Virulent	VIBRANT	geNomad/Virsorter2/VIBRANT
QYJanS1.5_2126795	QYJanS1.5_2126795	57095	Yes	41180	71	17	13	Medium-quality	Genome-fragment	59.62	HMM-based (lower-bound)	27.87	1.01	>1 viral region detected; low-confidence DTR	virus	Temperate	CheckV	geNomad/Virsorter2/VIBRANT
QYJanS1.5_2128420	QYJanS1.5_2128420	11089	No	NA	19	1	0	Low-quality	Genome-fragment	26.38	HMM-based (lower-bound)	0	1		virus	unknow	CheckV/DRAMv/VIBRANT/BACPHLIP	DeepVirFinder
QYJanS1.5_2128853	QYJanS1.5_2128853	42648	No	NA	65	13	0	Low-quality	Genome-fragment	25.54	AAI-based (medium-confidence)	0	1		virus	Temperate	VIBRANT	geNomad/Virsorter2/VIBRANT
QYJanS1.5_2130597	QYJanS1.5_2130597	20215	No	NA	14	1	0	Low-quality	Genome-fragment	7.69	HMM-based (lower-bound)	0	1		virus	Virulent	VIBRANT	geNomad/Virsorter2/DeepVirFinder/VIBRANT
QYJanS1.5_2131962	QYJanS1.5_2131962	29056	No	NA	62	1	2	Low-quality	Genome-fragment	38.66	AAI-based (medium-confidence)	0	1		virus	unknow	CheckV/DRAMv/VIBRANT/BACPHLIP	Virsorter2/DeepVirFinder
QYJanS1.5_2134944	QYJanS1.5_2134944	15071	No	NA	19	3	0	Low-quality	Genome-fragment	13.81	AAI-based (medium-confidence)	0	1		virus	Temperate	VIBRANT	geNomad/Virsorter2/DeepVirFinder/VIBRANT
QYJanS1.5_2136914	QYJanS1.5_2136914	18583	No	NA	15	5	1	Low-quality	Genome-fragment	7.18	AAI-based (high-confidence)	0	1.01		virus	Temperate	VIBRANT	geNomad/Virsorter2/DeepVirFinder/VIBRANT
QYJanS1.5_2137014	QYJanS1.5_2137014	16594	No	NA	20	7	0	Medium-quality	Genome-fragment	51.28	AAI-based (medium-confidence)	0	1		virus	Temperate	VIBRANT	geNomad/Virsorter2/VIBRANT
QYJanS1.5_2137891	QYJanS1.5_2137891	26050	No	NA	34	3	0	Low-quality	Genome-fragment	49.55	HMM-based (lower-bound)	0	1		virus	Virulent	VIBRANT/BACPHLIP	geNomad/Virsorter2/VIBRANT
QYJanS1.5_2138244	QYJanS1.5_2138244	24161	No	NA	25	7	0	Medium-quality	Genome-fragment	56.3	AAI-based (medium-confidence)	0	1		virus	Temperate	VIBRANT	geNomad/Virsorter2/VIBRANT
QYJanS1.5_2138776	QYJanS1.5_2138776	20107	No	NA	25	4	0	Low-quality	Genome-fragment	27.22	HMM-based (lower-bound)	0	1		virus	Virulent	VIBRANT/BACPHLIP	geNomad/Virsorter2/DeepVirFinder/VIBRANT
QYJanS1.5_2138977	QYJanS1.5_2138977	42449	Yes	33157	75	6	5	Low-quality	Genome-fragment	17.86	HMM-based (lower-bound)	21.89	1		virus	Temperate	CheckV	Virsorter2/DeepVirFinder
QYJanS1.5_2140570	QYJanS1.5_2140570	13094	No	NA	14	1	0	Low-quality	Genome-fragment	5.62	AAI-based (medium-confidence)	0	1.02		virus	Virulent	VIBRANT	geNomad/Virsorter2/DeepVirFinder/VIBRANT
QYJanS1.5_2141464	QYJanS1.5_2141464	14920	No	NA	19	1	2	Low-quality	Genome-fragment	5.92	HMM-based (lower-bound)	0	1		virus	unknow	CheckV/DRAMv/VIBRANT/BACPHLIP	DeepVirFinder
QYJanS1.5_2142615	QYJanS1.5_2142615	23661	No	NA	14	4	0	Low-quality	Genome-fragment	7.49	AAI-based (medium-confidence)	0	1		virus	Temperate	VIBRANT	geNomad/Virsorter2/VIBRANT
QYJanS1.5_2144498	QYJanS1.5_2144498	18327	No	NA	21	1	0	Low-quality	Genome-fragment	2.58	AAI-based (medium-confidence)	0	1		virus	Temperate	VIBRANT	VIBRANT
QYJanS1.5_2145256	QYJanS1.5_2145256	19536	No	NA	29	1	0	Low-quality	Genome-fragment	4.58	AAI-based (medium-confidence)	0	1		virus	Virulent	VIBRANT/BACPHLIP	VIBRANT
QYJanS1.5_21471	QYJanS1.5_21471	14868	No	NA	27	1	1	Low-quality	Genome-fragment	4.25	HMM-based (lower-bound)	0	1		virus	Virulent	VIBRANT	Virsorter2/VIBRANT
QYJanS1.5_2147289	QYJanS1.5_2147289	11112	No	NA	17	3	0	Low-quality	Genome-fragment	10.48	AAI-based (medium-confidence)	0	1		virus	Virulent	VIBRANT/BACPHLIP	Virsorter2/VIBRANT
QYJanS1.5_2147649	QYJanS1.5_2147649	18066	No	NA	24	2	0	Low-quality	Genome-fragment	41.44	AAI-based (medium-confidence)	0	1		virus	Virulent	VIBRANT	geNomad/Virsorter2/VIBRANT
QYJanS1.5_2149639	QYJanS1.5_2149639	127970	No	NA	211	25	1	Medium-quality	Genome-fragment	77.55	AAI-based (medium-confidence)	0	1		virus	Virulent	VIBRANT	geNomad/Virsorter2/DeepVirFinder/VIBRANT
QYJanS1.5_218309	QYJanS1.5_218309	35175	No	NA	47	9	0	Complete	High-quality	100	DTR (high-confidence)	0	1		virus	Virulent	VIBRANT/BACPHLIP	geNomad/Virsorter2/VIBRANT
QYJanS1.5_218496	QYJanS1.5_218496	11413	No	NA	14	5	0	Low-quality	Genome-fragment	18.95	AAI-based (medium-confidence)	0	1		virus	Virulent	VIBRANT/BACPHLIP	geNomad/Virsorter2/VIBRANT
QYJanS1.5_21890	QYJanS1.5_21890	15880	No	NA	20	1	0	Low-quality	Genome-fragment	20.8	HMM-based (lower-bound)	0	1		virus	Virulent	VIBRANT/BACPHLIP	geNomad/Virsorter2/VIBRANT
QYJanS1.5_219546	QYJanS1.5_219546	10472	No	NA	18	4	0	Low-quality	Genome-fragment	7.7	HMM-based (lower-bound)	0	1		virus	Virulent	VIBRANT/BACPHLIP	geNomad/Virsorter2/DeepVirFinder/VIBRANT
QYJanS1.5_221058	QYJanS1.5_221058	12087	No	NA	27	1	0	Low-quality	Genome-fragment	5.02	HMM-based (lower-bound)	0	1		virus	Virulent	VIBRANT	Virsorter2/DeepVirFinder/VIBRANT
QYJanS1.5_221633	QYJanS1.5_221633	108606	No	NA	165	9	3	Medium-quality	Genome-fragment	60.49	HMM-based (lower-bound)	0	1		virus	Virulent	VIBRANT	geNomad/VIBRANT
QYJanS1.5_224217	QYJanS1.5_224217	88171	No	NA	112	6	9	Low-quality	Genome-fragment	22.54	AAI-based (medium-confidence)	0	1		virus	Virulent	VIBRANT/BACPHLIP	Virsorter2/VIBRANT
QYJanS1.5_224910	QYJanS1.5_224910	12607	No	NA	25	1	0	Low-quality	Genome-fragment	30	HMM-based (lower-bound)	0	1		virus	Virulent	VIBRANT	Virsorter2/DeepVirFinder/VIBRANT
QYJanS1.5_22789	QYJanS1.5_22789	44361	No	NA	77	5	1	Low-quality	Genome-fragment	31.05	HMM-based (lower-bound)	0	1		virus	Virulent	VIBRANT	DeepVirFinder/VIBRANT
QYJanS1.5_2309149	QYJanS1.5_2309149	12634	No	NA	25	5	0	Low-quality	Genome-fragment	7.96	HMM-based (lower-bound)	0	1		virus	Virulent	VIBRANT/BACPHLIP	Virsorter2/DeepVirFinder/VIBRANT
QYJanS1.5_2309376	QYJanS1.5_2309376	26563	No	NA	32	10	1	Low-quality	Genome-fragment	18.02	AAI-based (medium-confidence)	0	1		virus	Virulent	VIBRANT	geNomad/Virsorter2/DeepVirFinder/VIBRANT
QYJanS1.5_2310549	QYJanS1.5_2310549	12241	No	NA	17	1	0	Low-quality	Genome-fragment	27.3	AAI-based (high-confidence)	0	1		virus	Virulent	VIBRANT	geNomad/Virsorter2/VIBRANT
QYJanS1.5_2310833	QYJanS1.5_2310833	22000	No	NA	22	1	0	Low-quality	Genome-fragment	13.78	AAI-based (medium-confidence)	0	1		virus	Virulent	VIBRANT	geNomad/Virsorter2/DeepVirFinder/VIBRANT
QYJanS1.5_2312043	QYJanS1.5_2312043	20333	No	NA	45	2	0	Low-quality	Genome-fragment	9.53	HMM-based (lower-bound)	0	1.01		virus	Virulent	VIBRANT/BACPHLIP	Virsorter2/DeepVirFinder/VIBRANT
QYJanS1.5_2312732	QYJanS1.5_2312732	38071	No	NA	36	10	0	Medium-quality	Genome-fragment	65.24	HMM-based (lower-bound)	0	1.01	low-confidence DTR	virus	Temperate	VIBRANT	geNomad/Virsorter2/DeepVirFinder/VIBRANT
QYJanS1.5_2313463	QYJanS1.5_2313463	11547	No	NA	16	3	0	Low-quality	Genome-fragment	25.98	AAI-based (high-confidence)	0	1		virus	Virulent	VIBRANT	geNomad/Virsorter2/VIBRANT
QYJanS1.5_2317212	QYJanS1.5_2317212	13114	No	NA	22	1	2	Low-quality	Genome-fragment	6.96	HMM-based (lower-bound)	0	1.01		virus	Virulent	VIBRANT/BACPHLIP	Virsorter2/VIBRANT
QYJanS1.5_2318035	QYJanS1.5_2318035	21847	No	NA	23	4	0	Medium-quality	Genome-fragment	51.92	AAI-based (high-confidence)	0	1		virus	Virulent	VIBRANT	geNomad/Virsorter2/DeepVirFinder/VIBRANT
QYJanS1.5_2321101	QYJanS1.5_2321101	189727	No	NA	186	16	12	Medium-quality	Genome-fragment	81.08	AAI-based (medium-confidence)	0	1		virus	Temperate	VIBRANT	geNomad/Virsorter2/VIBRANT
QYJanS1.5_2322199	QYJanS1.5_2322199	13236	No	NA	17	1	1	Low-quality	Genome-fragment	22.8	HMM-based (lower-bound)	0	1		virus	Virulent	VIBRANT/BACPHLIP	VIBRANT
QYJanS1.5_2322778	QYJanS1.5_2322778	12513	No	NA	10	2	0	Low-quality	Genome-fragment	5.48	HMM-based (lower-bound)	0	1.01		virus	Virulent	VIBRANT	Virsorter2/DeepVirFinder/VIBRANT
QYJanS1.5_2323650	QYJanS1.5_2323650	10706	No	NA	14	3	0	Low-quality	Genome-fragment	4.7	AAI-based (medium-confidence)	0	1		virus	Virulent	VIBRANT/BACPHLIP	geNomad/Virsorter2/DeepVirFinder/VIBRANT
QYJanS1.5_2324025	QYJanS1.5_2324025	31219	No	NA	39	2	0	Low-quality	Genome-fragment	40.04	HMM-based (lower-bound)	0	1		virus	Virulent	VIBRANT	geNomad/Virsorter2/VIBRANT
QYJanS1.5_2324617	QYJanS1.5_2324617	14460	No	NA	16	1	0	Low-quality	Genome-fragment	38.82	AAI-based (medium-confidence)	0	1		virus	Virulent	VIBRANT	geNomad/VIBRANT
QYJanS1.5_2325703	QYJanS1.5_2325703	38610	No	NA	45	3	0	Low-quality	Genome-fragment	40.07	AAI-based (medium-confidence)	0	1		virus	Temperate	VIBRANT	geNomad/Virsorter2/DeepVirFinder/VIBRANT
QYJanS1.5_2326241	QYJanS1.5_2326241	43329	No	NA	59	6	0	Complete	High-quality	100	DTR (high-confidence)	0	1		virus	Virulent	VIBRANT	geNomad/Virsorter2/DeepVirFinder/VIBRANT
QYJanS1.5_2329150	QYJanS1.5_2329150	25829	No	NA	34	1	0	Low-quality	Genome-fragment	6.14	HMM-based (lower-bound)	0	1		virus	Virulent	VIBRANT	VIBRANT
QYJanS1.5_2330897	QYJanS1.5_2330897	14731	No	NA	11	1	0	Low-quality	Genome-fragment	5	AAI-based (medium-confidence)	0	1		virus	Virulent	BACPHLIP	DeepVirFinder
QYJanS1.5_2331867	QYJanS1.5_2331867	21028	No	NA	33	2	0	Low-quality	Genome-fragment	11.05	AAI-based (medium-confidence)	0	1		virus	Virulent	VIBRANT	geNomad/Virsorter2/VIBRANT
QYJanS1.5_2331927	QYJanS1.5_2331927	26037	No	NA	36	3	1	Low-quality	Genome-fragment	26.11	AAI-based (medium-confidence)	0	1		virus	Virulent	VIBRANT	geNomad/Virsorter2/DeepVirFinder/VIBRANT
QYJanS1.5_2334146	QYJanS1.5_2334146	102191	No	NA	141	37	3	High-quality	High-quality	94.14	AAI-based (high-confidence)	0	1		virus	Virulent	VIBRANT/BACPHLIP	geNomad/Virsorter2/VIBRANT
QYJanS1.5_2335108	QYJanS1.5_2335108	10167	No	NA	14	3	0	Low-quality	Genome-fragment	8.81	HMM-based (lower-bound)	0	1		virus	Virulent	VIBRANT	geNomad/VIBRANT
QYJanS1.5_2335987	QYJanS1.5_2335987	25105	No	NA	35	1	0	High-quality	High-quality	100	AAI-based (medium-confidence)	0	1	no viral genes detected	virus	unknow	CheckV/DRAMv/VIBRANT/BACPHLIP	Virsorter2/DeepVirFinder
QYJanS1.5_2337888	QYJanS1.5_2337888	30008	No	NA	34	6	1	Low-quality	Genome-fragment	20.64	HMM-based (lower-bound)	0	1.01		virus	Virulent	VIBRANT	geNomad/Virsorter2/DeepVirFinder/VIBRANT
QYJanS1.5_2339121	QYJanS1.5_2339121	13874	No	NA	12	2	0	Low-quality	Genome-fragment	2.42	AAI-based (medium-confidence)	0	1		virus	Virulent	VIBRANT	geNomad/Virsorter2/DeepVirFinder/VIBRANT
QYJanS1.5_2501453	QYJanS1.5_2501453	13559	No	NA	10	1	0	High-quality	High-quality	100	HMM-based (lower-bound)	0	1		virus	Virulent	VIBRANT/BACPHLIP	VIBRANT
QYJanS1.5_2502198	QYJanS1.5_2502198	27347	No	NA	48	1	1	Low-quality	Genome-fragment	16.96	HMM-based (lower-bound)	0	1	low-confidence DTR	virus	unknow	CheckV/DRAMv/VIBRANT/BACPHLIP	geNomad/DeepVirFinder/Virsorter2
QYJanS1.5_2503600	QYJanS1.5_2503600	17139	No	NA	50	1	0	Low-quality	Genome-fragment	10.81	HMM-based (lower-bound)	0	1		virus	Virulent	VIBRANT	Virsorter2/DeepVirFinder/VIBRANT
QYJanS1.5_2504240	QYJanS1.5_2504240	34731	No	NA	37	8	1	Low-quality	Genome-fragment	4.88	AAI-based (high-confidence)	0	1		virus	Virulent	VIBRANT	DeepVirFinder/VIBRANT
QYJanS1.5_2504785	QYJanS1.5_2504785	19821	No	NA	14	4	0	Low-quality	Genome-fragment	8.61	AAI-based (medium-confidence)	0	1		virus	Virulent	VIBRANT/BACPHLIP	geNomad/Virsorter2/DeepVirFinder/VIBRANT
QYJanS1.5_2509659	QYJanS1.5_2509659	18037	No	NA	30	1	0	Low-quality	Genome-fragment	18.96	HMM-based (lower-bound)	0	1.01	low-confidence DTR	virus	Virulent	VIBRANT/BACPHLIP	geNomad/DeepVirFinder/VIBRANT
QYJanS1.5_2510645	QYJanS1.5_2510645	13424	No	NA	23	2	0	Low-quality	Genome-fragment	7.01	HMM-based (lower-bound)	0	1		virus	Virulent	VIBRANT	Virsorter2/DeepVirFinder/VIBRANT
QYJanS1.5_2510758	QYJanS1.5_2510758	27342	No	NA	48	1	2	Low-quality	Genome-fragment	16.35	HMM-based (lower-bound)	0	1		virus	unknow	CheckV/DRAMv/VIBRANT/BACPHLIP	DeepVirFinder
QYJanS1.5_2513678	QYJanS1.5_2513678	26946	No	NA	31	2	0	Low-quality	Genome-fragment	4.26	HMM-based (lower-bound)	0	1		virus	Virulent	VIBRANT/BACPHLIP	VIBRANT
QYJanS1.5_2513756	QYJanS1.5_2513756	40567	No	NA	78	2	0	Low-quality	Genome-fragment	19.06	HMM-based (lower-bound)	0	1		virus	Temperate	VIBRANT	Virsorter2/DeepVirFinder/VIBRANT
QYJanS1.5_2514352	QYJanS1.5_2514352	35565	No	NA	54	9	0	Complete	High-quality	100	DTR (high-confidence)	0	1		virus	Virulent	VIBRANT	geNomad/Virsorter2/VIBRANT
QYJanS1.5_2515882	QYJanS1.5_2515882	76870	No	NA	81	11	3	Low-quality	Genome-fragment	21.79	AAI-based (medium-confidence)	0	1		virus	Virulent	VIBRANT	geNomad/Virsorter2/VIBRANT
QYJanS1.5_2517335	QYJanS1.5_2517335	19024	No	NA	24	3	0	Low-quality	Genome-fragment	31.3	AAI-based (medium-confidence)	0	1		virus	Virulent	VIBRANT	geNomad/Virsorter2/DeepVirFinder/VIBRANT
QYJanS1.5_2517421	QYJanS1.5_2517421	13732	No	NA	17	4	0	Low-quality	Genome-fragment	14.62	HMM-based (lower-bound)	0	1		virus	Virulent	VIBRANT	geNomad/Virsorter2/DeepVirFinder/VIBRANT
QYJanS1.5_2517667	QYJanS1.5_2517667	108538	No	NA	226	16	4	Medium-quality	Genome-fragment	53.57	HMM-based (lower-bound)	0	1		virus	Virulent	VIBRANT/BACPHLIP	geNomad/Virsorter2/DeepVirFinder/VIBRANT
QYJanS1.5_2519792	QYJanS1.5_2519792	45643	No	NA	84	4	4	Low-quality	Genome-fragment	36.28	HMM-based (lower-bound)	0	1		virus	unknow	CheckV/DRAMv/VIBRANT/BACPHLIP	DeepVirFinder
QYJanS1.5_2520573	QYJanS1.5_2520573	11074	No	NA	18	1	0	Low-quality	Genome-fragment	9.08	HMM-based (lower-bound)	0	1		virus	Virulent	VIBRANT/BACPHLIP	geNomad/Virsorter2/DeepVirFinder/VIBRANT
QYJanS1.5_2523963	QYJanS1.5_2523963	19559	No	NA	25	1	0	Low-quality	Genome-fragment	24.72	AAI-based (medium-confidence)	0	1		virus	Virulent	VIBRANT	geNomad/DeepVirFinder/VIBRANT
QYJanS1.5_2525107	QYJanS1.5_2525107	10963	No	NA	24	1	1	Low-quality	Genome-fragment	7	HMM-based (lower-bound)	0	1		virus	Virulent	VIBRANT	Virsorter2/DeepVirFinder/VIBRANT
QYJanS1.5_2525318	QYJanS1.5_2525318	27495	No	NA	26	6	0	Low-quality	Genome-fragment	17.01	AAI-based (medium-confidence)	0	1		virus	Virulent	VIBRANT	geNomad/Virsorter2/VIBRANT
QYJanS1.5_2527750	QYJanS1.5_2527750	14853	Yes	10198	18	3	3	Low-quality	Genome-fragment	5.52	HMM-based (lower-bound)	31.34	1		virus	Temperate	CheckV	geNomad/Virsorter2/DeepVirFinder/VIBRANT
QYJanS1.5_2529090	QYJanS1.5_2529090	21280	No	NA	24	7	0	Medium-quality	Genome-fragment	56.49	AAI-based (medium-confidence)	0	1		virus	Virulent	VIBRANT	geNomad/Virsorter2/DeepVirFinder/VIBRANT
QYJanS1.5_2529863	QYJanS1.5_2529863	15352	No	NA	17	1	0	Low-quality	Genome-fragment	5.63	AAI-based (medium-confidence)	0	1.01		virus	Virulent	VIBRANT	DeepVirFinder/VIBRANT
QYJanS1.5_2693522	QYJanS1.5_2693522	11184	No	NA	15	2	0	Low-quality	Genome-fragment	27.9	AAI-based (high-confidence)	0	1		virus	Virulent	VIBRANT/BACPHLIP	geNomad/Virsorter2/DeepVirFinder/VIBRANT
QYJanS1.5_2694946	QYJanS1.5_2694946	19304	No	NA	29	2	0	Low-quality	Genome-fragment	33.44	HMM-based (lower-bound)	0	1		virus	Virulent	VIBRANT/BACPHLIP	geNomad/Virsorter2/DeepVirFinder/VIBRANT
QYJanS1.5_2697285	QYJanS1.5_2697285	25524	No	NA	19	1	0	Low-quality	Genome-fragment	22.7	HMM-based (lower-bound)	0	1		virus	Virulent	VIBRANT/BACPHLIP	Virsorter2/DeepVirFinder/VIBRANT
QYJanS1.5_2699252	QYJanS1.5_2699252	18259	No	NA	23	1	2	Low-quality	Genome-fragment	11.52	HMM-based (lower-bound)	0	1		virus	unknow	CheckV/DRAMv/VIBRANT/BACPHLIP	DeepVirFinder
QYJanS1.5_2702079	QYJanS1.5_2702079	34161	No	NA	85	3	2	Low-quality	Genome-fragment	16.22	HMM-based (lower-bound)	0	1		virus	Virulent	VIBRANT	Virsorter2/DeepVirFinder/VIBRANT
QYJanS1.5_2705138	QYJanS1.5_2705138	16654	No	NA	16	2	1	Low-quality	Genome-fragment	3.67	AAI-based (medium-confidence)	0	1		virus	Virulent	VIBRANT	geNomad/Virsorter2/VIBRANT
QYJanS1.5_2705264	QYJanS1.5_2705264	14788	No	NA	29	1	6	Low-quality	Genome-fragment	2.08	AAI-based (medium-confidence)	0	1		virus	Temperate	VIBRANT	VIBRANT
QYJanS1.5_2705764	QYJanS1.5_2705764	31646	No	NA	28	5	0	Low-quality	Genome-fragment	7.84	AAI-based (medium-confidence)	0	1		virus	Virulent	VIBRANT	geNomad/Virsorter2/DeepVirFinder/VIBRANT
QYJanS1.5_2708700	QYJanS1.5_2708700	120750	Yes	95241	114	10	8	Low-quality	Genome-fragment	19.87	AAI-based (medium-confidence)	21.13	1		virus	Temperate	CheckV	geNomad/Virsorter2/DeepVirFinder/VIBRANT
QYJanS1.5_2709868	QYJanS1.5_2709868	22952	No	NA	26	2	0	Low-quality	Genome-fragment	28.72	AAI-based (medium-confidence)	0	1		virus	Virulent	VIBRANT	geNomad/Virsorter2/DeepVirFinder/VIBRANT
QYJanS1.5_27113	QYJanS1.5_27113	16757	No	NA	19	2	2	Low-quality	Genome-fragment	37.37	AAI-based (medium-confidence)	0	1		virus	Virulent	VIBRANT/BACPHLIP	geNomad/Virsorter2/DeepVirFinder/VIBRANT
QYJanS1.5_2711944	QYJanS1.5_2711944	20711	No	NA	19	6	0	Low-quality	Genome-fragment	47.24	AAI-based (high-confidence)	0	1.01		virus	Virulent	VIBRANT	geNomad/Virsorter2/VIBRANT
QYJanS1.5_2713667	QYJanS1.5_2713667	13890	No	NA	6	2	0	Low-quality	Genome-fragment	2.97	AAI-based (high-confidence)	0	1		virus	Virulent	VIBRANT	DeepVirFinder/VIBRANT
QYJanS1.5_2715073	QYJanS1.5_2715073	20682	No	NA	23	3	1	Low-quality	Genome-fragment	18.98	AAI-based (medium-confidence)	0	1		virus	Virulent	VIBRANT/BACPHLIP	DeepVirFinder/VIBRANT
QYJanS1.5_2715742	QYJanS1.5_2715742	16033	No	NA	19	7	0	Low-quality	Genome-fragment	7.24	AAI-based (medium-confidence)	0	1.01		virus	Virulent	VIBRANT	geNomad/Virsorter2/DeepVirFinder/VIBRANT
QYJanS1.5_2717440	QYJanS1.5_2717440	20853	No	NA	39	4	0	Medium-quality	Genome-fragment	51.3	AAI-based (medium-confidence)	0	1		virus	Virulent	VIBRANT	geNomad/Virsorter2/DeepVirFinder/VIBRANT
QYJanS1.5_2718518	QYJanS1.5_2718518	12151	No	NA	24	1	0	Low-quality	Genome-fragment	3.51	HMM-based (lower-bound)	0	1		virus	Virulent	VIBRANT	Virsorter2/DeepVirFinder/VIBRANT
QYJanS1.5_2721673	QYJanS1.5_2721673	30047	No	NA	48	6	0	Low-quality	Genome-fragment	36.07	HMM-based (lower-bound)	0	1		virus	Virulent	VIBRANT	geNomad/Virsorter2/DeepVirFinder/VIBRANT
QYJanS1.5_2726944	QYJanS1.5_2726944	61720	No	NA	110	1	3	Medium-quality	Genome-fragment	54.79	HMM-based (lower-bound)	0	1		virus	Virulent	BACPHLIP	Virsorter2/DeepVirFinder
QYJanS1.5_27404	QYJanS1.5_27404	14236	No	NA	17	2	0	Low-quality	Genome-fragment	32.9	AAI-based (medium-confidence)	0	1		virus	Virulent	VIBRANT	DeepVirFinder/VIBRANT
QYJanS1.5_2885366	QYJanS1.5_2885366	16398	No	NA	24	6	0	Low-quality	Genome-fragment	18.89	AAI-based (medium-confidence)	0	1		virus	Virulent	VIBRANT	geNomad/Virsorter2/DeepVirFinder/VIBRANT
QYJanS1.5_2885847	QYJanS1.5_2885847	11812	No	NA	13	3	0	Low-quality	Genome-fragment	14.34	HMM-based (lower-bound)	0	1		virus	Virulent	VIBRANT	geNomad/Virsorter2/DeepVirFinder/VIBRANT
QYJanS1.5_2887120	QYJanS1.5_2887120	20643	No	NA	12	2	0	Low-quality	Genome-fragment	6.58	AAI-based (high-confidence)	0	1		virus	Virulent	VIBRANT	geNomad/Virsorter2/DeepVirFinder/VIBRANT
QYJanS1.5_28874	QYJanS1.5_28874	14293	No	NA	18	1	1	Low-quality	Genome-fragment	6.4	HMM-based (lower-bound)	0	1		virus	Virulent	BACPHLIP	DeepVirFinder
QYJanS1.5_2888229	QYJanS1.5_2888229	12768	No	NA	13	4	0	Low-quality	Genome-fragment	34.34	AAI-based (medium-confidence)	0	1		virus	Virulent	VIBRANT/BACPHLIP	geNomad/Virsorter2/DeepVirFinder/VIBRANT
QYJanS1.5_2888984	QYJanS1.5_2888984	23592	No	NA	22	3	0	Low-quality	Genome-fragment	48.28	AAI-based (medium-confidence)	0	1		virus	Virulent	VIBRANT	geNomad/Virsorter2/VIBRANT
QYJanS1.5_2889369	QYJanS1.5_2889369	83824	No	NA	144	2	3	Low-quality	Genome-fragment	37.57	HMM-based (lower-bound)	0	1		virus	Virulent	VIBRANT	DeepVirFinder/VIBRANT
QYJanS1.5_2891946	QYJanS1.5_2891946	189205	Yes	181466	264	29	7	Medium-quality	Genome-fragment	89.26	AAI-based (medium-confidence)	4.09	1		virus	Temperate	CheckV	geNomad/Virsorter2/DeepVirFinder/VIBRANT
QYJanS1.5_2894218	QYJanS1.5_2894218	19659	No	NA	14	1	0	Low-quality	Genome-fragment	4.39	AAI-based (medium-confidence)	0	1		virus	unknow	CheckV/DRAMv/VIBRANT/BACPHLIP	geNomad/DeepVirFinder
QYJanS1.5_2894297	QYJanS1.5_2894297	16018	No	NA	18	2	1	Low-quality	Genome-fragment	4.58	AAI-based (medium-confidence)	0	1		virus	Virulent	VIBRANT	VIBRANT
QYJanS1.5_2894776	QYJanS1.5_2894776	10128	No	NA	16	2	1	Low-quality	Genome-fragment	29.17	AAI-based (medium-confidence)	0	1		virus	Virulent	VIBRANT	geNomad/Virsorter2/DeepVirFinder/VIBRANT
QYJanS1.5_2895617	QYJanS1.5_2895617	54908	No	NA	106	5	6	Low-quality	Genome-fragment	21.5	HMM-based (lower-bound)	0	1		virus	Virulent	BACPHLIP	Virsorter2/DeepVirFinder
QYJanS1.5_2900923	QYJanS1.5_2900923	23028	No	NA	25	2	0	Low-quality	Genome-fragment	17.8	HMM-based (lower-bound)	0	1		virus	Virulent	VIBRANT/BACPHLIP	geNomad/Virsorter2/DeepVirFinder/VIBRANT
QYJanS1.5_2904061	QYJanS1.5_2904061	11172	Yes	8899	8	1	1	Low-quality	Genome-fragment	26.76	AAI-based (medium-confidence)	20.35	1		virus	Temperate	CheckV	geNomad/DeepVirFinder/Virsorter2
QYJanS1.5_2904504	QYJanS1.5_2904504	33983	No	NA	41	15	0	Medium-quality	Genome-fragment	57.2	AAI-based (medium-confidence)	0	1		virus	Virulent	VIBRANT/BACPHLIP	geNomad/Virsorter2/VIBRANT
QYJanS1.5_2907980	QYJanS1.5_2907980	52163	No	NA	90	13	3	Low-quality	Genome-fragment	14.72	AAI-based (medium-confidence)	0	1		virus	Virulent	VIBRANT	geNomad/Virsorter2/DeepVirFinder/VIBRANT
QYJanS1.5_2909519	QYJanS1.5_2909519	10692	No	NA	13	3	0	Low-quality	Genome-fragment	28.83	AAI-based (high-confidence)	0	1		virus	Virulent	VIBRANT	geNomad/Virsorter2/VIBRANT
QYJanS1.5_2910183	QYJanS1.5_2910183	13427	No	NA	14	1	0	Low-quality	Genome-fragment	4.63	HMM-based (lower-bound)	0	1		virus	Virulent	VIBRANT/BACPHLIP	geNomad/Virsorter2/VIBRANT
QYJanS1.5_2910575	QYJanS1.5_2910575	83542	No	NA	92	13	11	Low-quality	Genome-fragment	19.92	AAI-based (medium-confidence)	0	1		virus	Virulent	VIBRANT	geNomad/Virsorter2/VIBRANT
QYJanS1.5_2911385	QYJanS1.5_2911385	22293	No	NA	26	1	2	Low-quality	Genome-fragment	6.4	HMM-based (lower-bound)	0	1		virus	Virulent	VIBRANT	DeepVirFinder/VIBRANT
QYJanS1.5_2915063	QYJanS1.5_2915063	17455	No	NA	25	1	1	Low-quality	Genome-fragment	9.09	HMM-based (lower-bound)	0	1		virus	Virulent	VIBRANT	DeepVirFinder/VIBRANT
QYJanS1.5_3013	QYJanS1.5_3013	24115	No	NA	25	1	2	Low-quality	Genome-fragment	11.3	HMM-based (lower-bound)	0	1.01		virus	Virulent	VIBRANT	geNomad/Virsorter2/DeepVirFinder/VIBRANT
QYJanS1.5_3077699	QYJanS1.5_3077699	14001	No	NA	25	3	0	Low-quality	Genome-fragment	12.09	HMM-based (lower-bound)	0	1.02		virus	Virulent	VIBRANT	geNomad/Virsorter2/DeepVirFinder/VIBRANT
QYJanS1.5_3079644	QYJanS1.5_3079644	28888	No	NA	44	8	1	Low-quality	Genome-fragment	28.71	AAI-based (medium-confidence)	0	1		virus	Virulent	VIBRANT	geNomad/Virsorter2/DeepVirFinder/VIBRANT
QYJanS1.5_3080270	QYJanS1.5_3080270	19182	No	NA	40	8	0	Low-quality	Genome-fragment	28.07	HMM-based (lower-bound)	0	1		virus	Virulent	VIBRANT	geNomad/Virsorter2/DeepVirFinder/VIBRANT
QYJanS1.5_3082465	QYJanS1.5_3082465	25575	No	NA	29	2	0	Low-quality	Genome-fragment	9.49	HMM-based (lower-bound)	0	1		virus	Temperate	VIBRANT	DeepVirFinder/VIBRANT
QYJanS1.5_3086952	QYJanS1.5_3086952	13715	No	NA	23	1	0	Low-quality	Genome-fragment	8.54	HMM-based (lower-bound)	0	1		virus	Virulent	VIBRANT	DeepVirFinder/VIBRANT
QYJanS1.5_3089154	QYJanS1.5_3089154	10186	No	NA	16	3	0	Low-quality	Genome-fragment	21.66	AAI-based (medium-confidence)	0	1		virus	Virulent	VIBRANT	geNomad/Virsorter2/VIBRANT
QYJanS1.5_3089926	QYJanS1.5_3089926	14438	No	NA	17	3	1	Low-quality	Genome-fragment	2.03	AAI-based (high-confidence)	0	1		virus	Virulent	VIBRANT	geNomad/Virsorter2/DeepVirFinder/VIBRANT
QYJanS1.5_3091052	QYJanS1.5_3091052	17679	No	NA	18	3	0	Low-quality	Genome-fragment	48.57	AAI-based (medium-confidence)	0	1		virus	Virulent	VIBRANT	geNomad/Virsorter2/VIBRANT
QYJanS1.5_3091874	QYJanS1.5_3091874	63672	No	NA	84	9	3	Low-quality	Genome-fragment	23.47	HMM-based (lower-bound)	0	1		virus	Virulent	VIBRANT	Virsorter2/DeepVirFinder/VIBRANT
QYJanS1.5_3100491	QYJanS1.5_3100491	11637	No	NA	8	1	0	Low-quality	Genome-fragment	9.63	AAI-based (medium-confidence)	0	1		virus	Virulent	VIBRANT/BACPHLIP	Virsorter2/DeepVirFinder/VIBRANT
QYJanS1.5_3101066	QYJanS1.5_3101066	156764	No	NA	75	1	44	High-quality	High-quality	100	HMM-based (lower-bound)	0	1		virus	unknow	CheckV/DRAMv/VIBRANT/BACPHLIP	DeepVirFinder
QYJanS1.5_3102909	QYJanS1.5_3102909	52262	No	NA	52	3	0	High-quality	High-quality	100	AAI-based (medium-confidence)	0	1		virus	Virulent	VIBRANT	geNomad/Virsorter2/DeepVirFinder/VIBRANT
QYJanS1.5_3103646	QYJanS1.5_3103646	69455	No	NA	71	7	4	Low-quality	Genome-fragment	9.76	AAI-based (high-confidence)	0	1.01		virus	Virulent	VIBRANT	geNomad/Virsorter2/DeepVirFinder/VIBRANT
QYJanS1.5_3104995	QYJanS1.5_3104995	12042	No	NA	22	2	0	Low-quality	Genome-fragment	12.45	HMM-based (lower-bound)	0	1		virus	Virulent	VIBRANT	Virsorter2/VIBRANT
QYJanS1.5_3105268	QYJanS1.5_3105268	19010	No	NA	23	3	1	Low-quality	Genome-fragment	17.25	AAI-based (medium-confidence)	0	1		virus	Virulent	VIBRANT	Virsorter2/DeepVirFinder/VIBRANT
QYJanS1.5_3106880	QYJanS1.5_3106880	27046	No	NA	49	3	4	Low-quality	Genome-fragment	11.36	HMM-based (lower-bound)	0	1		virus	Virulent	VIBRANT	geNomad/Virsorter2/DeepVirFinder/VIBRANT
QYJanS1.5_3107601	QYJanS1.5_3107601	41436	No	NA	96	5	0	Low-quality	Genome-fragment	14.26	HMM-based (lower-bound)	0	1		virus	Virulent	VIBRANT	Virsorter2/DeepVirFinder/VIBRANT
QYJanS1.5_31360	QYJanS1.5_31360	67270	No	NA	103	13	0	High-quality	High-quality	100	AAI-based (medium-confidence)	0	1		virus	Virulent	VIBRANT	geNomad/Virsorter2/DeepVirFinder/VIBRANT
QYJanS1.5_32542	QYJanS1.5_32542	14709	Yes	9029	17	3	3	Low-quality	Genome-fragment	4.75	AAI-based (medium-confidence)	38.62	1		virus	Temperate	CheckV	DeepVirFinder/VIBRANT
QYJanS1.5_3271057	QYJanS1.5_3271057	47856	No	NA	73	13	2	Low-quality	Genome-fragment	29.88	AAI-based (medium-confidence)	0	1.01		virus	Virulent	VIBRANT	geNomad/Virsorter2/VIBRANT
QYJanS1.5_3271079	QYJanS1.5_3271079	21603	No	NA	22	6	0	Low-quality	Genome-fragment	23.05	HMM-based (lower-bound)	0	1		virus	Virulent	VIBRANT	geNomad/Virsorter2/VIBRANT
QYJanS1.5_3272981	QYJanS1.5_3272981	40043	No	NA	73	15	1	Low-quality	Genome-fragment	16.39	AAI-based (medium-confidence)	0	1.01		virus	Virulent	VIBRANT/BACPHLIP	geNomad/Virsorter2/DeepVirFinder/VIBRANT
QYJanS1.5_3275162	QYJanS1.5_3275162	10331	No	NA	23	3	0	Low-quality	Genome-fragment	5.72	HMM-based (lower-bound)	0	1.01		virus	Virulent	VIBRANT/BACPHLIP	VIBRANT
QYJanS1.5_3275564	QYJanS1.5_3275564	28742	No	NA	34	12	1	Low-quality	Genome-fragment	43.43	HMM-based (lower-bound)	0	1.01	low-confidence DTR	virus	Virulent	VIBRANT	geNomad/Virsorter2/DeepVirFinder/VIBRANT
QYJanS1.5_3277043	QYJanS1.5_3277043	10871	Yes	3828	10	1	3	Low-quality	Genome-fragment	3.54	HMM-based (lower-bound)	64.79	1		virus	Temperate	CheckV	VIBRANT
QYJanS1.5_3280564	QYJanS1.5_3280564	44401	No	NA	43	4	1	Low-quality	Genome-fragment	12.74	HMM-based (lower-bound)	0	1		virus	Virulent	VIBRANT	geNomad/Virsorter2/DeepVirFinder/VIBRANT
QYJanS1.5_3281368	QYJanS1.5_3281368	13136	No	NA	28	5	0	Low-quality	Genome-fragment	15.44	AAI-based (medium-confidence)	0	1		virus	Virulent	VIBRANT/BACPHLIP	VIBRANT
QYJanS1.5_3281925	QYJanS1.5_3281925	14416	No	NA	15	1	1	Low-quality	Genome-fragment	4.39	AAI-based (medium-confidence)	0	1		virus	Virulent	VIBRANT	geNomad/Virsorter2/DeepVirFinder/VIBRANT
QYJanS1.5_3285184	QYJanS1.5_3285184	10446	No	NA	21	1	0	Low-quality	Genome-fragment	6.46	HMM-based (lower-bound)	0	1		virus	Virulent	VIBRANT	DeepVirFinder/VIBRANT
QYJanS1.5_3287354	QYJanS1.5_3287354	18374	No	NA	29	3	1	Low-quality	Genome-fragment	4.65	AAI-based (medium-confidence)	0	1		virus	Virulent	VIBRANT	Virsorter2/VIBRANT
QYJanS1.5_3289716	QYJanS1.5_3289716	15075	No	NA	21	8	0	Low-quality	Genome-fragment	26.73	AAI-based (medium-confidence)	0	1		virus	Virulent	VIBRANT	geNomad/Virsorter2/DeepVirFinder/VIBRANT
QYJanS1.5_3292763	QYJanS1.5_3292763	20456	No	NA	22	4	0	Low-quality	Genome-fragment	22.03	AAI-based (medium-confidence)	0	1.01		virus	Virulent	VIBRANT	geNomad/Virsorter2/DeepVirFinder/VIBRANT
QYJanS1.5_3292765	QYJanS1.5_3292765	12176	No	NA	23	3	0	Low-quality	Genome-fragment	18.69	AAI-based (medium-confidence)	0	1		virus	Virulent	VIBRANT/BACPHLIP	geNomad/Virsorter2/DeepVirFinder/VIBRANT
QYJanS1.5_3293442	QYJanS1.5_3293442	63245	No	NA	110	1	13	Medium-quality	Genome-fragment	70	HMM-based (lower-bound)	0	1		virus	Virulent	BACPHLIP	geNomad/DeepVirFinder
QYJanS1.5_3294002	QYJanS1.5_3294002	10361	No	NA	15	2	0	Low-quality	Genome-fragment	8.3	HMM-based (lower-bound)	0	1		virus	Virulent	VIBRANT	Virsorter2/DeepVirFinder/VIBRANT
QYJanS1.5_3294368	QYJanS1.5_3294368	17728	No	NA	31	5	0	Low-quality	Genome-fragment	36.28	AAI-based (medium-confidence)	0	1		virus	Virulent	VIBRANT	geNomad/Virsorter2/VIBRANT
QYJanS1.5_3298082	QYJanS1.5_3298082	11950	No	NA	17	1	0	Low-quality	Genome-fragment	5.87	HMM-based (lower-bound)	0	1		virus	Virulent	VIBRANT	DeepVirFinder/VIBRANT
QYJanS1.5_3299231	QYJanS1.5_3299231	21217	No	NA	18	1	2	Low-quality	Genome-fragment	13.7	HMM-based (lower-bound)	0	1		virus	Virulent	VIBRANT	Virsorter2/DeepVirFinder/VIBRANT
QYJanS1.5_3300008	QYJanS1.5_3300008	37115	No	NA	41	1	2	Low-quality	Genome-fragment	10.88	HMM-based (lower-bound)	0	1		virus	Virulent	VIBRANT	geNomad/VIBRANT
QYJanS1.5_3301309	QYJanS1.5_3301309	10630	No	NA	19	1	0	Low-quality	Genome-fragment	7.94	AAI-based (high-confidence)	0	1		virus	Virulent	VIBRANT	Virsorter2/DeepVirFinder/VIBRANT
QYJanS1.5_3301431	QYJanS1.5_3301431	41118	No	NA	62	6	1	High-quality	High-quality	91.64	AAI-based (high-confidence)	0	1		virus	Virulent	VIBRANT	geNomad/Virsorter2/DeepVirFinder/VIBRANT
QYJanS1.5_3463983	QYJanS1.5_3463983	10577	No	NA	21	1	0	Low-quality	Genome-fragment	1.49	AAI-based (high-confidence)	0	1		virus	Virulent	VIBRANT/BACPHLIP	geNomad/VIBRANT
QYJanS1.5_3464686	QYJanS1.5_3464686	11080	No	NA	12	2	0	Low-quality	Genome-fragment	16.36	HMM-based (lower-bound)	0	1		virus	Virulent	VIBRANT	Virsorter2/VIBRANT
QYJanS1.5_3467570	QYJanS1.5_3467570	14050	No	NA	19	3	0	Low-quality	Genome-fragment	10.23	HMM-based (lower-bound)	0	1		virus	Temperate	VIBRANT	Virsorter2/VIBRANT
QYJanS1.5_3468470	QYJanS1.5_3468470	11037	No	NA	20	1	0	Low-quality	Genome-fragment	4.87	HMM-based (lower-bound)	0	1		virus	Virulent	VIBRANT/BACPHLIP	geNomad/Virsorter2/VIBRANT
QYJanS1.5_3478153	QYJanS1.5_3478153	28182	No	NA	46	6	4	Low-quality	Genome-fragment	26.95	HMM-based (lower-bound)	0	1		virus	Virulent	VIBRANT	geNomad/Virsorter2/VIBRANT
QYJanS1.5_3478383	QYJanS1.5_3478383	18968	No	NA	24	8	0	Low-quality	Genome-fragment	36.77	AAI-based (medium-confidence)	0	1.01		virus	Virulent	VIBRANT/BACPHLIP	geNomad/Virsorter2/VIBRANT
QYJanS1.5_3480070	QYJanS1.5_3480070	11527	No	NA	22	3	1	Low-quality	Genome-fragment	8.76	HMM-based (lower-bound)	0	1		virus	Virulent	VIBRANT	Virsorter2/DeepVirFinder/VIBRANT
QYJanS1.5_3480656	QYJanS1.5_3480656	10679	No	NA	12	1	0	Low-quality	Genome-fragment	0.58	HMM-based (lower-bound)	0	1		virus	Virulent	VIBRANT/BACPHLIP	geNomad/VIBRANT
QYJanS1.5_3483015	QYJanS1.5_3483015	18024	No	NA	31	1	1	High-quality	High-quality	98.25	AAI-based (medium-confidence)	0	1		virus	Virulent	VIBRANT	DeepVirFinder/VIBRANT
QYJanS1.5_3483607	QYJanS1.5_3483607	21714	Yes	13717	22	2	3	Low-quality	Genome-fragment	4.51	AAI-based (medium-confidence)	36.83	1.01		virus	Temperate	CheckV/BACPHLIP	DeepVirFinder/VIBRANT
QYJanS1.5_3484504	QYJanS1.5_3484504	26139	No	NA	45	3	0	Low-quality	Genome-fragment	24.72	HMM-based (lower-bound)	0	1		virus	Virulent	VIBRANT	Virsorter2/DeepVirFinder/VIBRANT
QYJanS1.5_3487308	QYJanS1.5_3487308	42240	No	NA	46	3	1	Low-quality	Genome-fragment	15.35	HMM-based (lower-bound)	0	1		virus	Virulent	VIBRANT/BACPHLIP	Virsorter2/VIBRANT
QYJanS1.5_3487763	QYJanS1.5_3487763	10486	No	NA	15	3	0	Low-quality	Genome-fragment	1.5	HMM-based (lower-bound)	0	1.02		virus	unknow	CheckV/DRAMv/VIBRANT/BACPHLIP	DeepVirFinder
QYJanS1.5_3488538	QYJanS1.5_3488538	20919	No	NA	25	4	0	Low-quality	Genome-fragment	19.59	HMM-based (lower-bound)	0	1		virus	Virulent	VIBRANT/BACPHLIP	geNomad/Virsorter2/VIBRANT
QYJanS1.5_3489172	QYJanS1.5_3489172	13106	No	NA	6	1	0	Low-quality	Genome-fragment	20.82	AAI-based (medium-confidence)	0	1		virus	Virulent	VIBRANT	Virsorter2/DeepVirFinder/VIBRANT
QYJanS1.5_3489305	QYJanS1.5_3489305	23783	No	NA	40	4	0	Medium-quality	Genome-fragment	61.26	AAI-based (high-confidence)	0	1.02		virus	Virulent	VIBRANT	geNomad/Virsorter2/VIBRANT
QYJanS1.5_3489680	QYJanS1.5_3489680	42031	No	NA	65	4	0	Low-quality	Genome-fragment	28.21	HMM-based (lower-bound)	0	1		virus	Virulent	VIBRANT/BACPHLIP	Virsorter2/DeepVirFinder/VIBRANT
QYJanS1.5_3490122	QYJanS1.5_3490122	12576	Yes	8420	23	2	2	Low-quality	Genome-fragment	10.58	AAI-based (medium-confidence)	33.05	1		virus	Temperate	CheckV	geNomad/Virsorter2/DeepVirFinder/VIBRANT
QYJanS1.5_3490144	QYJanS1.5_3490144	54969	No	NA	89	5	1	Medium-quality	Genome-fragment	72.27	HMM-based (lower-bound)	0	1		virus	Temperate	VIBRANT	geNomad/Virsorter2/VIBRANT
QYJanS1.5_3655613	QYJanS1.5_3655613	16847	Yes	13100	26	2	3	Low-quality	Genome-fragment	21.5	HMM-based (lower-bound)	22.24	1		virus	Temperate	CheckV	VIBRANT
QYJanS1.5_3660214	QYJanS1.5_3660214	19989	No	NA	29	3	0	Low-quality	Genome-fragment	9.96	HMM-based (lower-bound)	0	1		virus	Virulent	VIBRANT	geNomad/DeepVirFinder/VIBRANT
QYJanS1.5_3662180	QYJanS1.5_3662180	23837	No	NA	23	11	1	Low-quality	Genome-fragment	10.36	AAI-based (medium-confidence)	0	1.01		virus	Virulent	VIBRANT	geNomad/Virsorter2/DeepVirFinder/VIBRANT
QYJanS1.5_3665160	QYJanS1.5_3665160	14903	Yes	5940	8	3	1	Low-quality	Genome-fragment	2.42	AAI-based (medium-confidence)	60.14	1		virus	Temperate	CheckV	geNomad/Virsorter2/DeepVirFinder/VIBRANT
QYJanS1.5_3667097	QYJanS1.5_3667097	52888	No	NA	84	10	2	High-quality	High-quality	100	AAI-based (medium-confidence)	0	1		virus	Temperate	VIBRANT	geNomad/Virsorter2/DeepVirFinder/VIBRANT
QYJanS1.5_3671509	QYJanS1.5_3671509	37590	No	NA	47	2	1	Low-quality	Genome-fragment	26.45	HMM-based (lower-bound)	0	1		virus	unknow	CheckV/DRAMv/VIBRANT/BACPHLIP	Virsorter2/DeepVirFinder
QYJanS1.5_3671635	QYJanS1.5_3671635	95057	No	NA	103	11	8	Low-quality	Genome-fragment	28.19	AAI-based (medium-confidence)	0	1		virus	Temperate	VIBRANT	geNomad/Virsorter2/DeepVirFinder/VIBRANT
QYJanS1.5_3673109	QYJanS1.5_3673109	17399	No	NA	30	1	1	Low-quality	Genome-fragment	41.4	HMM-based (lower-bound)	0	1		virus	Virulent	VIBRANT	Virsorter2/VIBRANT
QYJanS1.5_3673184	QYJanS1.5_3673184	11452	No	NA	18	1	1	Low-quality	Genome-fragment	10.48	HMM-based (lower-bound)	0	1		virus	Virulent	VIBRANT/BACPHLIP	geNomad/DeepVirFinder/VIBRANT
QYJanS1.5_3673528	QYJanS1.5_3673528	18652	No	NA	39	3	0	Low-quality	Genome-fragment	7.84	HMM-based (lower-bound)	0	1		virus	Virulent	VIBRANT	Virsorter2/VIBRANT
QYJanS1.5_3680874	QYJanS1.5_3680874	16563	No	NA	32	5	0	Low-quality	Genome-fragment	5.75	HMM-based (lower-bound)	0	1		virus	Virulent	VIBRANT	geNomad/Virsorter2/VIBRANT
QYJanS1.5_3683178	QYJanS1.5_3683178	11381	No	NA	24	3	1	Low-quality	Genome-fragment	5.44	HMM-based (lower-bound)	0	1		virus	Virulent	VIBRANT/BACPHLIP	DeepVirFinder/VIBRANT
QYJanS1.5_3683920	QYJanS1.5_3683920	15287	No	NA	19	12	0	Low-quality	Genome-fragment	24.6	AAI-based (medium-confidence)	0	1.01		virus	Virulent	VIBRANT	geNomad/Virsorter2/DeepVirFinder/VIBRANT
QYJanS1.5_3683942	QYJanS1.5_3683942	22177	No	NA	18	3	1	Low-quality	Genome-fragment	3.79	HMM-based (lower-bound)	0	1.04		virus	Virulent	BACPHLIP	geNomad/DeepVirFinder
QYJanS1.5_3684279	QYJanS1.5_3684279	13971	No	NA	19	1	1	Low-quality	Genome-fragment	9.24	HMM-based (lower-bound)	0	1		virus	Virulent	VIBRANT/BACPHLIP	DeepVirFinder/VIBRANT
QYJanS1.5_3688336	QYJanS1.5_3688336	15973	No	NA	25	3	2	Low-quality	Genome-fragment	8.7	AAI-based (medium-confidence)	0	1		virus	Virulent	VIBRANT	VIBRANT
QYJanS1.5_3688747	QYJanS1.5_3688747	13247	No	NA	37	3	0	Low-quality	Genome-fragment	7.6	HMM-based (lower-bound)	0	1		virus	Virulent	VIBRANT/BACPHLIP	Virsorter2/DeepVirFinder/VIBRANT
QYJanS1.5_386882	QYJanS1.5_386882	12297	Yes	9756	14	7	0	Low-quality	Genome-fragment	24.3	AAI-based (medium-confidence)	0	1		virus	Temperate	CheckV	geNomad/VIBRANT
QYJanS1.5_386997	QYJanS1.5_386997	11343	No	NA	20	1	0	Low-quality	Genome-fragment	6.57	HMM-based (lower-bound)	0	1		virus	Virulent	VIBRANT	VIBRANT
QYJanS1.5_389788	QYJanS1.5_389788	12496	No	NA	14	4	0	High-quality	High-quality	93.01	AAI-based (high-confidence)	0	1		virus	Virulent	VIBRANT/BACPHLIP	geNomad/Virsorter2/DeepVirFinder/VIBRANT
QYJanS1.5_390161	QYJanS1.5_390161	10097	No	NA	10	1	0	Low-quality	Genome-fragment	2.99	HMM-based (lower-bound)	0	1		virus	Virulent	VIBRANT	DeepVirFinder/VIBRANT
QYJanS1.5_390305	QYJanS1.5_390305	11050	No	NA	9	1	0	Low-quality	Genome-fragment	1.66	HMM-based (lower-bound)	0	1		virus	Virulent	BACPHLIP	DeepVirFinder
QYJanS1.5_394041	QYJanS1.5_394041	15964	No	NA	15	11	0	Low-quality	Genome-fragment	24.51	AAI-based (high-confidence)	0	1		virus	Virulent	VIBRANT	geNomad/Virsorter2/DeepVirFinder/VIBRANT
QYJanS1.5_397057	QYJanS1.5_397057	24395	No	NA	30	1	10	Low-quality	Genome-fragment	17.2	AAI-based (medium-confidence)	0	1		virus	unknow	CheckV/DRAMv/VIBRANT/BACPHLIP	geNomad/DeepVirFinder
QYJanS1.5_397933	QYJanS1.5_397933	11594	No	NA	12	5	0	Low-quality	Genome-fragment	11.28	HMM-based (lower-bound)	0	1		virus	Virulent	VIBRANT	geNomad/Virsorter2/DeepVirFinder/VIBRANT
QYJanS1.5_399133	QYJanS1.5_399133	42184	No	NA	64	10	1	High-quality	High-quality	94.57	AAI-based (medium-confidence)	0	1		virus	Virulent	VIBRANT/BACPHLIP	geNomad/Virsorter2/VIBRANT
QYJanS1.5_399288	QYJanS1.5_399288	33197	No	NA	35	9	0	Medium-quality	Genome-fragment	63.8	HMM-based (lower-bound)	0	1		virus	Virulent	VIBRANT	geNomad/Virsorter2/VIBRANT
QYJanS1.5_400588	QYJanS1.5_400588	19739	No	NA	28	3	0	Low-quality	Genome-fragment	6.75	HMM-based (lower-bound)	0	1.01		virus	Virulent	VIBRANT	DeepVirFinder/VIBRANT
QYJanS1.5_400589	QYJanS1.5_400589	15213	No	NA	20	11	1	Low-quality	Genome-fragment	24.11	HMM-based (lower-bound)	0	1		virus	Virulent	VIBRANT/BACPHLIP	geNomad/Virsorter2/VIBRANT
QYJanS1.5_401510	QYJanS1.5_401510	11096	No	NA	8	1	1	Low-quality	Genome-fragment	3.16	HMM-based (lower-bound)	0	1		virus	unknow	CheckV/DRAMv/VIBRANT/BACPHLIP	DeepVirFinder
QYJanS1.5_403256	QYJanS1.5_403256	12092	No	NA	8	2	1	Low-quality	Genome-fragment	10.76	AAI-based (medium-confidence)	0	1		virus	unknow	CheckV/DRAMv/VIBRANT/BACPHLIP	geNomad/DeepVirFinder/Virsorter2
QYJanS1.5_406259	QYJanS1.5_406259	20952	No	NA	35	5	0	Low-quality	Genome-fragment	15.46	HMM-based (lower-bound)	0	1		virus	Virulent	VIBRANT	Virsorter2/DeepVirFinder/VIBRANT
QYJanS1.5_407537	QYJanS1.5_407537	20053	No	NA	16	4	0	Low-quality	Genome-fragment	6.26	AAI-based (medium-confidence)	0	1		virus	Virulent	VIBRANT/BACPHLIP	geNomad/Virsorter2/DeepVirFinder/VIBRANT
QYJanS1.5_407711	QYJanS1.5_407711	61527	No	NA	79	6	0	Low-quality	Genome-fragment	29.12	AAI-based (medium-confidence)	0	1		virus	Virulent	VIBRANT/BACPHLIP	geNomad/Virsorter2/DeepVirFinder/VIBRANT
QYJanS1.5_408828	QYJanS1.5_408828	12019	No	NA	11	4	1	Low-quality	Genome-fragment	13.16	HMM-based (lower-bound)	0	1		virus	Virulent	VIBRANT	Virsorter2/VIBRANT
QYJanS1.5_409349	QYJanS1.5_409349	10289	No	NA	12	1	0	Low-quality	Genome-fragment	24.48	HMM-based (lower-bound)	0	1		virus	unknow	CheckV/DRAMv/VIBRANT/BACPHLIP	DeepVirFinder
QYJanS1.5_409412	QYJanS1.5_409412	24092	No	NA	36	7	0	Low-quality	Genome-fragment	48.27	AAI-based (medium-confidence)	0	1		virus	Virulent	VIBRANT	geNomad/Virsorter2/VIBRANT
QYJanS1.5_409681	QYJanS1.5_409681	32687	No	NA	42	2	0	Low-quality	Genome-fragment	15.51	AAI-based (medium-confidence)	0	1		virus	Virulent	VIBRANT	geNomad/Virsorter2/DeepVirFinder/VIBRANT
QYJanS1.5_409713	QYJanS1.5_409713	18259	No	NA	12	3	0	Low-quality	Genome-fragment	20.19	HMM-based (lower-bound)	0	1		virus	Virulent	VIBRANT	geNomad/Virsorter2/DeepVirFinder/VIBRANT
QYJanS1.5_409874	QYJanS1.5_409874	14785	No	NA	8	1	0	Low-quality	Genome-fragment	3.16	HMM-based (lower-bound)	0	1.04		virus	Virulent	BACPHLIP	DeepVirFinder
QYJanS1.5_410193	QYJanS1.5_410193	23000	No	NA	32	3	3	Low-quality	Genome-fragment	21.86	HMM-based (lower-bound)	0	1		virus	Virulent	VIBRANT/BACPHLIP	geNomad/Virsorter2/DeepVirFinder/VIBRANT
QYJanS1.5_411588	QYJanS1.5_411588	40275	No	NA	49	7	2	Medium-quality	Genome-fragment	68.4	AAI-based (medium-confidence)	0	1		virus	Virulent	VIBRANT	geNomad/Virsorter2/VIBRANT
QYJanS1.5_413021	QYJanS1.5_413021	27258	No	NA	34	6	0	Medium-quality	Genome-fragment	77.72	AAI-based (medium-confidence)	0	1		virus	Virulent	VIBRANT	geNomad/Virsorter2/VIBRANT
QYJanS1.5_414370	QYJanS1.5_414370	16488	No	NA	21	1	6	Low-quality	Genome-fragment	2.32	AAI-based (high-confidence)	0	1		virus	Virulent	VIBRANT/BACPHLIP	DeepVirFinder/VIBRANT
QYJanS1.5_578194	QYJanS1.5_578194	24022	No	NA	26	6	0	Medium-quality	Genome-fragment	69.4	AAI-based (medium-confidence)	0	1		virus	Virulent	VIBRANT	geNomad/Virsorter2/DeepVirFinder/VIBRANT
QYJanS1.5_578685	QYJanS1.5_578685	23953	No	NA	25	8	0	Low-quality	Genome-fragment	37.76	HMM-based (lower-bound)	0	1		virus	Virulent	VIBRANT	geNomad/Virsorter2/DeepVirFinder/VIBRANT
QYJanS1.5_583396	QYJanS1.5_583396	10242	No	NA	19	1	0	Low-quality	Genome-fragment	3.74	AAI-based (medium-confidence)	0	1		virus	unknow	CheckV/DRAMv/VIBRANT/BACPHLIP	DeepVirFinder
QYJanS1.5_585550	QYJanS1.5_585550	17451	No	NA	18	15	0	Low-quality	Genome-fragment	29.29	AAI-based (high-confidence)	0	1		virus	Virulent	VIBRANT	geNomad/Virsorter2/VIBRANT
QYJanS1.5_588912	QYJanS1.5_588912	55268	No	NA	59	9	0	Low-quality	Genome-fragment	13.14	AAI-based (high-confidence)	0	1		virus	Virulent	VIBRANT/BACPHLIP	geNomad/Virsorter2/DeepVirFinder/VIBRANT
QYJanS1.5_589191	QYJanS1.5_589191	19043	No	NA	25	4	0	Low-quality	Genome-fragment	22.29	HMM-based (lower-bound)	0	1		virus	Virulent	VIBRANT	DeepVirFinder/VIBRANT
QYJanS1.5_594110	QYJanS1.5_594110	10522	No	NA	21	1	0	Low-quality	Genome-fragment	6.7	HMM-based (lower-bound)	0	1		virus	Virulent	VIBRANT	Virsorter2/DeepVirFinder/VIBRANT
QYJanS1.5_597737	QYJanS1.5_597737	18297	No	NA	55	1	1	Low-quality	Genome-fragment	14.53	HMM-based (lower-bound)	0	1		virus	Virulent	BACPHLIP	geNomad/DeepVirFinder/Virsorter2
QYJanS1.5_599675	QYJanS1.5_599675	29748	No	NA	66	3	1	Low-quality	Genome-fragment	15.82	HMM-based (lower-bound)	0	1		virus	unknow	CheckV/DRAMv/VIBRANT/BACPHLIP	geNomad/DeepVirFinder
QYJanS1.5_602068	QYJanS1.5_602068	34675	No	NA	39	18	0	Medium-quality	Genome-fragment	88.68	AAI-based (medium-confidence)	0	1		virus	Virulent	VIBRANT/BACPHLIP	geNomad/Virsorter2/DeepVirFinder/VIBRANT
QYJanS1.5_604672	QYJanS1.5_604672	11033	No	NA	23	1	0	Low-quality	Genome-fragment	5.93	HMM-based (lower-bound)	0	1		virus	Virulent	VIBRANT/BACPHLIP	DeepVirFinder/VIBRANT
QYJanS1.5_606149	QYJanS1.5_606149	11811	No	NA	6	2	0	Low-quality	Genome-fragment	3.71	AAI-based (medium-confidence)	0	1.01	low-confidence DTR	virus	Virulent	BACPHLIP	geNomad/DeepVirFinder/Virsorter2
QYJanS1.5_770835	QYJanS1.5_770835	61599	No	NA	105	1	1	Complete	High-quality	100	DTR (high-confidence)	0	1		virus	unknow	CheckV/DRAMv/VIBRANT/BACPHLIP	Virsorter2/DeepVirFinder
QYJanS1.5_771177	QYJanS1.5_771177	135493	No	NA	224	29	4	High-quality	High-quality	100	AAI-based (medium-confidence)	0	1.01		virus	Temperate	VIBRANT	geNomad/Virsorter2/DeepVirFinder/VIBRANT
QYJanS1.5_775577	QYJanS1.5_775577	13136	No	NA	14	3	0	Low-quality	Genome-fragment	3.74	AAI-based (medium-confidence)	0	1		virus	Virulent	VIBRANT/BACPHLIP	geNomad/Virsorter2/DeepVirFinder/VIBRANT
QYJanS1.5_775868	QYJanS1.5_775868	13556	No	NA	14	1	2	Low-quality	Genome-fragment	4.42	AAI-based (medium-confidence)	0	1		virus	unknow	CheckV/DRAMv/VIBRANT/BACPHLIP	geNomad/DeepVirFinder
QYJanS1.5_776659	QYJanS1.5_776659	48947	No	NA	36	8	0	Medium-quality	Genome-fragment	76.97	AAI-based (medium-confidence)	0	1		virus	Virulent	VIBRANT	geNomad/Virsorter2/VIBRANT
QYJanS1.5_778073	QYJanS1.5_778073	52477	Yes	41016	61	10	5	Medium-quality	Genome-fragment	65.88	HMM-based (lower-bound)	21.84	1	low-confidence Provirus	virus	Temperate	CheckV	geNomad/Virsorter2/VIBRANT
QYJanS1.5_779567	QYJanS1.5_779567	14220	No	NA	13	1	6	Low-quality	Genome-fragment	5.06	HMM-based (lower-bound)	0	1.01		virus	unknow	CheckV/DRAMv/VIBRANT/BACPHLIP	DeepVirFinder
QYJanS1.5_779941	QYJanS1.5_779941	15178	No	NA	10	1	0	Low-quality	Genome-fragment	23.9	AAI-based (medium-confidence)	0	1		virus	Virulent	VIBRANT	VIBRANT
QYJanS1.5_785436	QYJanS1.5_785436	27161	No	NA	54	1	0	Low-quality	Genome-fragment	16.13	HMM-based (lower-bound)	0	1		virus	unknow	CheckV/DRAMv/VIBRANT/BACPHLIP	DeepVirFinder
QYJanS1.5_788619	QYJanS1.5_788619	28308	No	NA	22	5	1	Low-quality	Genome-fragment	5.97	HMM-based (lower-bound)	0	1.03		virus	unknow	CheckV/DRAMv/VIBRANT/BACPHLIP	DeepVirFinder
QYJanS1.5_789035	QYJanS1.5_789035	19459	No	NA	32	3	0	Low-quality	Genome-fragment	17.15	HMM-based (lower-bound)	0	1		virus	Virulent	VIBRANT	geNomad/Virsorter2/VIBRANT
QYJanS1.5_789215	QYJanS1.5_789215	28449	No	NA	48	1	1	Low-quality	Genome-fragment	15.44	HMM-based (lower-bound)	0	1		virus	Virulent	VIBRANT/BACPHLIP	DeepVirFinder/VIBRANT
QYJanS1.5_790170	QYJanS1.5_790170	14120	No	NA	19	1	0	Low-quality	Genome-fragment	5.47	HMM-based (lower-bound)	0	1		virus	unknow	CheckV/DRAMv/VIBRANT/BACPHLIP	geNomad/DeepVirFinder
QYJanS1.5_790464	QYJanS1.5_790464	29326	No	NA	41	11	1	Medium-quality	Genome-fragment	70.71	AAI-based (medium-confidence)	0	1		virus	Virulent	VIBRANT/BACPHLIP	geNomad/Virsorter2/DeepVirFinder/VIBRANT
QYJanS1.5_793541	QYJanS1.5_793541	44880	No	NA	93	15	2	Low-quality	Genome-fragment	27.98	HMM-based (lower-bound)	0	1		virus	Temperate	VIBRANT	geNomad/Virsorter2/DeepVirFinder/VIBRANT
QYJanS1.5_798102	QYJanS1.5_798102	16589	No	NA	33	4	0	Low-quality	Genome-fragment	11.31	AAI-based (medium-confidence)	0	1		virus	Virulent	VIBRANT	geNomad/Virsorter2/DeepVirFinder/VIBRANT
QYJanS1.5_8836	QYJanS1.5_8836	12968	No	NA	17	4	0	Low-quality	Genome-fragment	3.55	HMM-based (lower-bound)	0	1		virus	Virulent	VIBRANT	VIBRANT
QYJanS1.5_962673	QYJanS1.5_962673	10016	No	NA	18	1	0	Low-quality	Genome-fragment	6	HMM-based (lower-bound)	0	1		virus	Virulent	VIBRANT	VIBRANT
QYJanS1.5_963376	QYJanS1.5_963376	14820	No	NA	23	4	0	Low-quality	Genome-fragment	3.45	AAI-based (medium-confidence)	0	1		virus	Virulent	VIBRANT	Virsorter2/DeepVirFinder/VIBRANT
QYJanS1.5_965908	QYJanS1.5_965908	32643	No	NA	37	6	0	Low-quality	Genome-fragment	8.26	AAI-based (medium-confidence)	0	1		virus	Virulent	VIBRANT	VIBRANT
QYJanS1.5_966033	QYJanS1.5_966033	42155	No	NA	55	2	0	High-quality	High-quality	96.03	AAI-based (medium-confidence)	0	1		virus	Temperate	VIBRANT/BACPHLIP	geNomad/Virsorter2/VIBRANT
QYJanS1.5_969023	QYJanS1.5_969023	13815	No	NA	18	1	3	Low-quality	Genome-fragment	3.94	AAI-based (medium-confidence)	0	1		virus	Virulent	VIBRANT	VIBRANT
QYJanS1.5_969882	QYJanS1.5_969882	10619	No	NA	20	1	2	Low-quality	Genome-fragment	3.78	HMM-based (lower-bound)	0	1.01		virus	unknow	CheckV/DRAMv/VIBRANT/BACPHLIP	geNomad/DeepVirFinder/Virsorter2
QYJanS1.5_970192	QYJanS1.5_970192	16339	No	NA	21	4	0	Low-quality	Genome-fragment	25.95	AAI-based (medium-confidence)	0	1		virus	Virulent	VIBRANT/BACPHLIP	geNomad/Virsorter2/VIBRANT
QYJanS1.5_971248	QYJanS1.5_971248	89066	Yes	80539	137	9	8	Low-quality	Genome-fragment	45.36	HMM-based (lower-bound)	9.57	1		virus	Temperate	CheckV	geNomad/DeepVirFinder/VIBRANT
QYJanS1.5_974581	QYJanS1.5_974581	16979	No	NA	12	3	1	Low-quality	Genome-fragment	39.65	AAI-based (high-confidence)	0	1		virus	Virulent	VIBRANT/BACPHLIP	geNomad/Virsorter2/DeepVirFinder/VIBRANT
QYJanS1.5_976377	QYJanS1.5_976377	23315	No	NA	11	4	0	Low-quality	Genome-fragment	28.12	HMM-based (lower-bound)	0	1		virus	Virulent	VIBRANT/BACPHLIP	geNomad/Virsorter2/DeepVirFinder/VIBRANT
QYJanS1.5_977089	QYJanS1.5_977089	40905	No	NA	59	2	2	Complete	High-quality	100	DTR (high-confidence)	0	1		virus	Temperate	VIBRANT	Virsorter2/VIBRANT
QYJanS1.5_979864	QYJanS1.5_979864	44957	Yes	28062	56	14	9	Low-quality	Genome-fragment	12.43	AAI-based (high-confidence)	37.58	1	>1 viral region detected	virus	Temperate	CheckV	geNomad/DeepVirFinder/Virsorter2
QYJanS1.5_981912	QYJanS1.5_981912	18102	No	NA	52	5	0	Low-quality	Genome-fragment	11.54	HMM-based (lower-bound)	0	1		virus	Virulent	BACPHLIP	Virsorter2/DeepVirFinder
QYJanS1.5_982395	QYJanS1.5_982395	10782	No	NA	7	2	0	Low-quality	Genome-fragment	9.35	AAI-based (medium-confidence)	0	1		virus	Virulent	VIBRANT	VIBRANT
QYJanS1.5_984788	QYJanS1.5_984788	39219	No	NA	47	7	0	Low-quality	Genome-fragment	47.75	HMM-based (lower-bound)	0	1		virus	Virulent	VIBRANT	geNomad/Virsorter2/DeepVirFinder/VIBRANT
QYJanS1.5_987450	QYJanS1.5_987450	48813	No	NA	79	2	6	Low-quality	Genome-fragment	15.47	AAI-based (medium-confidence)	0	1		virus	Temperate	BACPHLIP	DeepVirFinder
QYJanS1.5_991630	QYJanS1.5_991630	12468	No	NA	16	8	0	Low-quality	Genome-fragment	11.99	HMM-based (lower-bound)	0	1		virus	Virulent	VIBRANT	geNomad/Virsorter2/DeepVirFinder/VIBRANT
QYJanS1.5_991740	QYJanS1.5_991740	14296	No	NA	24	3	0	Low-quality	Genome-fragment	18.89	HMM-based (lower-bound)	0	1		virus	Virulent	VIBRANT	geNomad/Virsorter2/DeepVirFinder/VIBRANT
QYJanS1.5_992602	QYJanS1.5_992602	13250	No	NA	27	2	0	Low-quality	Genome-fragment	7.59	HMM-based (lower-bound)	0	1		virus	Virulent	VIBRANT/BACPHLIP	Virsorter2/DeepVirFinder/VIBRANT
QYJanS1.5_992780	QYJanS1.5_992780	15796	No	NA	24	1	0	Low-quality	Genome-fragment	9.4	HMM-based (lower-bound)	0	1		virus	Virulent	VIBRANT/BACPHLIP	geNomad/Virsorter2/DeepVirFinder/VIBRANT
QYJanS1.5_994980	QYJanS1.5_994980	12871	No	NA	29	1	0	Low-quality	Genome-fragment	5.87	HMM-based (lower-bound)	0	1		virus	Virulent	VIBRANT	Virsorter2/DeepVirFinder/VIBRANT
QYJanS7.5_1009571	QYJanS7.5_1009571	24228	No	NA	19	11	0	Low-quality	Genome-fragment	11.56	AAI-based (medium-confidence)	0	1.01		virus	Virulent	VIBRANT/BACPHLIP	geNomad/Virsorter2/DeepVirFinder/VIBRANT
QYJanS7.5_1010689	QYJanS7.5_1010689	22819	No	NA	38	2	2	Low-quality	Genome-fragment	7.95	HMM-based (lower-bound)	0	1.01		virus	Virulent	VIBRANT/BACPHLIP	DeepVirFinder/VIBRANT
QYJanS7.5_1018273	QYJanS7.5_1018273	22584	No	NA	22	4	2	Low-quality	Genome-fragment	23.15	AAI-based (medium-confidence)	0	1		virus	unknow	CheckV/DRAMv/VIBRANT/BACPHLIP	geNomad/DeepVirFinder
QYJanS7.5_1028757	QYJanS7.5_1028757	26185	No	NA	30	11	0	Medium-quality	Genome-fragment	59.81	AAI-based (medium-confidence)	0	1		virus	Virulent	VIBRANT/BACPHLIP	geNomad/Virsorter2/VIBRANT
QYJanS7.5_1028976	QYJanS7.5_1028976	14361	No	NA	14	5	0	Low-quality	Genome-fragment	4.44	AAI-based (high-confidence)	0	1		virus	Virulent	VIBRANT	geNomad/Virsorter2/VIBRANT
QYJanS7.5_1034788	QYJanS7.5_1034788	10761	Yes	6812	18	2	2	Low-quality	Genome-fragment	11.79	HMM-based (lower-bound)	36.7	1		virus	Temperate	CheckV	VIBRANT
QYJanS7.5_1045191	QYJanS7.5_1045191	116479	No	NA	137	15	2	Medium-quality	Genome-fragment	51.16	HMM-based (lower-bound)	0	1		virus	Virulent	VIBRANT	geNomad/Virsorter2/DeepVirFinder/VIBRANT
QYJanS7.5_1048496	QYJanS7.5_1048496	21482	Yes	8249	23	7	11	Low-quality	Genome-fragment	14.43	AAI-based (medium-confidence)	61.6	1		virus	Temperate	CheckV	VIBRANT
QYJanS7.5_1055206	QYJanS7.5_1055206	26132	No	NA	35	5	0	Low-quality	Genome-fragment	9.28	AAI-based (medium-confidence)	0	1		virus	Virulent	VIBRANT/BACPHLIP	Virsorter2/DeepVirFinder/VIBRANT
QYJanS7.5_1066878	QYJanS7.5_1066878	12535	No	NA	15	5	0	Low-quality	Genome-fragment	15.19	HMM-based (lower-bound)	0	1		virus	Virulent	VIBRANT	geNomad/Virsorter2/VIBRANT
QYJanS7.5_1067462	QYJanS7.5_1067462	12742	No	NA	26	6	1	Low-quality	Genome-fragment	10.27	HMM-based (lower-bound)	0	1		virus	Virulent	VIBRANT/BACPHLIP	Virsorter2/DeepVirFinder/VIBRANT
QYJanS7.5_1071371	QYJanS7.5_1071371	45573	No	NA	63	24	0	Complete	High-quality	100	DTR (high-confidence)	0	1		virus	Virulent	VIBRANT	geNomad/Virsorter2/VIBRANT
QYJanS7.5_1073884	QYJanS7.5_1073884	19092	No	NA	28	1	2	Low-quality	Genome-fragment	32.17	AAI-based (medium-confidence)	0	1		virus	Virulent	VIBRANT	geNomad/DeepVirFinder/VIBRANT
QYJanS7.5_107865	QYJanS7.5_107865	22787	No	NA	32	3	0	Medium-quality	Genome-fragment	54.4	AAI-based (medium-confidence)	0	1		virus	Virulent	VIBRANT	geNomad/Virsorter2/DeepVirFinder/VIBRANT
QYJanS7.5_1078658	QYJanS7.5_1078658	29762	No	NA	32	2	1	Low-quality	Genome-fragment	16.61	AAI-based (medium-confidence)	0	1		virus	Virulent	VIBRANT/BACPHLIP	VIBRANT
QYJanS7.5_1079031	QYJanS7.5_1079031	21377	No	NA	42	2	1	Low-quality	Genome-fragment	9.73	HMM-based (lower-bound)	0	1.01		virus	Virulent	VIBRANT/BACPHLIP	Virsorter2/VIBRANT
QYJanS7.5_1094858	QYJanS7.5_1094858	11629	No	NA	12	5	0	Low-quality	Genome-fragment	2.51	HMM-based (lower-bound)	0	1.01		virus	Virulent	VIBRANT	geNomad/VIBRANT
QYJanS7.5_1100226	QYJanS7.5_1100226	21101	No	NA	39	7	2	Low-quality	Genome-fragment	5.48	AAI-based (high-confidence)	0	1		virus	Virulent	VIBRANT/BACPHLIP	geNomad/VIBRANT
QYJanS7.5_1103902	QYJanS7.5_1103902	45219	No	NA	48	5	2	Low-quality	Genome-fragment	24.21	AAI-based (medium-confidence)	0	1		virus	Virulent	VIBRANT	geNomad/DeepVirFinder/VIBRANT
QYJanS7.5_1106412	QYJanS7.5_1106412	17426	No	NA	23	1	1	Low-quality	Genome-fragment	8.81	HMM-based (lower-bound)	0	1.01		virus	Virulent	VIBRANT	geNomad/DeepVirFinder/VIBRANT
QYJanS7.5_1110792	QYJanS7.5_1110792	21423	No	NA	28	4	2	Low-quality	Genome-fragment	28.78	HMM-based (lower-bound)	0	1		virus	Temperate	VIBRANT	Virsorter2/VIBRANT
QYJanS7.5_111530	QYJanS7.5_111530	21170	No	NA	39	3	0	Low-quality	Genome-fragment	26.75	HMM-based (lower-bound)	0	1		virus	Temperate	VIBRANT	geNomad/VIBRANT
QYJanS7.5_112133	QYJanS7.5_112133	17622	No	NA	26	10	1	Low-quality	Genome-fragment	29.26	AAI-based (medium-confidence)	0	1		virus	Virulent	VIBRANT	geNomad/Virsorter2/VIBRANT
QYJanS7.5_1125095	QYJanS7.5_1125095	22349	No	NA	26	5	2	Low-quality	Genome-fragment	3.78	AAI-based (medium-confidence)	0	1		virus	Virulent	VIBRANT	geNomad/Virsorter2/DeepVirFinder/VIBRANT
QYJanS7.5_1139146	QYJanS7.5_1139146	12284	No	NA	21	2	1	Low-quality	Genome-fragment	8.1	HMM-based (lower-bound)	0	1		virus	Virulent	VIBRANT/BACPHLIP	geNomad/Virsorter2/VIBRANT
QYJanS7.5_1147597	QYJanS7.5_1147597	26623	No	NA	50	6	1	Medium-quality	Genome-fragment	63.68	AAI-based (medium-confidence)	0	1		virus	Virulent	VIBRANT	geNomad/Virsorter2/DeepVirFinder/VIBRANT
QYJanS7.5_1152140	QYJanS7.5_1152140	58868	No	NA	94	6	8	Low-quality	Genome-fragment	15.75	AAI-based (medium-confidence)	0	1		virus	Virulent	VIBRANT/BACPHLIP	Virsorter2/VIBRANT
QYJanS7.5_1156554	QYJanS7.5_1156554	16415	No	NA	17	2	0	Low-quality	Genome-fragment	8.57	HMM-based (lower-bound)	0	1.01		virus	Virulent	VIBRANT	VIBRANT
QYJanS7.5_1167711	QYJanS7.5_1167711	11627	No	NA	14	1	0	Low-quality	Genome-fragment	7.37	HMM-based (lower-bound)	0	1		virus	Virulent	VIBRANT	VIBRANT
QYJanS7.5_1175397	QYJanS7.5_1175397	19297	No	NA	26	3	0	Low-quality	Genome-fragment	6.81	AAI-based (medium-confidence)	0	1		virus	Virulent	VIBRANT/BACPHLIP	geNomad/Virsorter2/DeepVirFinder/VIBRANT
QYJanS7.5_1177998	QYJanS7.5_1177998	29790	No	NA	27	1	11	Low-quality	Genome-fragment	26.45	HMM-based (lower-bound)	0	1		virus	Temperate	VIBRANT	VIBRANT
QYJanS7.5_1184643	QYJanS7.5_1184643	15070	No	NA	31	5	0	Low-quality	Genome-fragment	6.67	HMM-based (lower-bound)	0	1		virus	Virulent	VIBRANT	geNomad/Virsorter2/DeepVirFinder/VIBRANT
QYJanS7.5_1186304	QYJanS7.5_1186304	10940	No	NA	16	3	0	Low-quality	Genome-fragment	20.93	AAI-based (medium-confidence)	0	1		virus	Virulent	VIBRANT	geNomad/Virsorter2/VIBRANT
QYJanS7.5_1207156	QYJanS7.5_1207156	21202	No	NA	27	6	0	Low-quality	Genome-fragment	36.37	AAI-based (medium-confidence)	0	1.01		virus	Virulent	VIBRANT	geNomad/Virsorter2/DeepVirFinder/VIBRANT
QYJanS7.5_1217245	QYJanS7.5_1217245	10019	No	NA	8	1	0	Low-quality	Genome-fragment	2.66	HMM-based (lower-bound)	0	1.01		virus	Virulent	VIBRANT	VIBRANT
QYJanS7.5_1221625	QYJanS7.5_1221625	11628	No	NA	20	4	0	Low-quality	Genome-fragment	18.2	AAI-based (medium-confidence)	0	1.01		virus	Virulent	VIBRANT	geNomad/Virsorter2/DeepVirFinder/VIBRANT
QYJanS7.5_1225712	QYJanS7.5_1225712	160345	No	NA	258	16	5	High-quality	High-quality	94.87	HMM-based (lower-bound)	0	1		virus	Virulent	VIBRANT/BACPHLIP	geNomad/Virsorter2/VIBRANT
QYJanS7.5_1229758	QYJanS7.5_1229758	10937	No	NA	20	1	0	Low-quality	Genome-fragment	2.8	HMM-based (lower-bound)	0	1		virus	unknow	CheckV/DRAMv/VIBRANT/BACPHLIP	DeepVirFinder
QYJanS7.5_1237231	QYJanS7.5_1237231	10439	No	NA	15	1	0	Low-quality	Genome-fragment	6.73	AAI-based (medium-confidence)	0	1		virus	Virulent	VIBRANT/BACPHLIP	VIBRANT
QYJanS7.5_1241909	QYJanS7.5_1241909	35508	No	NA	32	8	1	Low-quality	Genome-fragment	12.61	AAI-based (medium-confidence)	0	1		virus	Virulent	VIBRANT	geNomad/Virsorter2/DeepVirFinder/VIBRANT
QYJanS7.5_1243856	QYJanS7.5_1243856	16868	No	NA	26	4	0	Low-quality	Genome-fragment	12.77	HMM-based (lower-bound)	0	1		virus	Virulent	VIBRANT	geNomad/Virsorter2/VIBRANT
QYJanS7.5_1245973	QYJanS7.5_1245973	22172	No	NA	25	4	0	Medium-quality	Genome-fragment	58.42	AAI-based (medium-confidence)	0	1		virus	Virulent	VIBRANT	geNomad/Virsorter2/VIBRANT
QYJanS7.5_125136	QYJanS7.5_125136	10408	No	NA	14	2	1	Low-quality	Genome-fragment	4.16	AAI-based (medium-confidence)	0	1		virus	Virulent	VIBRANT/BACPHLIP	geNomad/DeepVirFinder/VIBRANT
QYJanS7.5_1254999	QYJanS7.5_1254999	25123	No	NA	23	6	0	Low-quality	Genome-fragment	15.36	AAI-based (medium-confidence)	0	1		virus	Virulent	VIBRANT	geNomad/Virsorter2/VIBRANT
QYJanS7.5_1262318	QYJanS7.5_1262318	12785	No	NA	14	1	0	Low-quality	Genome-fragment	7.65	HMM-based (lower-bound)	0	1		virus	Virulent	VIBRANT/BACPHLIP	geNomad/Virsorter2/DeepVirFinder/VIBRANT
QYJanS7.5_1267024	QYJanS7.5_1267024	36366	No	NA	52	15	0	Medium-quality	Genome-fragment	75.7	AAI-based (medium-confidence)	0	1		virus	Virulent	VIBRANT	geNomad/Virsorter2/DeepVirFinder/VIBRANT
QYJanS7.5_1268962	QYJanS7.5_1268962	40386	No	NA	45	3	0	Complete	High-quality	100	DTR (high-confidence)	0	1.01		virus	Temperate	VIBRANT	geNomad/Virsorter2/VIBRANT
QYJanS7.5_127104	QYJanS7.5_127104	34684	No	NA	66	3	3	Low-quality	Genome-fragment	13.39	HMM-based (lower-bound)	0	1		virus	Virulent	VIBRANT	geNomad/Virsorter2/VIBRANT
QYJanS7.5_1271351	QYJanS7.5_1271351	52709	No	NA	59	9	1	Low-quality	Genome-fragment	5.28	AAI-based (medium-confidence)	0	1.01		virus	unknow	CheckV/DRAMv/VIBRANT/BACPHLIP	geNomad/DeepVirFinder
QYJanS7.5_1275206	QYJanS7.5_1275206	10834	No	NA	11	4	0	Low-quality	Genome-fragment	2.81	AAI-based (high-confidence)	0	1		virus	Virulent	VIBRANT	geNomad/Virsorter2/VIBRANT
QYJanS7.5_1278523	QYJanS7.5_1278523	24266	No	NA	32	2	0	Low-quality	Genome-fragment	46.39	AAI-based (medium-confidence)	0	1.01	low-confidence DTR	virus	Virulent	VIBRANT/BACPHLIP	geNomad/Virsorter2/VIBRANT
QYJanS7.5_1278528	QYJanS7.5_1278528	18263	No	NA	14	2	0	Low-quality	Genome-fragment	34.91	AAI-based (medium-confidence)	0	1		virus	Virulent	VIBRANT	geNomad/Virsorter2/VIBRANT
QYJanS7.5_1279596	QYJanS7.5_1279596	12485	No	NA	18	7	0	Low-quality	Genome-fragment	33.61	AAI-based (medium-confidence)	0	1		virus	Virulent	VIBRANT	geNomad/Virsorter2/DeepVirFinder/VIBRANT
QYJanS7.5_1280318	QYJanS7.5_1280318	40896	No	NA	51	5	3	Low-quality	Genome-fragment	14.07	AAI-based (medium-confidence)	0	1		virus	Virulent	VIBRANT/BACPHLIP	geNomad/Virsorter2/VIBRANT
QYJanS7.5_1283432	QYJanS7.5_1283432	25455	No	NA	29	1	3	Low-quality	Genome-fragment	6.92	AAI-based (medium-confidence)	0	1		virus	Virulent	VIBRANT	VIBRANT
QYJanS7.5_1284739	QYJanS7.5_1284739	17156	No	NA	21	2	0	Low-quality	Genome-fragment	6.89	HMM-based (lower-bound)	0	1.01	low-confidence ITR	virus	Virulent	VIBRANT	VIBRANT
QYJanS7.5_1291846	QYJanS7.5_1291846	66116	No	NA	99	18	3	High-quality	High-quality	100	AAI-based (medium-confidence)	0	1		virus	Virulent	VIBRANT	geNomad/Virsorter2/VIBRANT
QYJanS7.5_1294297	QYJanS7.5_1294297	71780	No	NA	91	22	3	Low-quality	Genome-fragment	39.46	AAI-based (medium-confidence)	0	1		virus	Virulent	VIBRANT	geNomad/Virsorter2/DeepVirFinder/VIBRANT
QYJanS7.5_130715	QYJanS7.5_130715	10248	No	NA	20	2	0	Low-quality	Genome-fragment	8.56	AAI-based (medium-confidence)	0	1		virus	Virulent	VIBRANT	VIBRANT
QYJanS7.5_1321525	QYJanS7.5_1321525	11978	No	NA	11	3	0	Low-quality	Genome-fragment	3.29	AAI-based (medium-confidence)	0	1		virus	Virulent	VIBRANT	geNomad/VIBRANT
QYJanS7.5_1330875	QYJanS7.5_1330875	24928	No	NA	31	4	1	Low-quality	Genome-fragment	11.7	HMM-based (lower-bound)	0	1		virus	Virulent	VIBRANT	Virsorter2/DeepVirFinder/VIBRANT
QYJanS7.5_1336405	QYJanS7.5_1336405	20564	No	NA	24	3	1	Low-quality	Genome-fragment	6.46	AAI-based (medium-confidence)	0	1.01		virus	Virulent	VIBRANT	geNomad/VIBRANT
QYJanS7.5_1340909	QYJanS7.5_1340909	34940	Yes	9708	34	9	15	Low-quality	Genome-fragment	16.9	AAI-based (medium-confidence)	72.22	1		virus	Temperate	CheckV	Virsorter2/VIBRANT
QYJanS7.5_1343332	QYJanS7.5_1343332	36447	No	NA	18	1	0	Low-quality	Genome-fragment	7.65	AAI-based (high-confidence)	0	1		virus	Virulent	VIBRANT	geNomad/DeepVirFinder/VIBRANT
QYJanS7.5_134849	QYJanS7.5_134849	12097	No	NA	16	5	0	Low-quality	Genome-fragment	26.45	AAI-based (medium-confidence)	0	1		virus	Virulent	VIBRANT/BACPHLIP	geNomad/Virsorter2/VIBRANT
QYJanS7.5_1349872	QYJanS7.5_1349872	27987	Yes	9349	30	9	14	Low-quality	Genome-fragment	16.28	AAI-based (medium-confidence)	66.6	1		virus	Temperate	CheckV	VIBRANT
QYJanS7.5_1350408	QYJanS7.5_1350408	20632	No	NA	45	2	3	Low-quality	Genome-fragment	10.2	AAI-based (medium-confidence)	0	1		virus	Virulent	VIBRANT	geNomad/Virsorter2/VIBRANT
QYJanS7.5_135454	QYJanS7.5_135454	16931	No	NA	22	4	1	Low-quality	Genome-fragment	4.99	AAI-based (medium-confidence)	0	1		virus	Virulent	VIBRANT/BACPHLIP	geNomad/Virsorter2/DeepVirFinder/VIBRANT
QYJanS7.5_1354675	QYJanS7.5_1354675	49358	No	NA	59	9	3	Low-quality	Genome-fragment	12.28	AAI-based (medium-confidence)	0	1		virus	Virulent	VIBRANT	geNomad/Virsorter2/VIBRANT
QYJanS7.5_1356122	QYJanS7.5_1356122	218453	No	NA	325	7	18	High-quality	High-quality	95.82	HMM-based (lower-bound)	0	1		virus	Virulent	VIBRANT	geNomad/VIBRANT
QYJanS7.5_1358083	QYJanS7.5_1358083	80532	No	NA	76	20	4	Low-quality	Genome-fragment	18.43	AAI-based (medium-confidence)	0	1		virus	Temperate	VIBRANT	DeepVirFinder/VIBRANT
QYJanS7.5_1367401	QYJanS7.5_1367401	14411	No	NA	27	3	3	Low-quality	Genome-fragment	21.94	AAI-based (medium-confidence)	0	1		virus	unknow	CheckV/DRAMv/VIBRANT/BACPHLIP	geNomad/DeepVirFinder/Virsorter2
QYJanS7.5_1368675	QYJanS7.5_1368675	31678	No	NA	30	5	2	Low-quality	Genome-fragment	15.81	HMM-based (lower-bound)	0	1.04		virus	Virulent	VIBRANT/BACPHLIP	Virsorter2/VIBRANT
QYJanS7.5_138161	QYJanS7.5_138161	11207	No	NA	14	1	0	Low-quality	Genome-fragment	6.45	AAI-based (medium-confidence)	0	1		virus	Virulent	VIBRANT	Virsorter2/VIBRANT
QYJanS7.5_138567	QYJanS7.5_138567	16463	No	NA	32	3	1	Low-quality	Genome-fragment	9.83	AAI-based (medium-confidence)	0	1		virus	Virulent	VIBRANT	DeepVirFinder/VIBRANT
QYJanS7.5_138617	QYJanS7.5_138617	25363	Yes	14087	26	12	11	Low-quality	Genome-fragment	25.48	AAI-based (medium-confidence)	44.46	1	low-confidence Provirus	virus	Temperate	CheckV	VIBRANT
QYJanS7.5_138886	QYJanS7.5_138886	18049	No	NA	24	5	1	Medium-quality	Genome-fragment	57.94	AAI-based (medium-confidence)	0	1		virus	Virulent	VIBRANT	geNomad/Virsorter2/VIBRANT
QYJanS7.5_1389457	QYJanS7.5_1389457	13108	No	NA	26	1	0	Low-quality	Genome-fragment	9.44	HMM-based (lower-bound)	0	1		virus	Virulent	VIBRANT	VIBRANT
QYJanS7.5_139684	QYJanS7.5_139684	63418	No	NA	77	17	1	Complete	High-quality	100	DTR (medium-confidence)	0	1		virus	Virulent	VIBRANT/BACPHLIP	geNomad/Virsorter2/DeepVirFinder/VIBRANT
QYJanS7.5_1399251	QYJanS7.5_1399251	65522	No	NA	91	10	1	Medium-quality	Genome-fragment	84.2	HMM-based (lower-bound)	0	1		virus	Temperate	VIBRANT	geNomad/Virsorter2/VIBRANT
QYJanS7.5_1401932	QYJanS7.5_1401932	12956	No	NA	17	1	0	Low-quality	Genome-fragment	7.06	HMM-based (lower-bound)	0	1		virus	Virulent	VIBRANT	geNomad/Virsorter2/VIBRANT
QYJanS7.5_1408612	QYJanS7.5_1408612	19949	No	NA	22	6	0	Medium-quality	Genome-fragment	51.89	AAI-based (medium-confidence)	0	1		virus	Virulent	VIBRANT/BACPHLIP	geNomad/Virsorter2/DeepVirFinder/VIBRANT
QYJanS7.5_141451	QYJanS7.5_141451	15868	No	NA	13	2	0	Low-quality	Genome-fragment	3	AAI-based (medium-confidence)	0	1		virus	Virulent	VIBRANT/BACPHLIP	Virsorter2/DeepVirFinder/VIBRANT
QYJanS7.5_14191	QYJanS7.5_14191	56332	No	NA	82	5	0	Medium-quality	Genome-fragment	55.69	HMM-based (lower-bound)	0	1		virus	Virulent	VIBRANT	geNomad/Virsorter2/DeepVirFinder/VIBRANT
QYJanS7.5_14364	QYJanS7.5_14364	11108	No	NA	15	3	1	Low-quality	Genome-fragment	18.47	AAI-based (high-confidence)	0	1		virus	Virulent	VIBRANT	DeepVirFinder/VIBRANT
QYJanS7.5_1444355	QYJanS7.5_1444355	11643	No	NA	12	1	0	Low-quality	Genome-fragment	5.45	HMM-based (lower-bound)	0	1		virus	Virulent	VIBRANT	geNomad/Virsorter2/DeepVirFinder/VIBRANT
QYJanS7.5_1445747	QYJanS7.5_1445747	11128	No	NA	15	1	1	Low-quality	Genome-fragment	25.33	AAI-based (medium-confidence)	0	1		virus	Virulent	VIBRANT	geNomad/DeepVirFinder/VIBRANT
QYJanS7.5_1450526	QYJanS7.5_1450526	13470	No	NA	11	3	0	Low-quality	Genome-fragment	8.2	AAI-based (medium-confidence)	0	1		virus	Virulent	VIBRANT	geNomad/Virsorter2/VIBRANT
QYJanS7.5_1453833	QYJanS7.5_1453833	31265	No	NA	43	9	3	Low-quality	Genome-fragment	8.37	AAI-based (medium-confidence)	0	1		virus	Virulent	VIBRANT/BACPHLIP	geNomad/Virsorter2/VIBRANT
QYJanS7.5_1459711	QYJanS7.5_1459711	10342	No	NA	8	2	0	Low-quality	Genome-fragment	10.5	AAI-based (medium-confidence)	0	1.01		virus	Virulent	VIBRANT	VIBRANT
QYJanS7.5_146034	QYJanS7.5_146034	20218	No	NA	19	2	0	Low-quality	Genome-fragment	11.88	AAI-based (medium-confidence)	0	1		virus	Virulent	VIBRANT/BACPHLIP	DeepVirFinder/VIBRANT
QYJanS7.5_1461415	QYJanS7.5_1461415	14520	No	NA	32	5	0	Low-quality	Genome-fragment	8.95	HMM-based (lower-bound)	0	1		virus	Virulent	VIBRANT/BACPHLIP	DeepVirFinder/VIBRANT
QYJanS7.5_1467400	QYJanS7.5_1467400	60344	No	NA	79	2	4	Low-quality	Genome-fragment	29.97	HMM-based (lower-bound)	0	1.01		virus	unknow	CheckV/DRAMv/VIBRANT/BACPHLIP	Virsorter2/DeepVirFinder
QYJanS7.5_1468582	QYJanS7.5_1468582	12396	No	NA	8	1	0	Low-quality	Genome-fragment	6.92	HMM-based (lower-bound)	0	1		virus	Virulent	VIBRANT/BACPHLIP	VIBRANT
QYJanS7.5_146968	QYJanS7.5_146968	22167	No	NA	37	5	0	Low-quality	Genome-fragment	25.52	HMM-based (lower-bound)	0	1		virus	Virulent	VIBRANT	geNomad/Virsorter2/VIBRANT
QYJanS7.5_1471031	QYJanS7.5_1471031	29988	No	NA	32	9	0	Low-quality	Genome-fragment	12.02	AAI-based (medium-confidence)	0	1		virus	Virulent	BACPHLIP	geNomad/DeepVirFinder
QYJanS7.5_1472128	QYJanS7.5_1472128	22071	No	NA	19	3	0	Low-quality	Genome-fragment	31.67	AAI-based (medium-confidence)	0	1		virus	Virulent	VIBRANT	geNomad/Virsorter2/DeepVirFinder/VIBRANT
QYJanS7.5_1472209	QYJanS7.5_1472209	13821	No	NA	18	3	1	Low-quality	Genome-fragment	32.57	AAI-based (medium-confidence)	0	1		virus	unknow	CheckV/DRAMv/VIBRANT/BACPHLIP	geNomad/DeepVirFinder/Virsorter2
QYJanS7.5_1474677	QYJanS7.5_1474677	20084	No	NA	22	1	0	Low-quality	Genome-fragment	13.06	AAI-based (medium-confidence)	0	1		virus	Virulent	VIBRANT	Virsorter2/DeepVirFinder/VIBRANT
QYJanS7.5_1475988	QYJanS7.5_1475988	10894	No	NA	17	1	0	Low-quality	Genome-fragment	4.43	HMM-based (lower-bound)	0	1		virus	Virulent	VIBRANT/BACPHLIP	geNomad/Virsorter2/DeepVirFinder/VIBRANT
QYJanS7.5_1476491	QYJanS7.5_1476491	12941	No	NA	24	2	1	Low-quality	Genome-fragment	8.12	HMM-based (lower-bound)	0	1		virus	Virulent	VIBRANT	DeepVirFinder/VIBRANT
QYJanS7.5_1477310	QYJanS7.5_1477310	38420	No	NA	54	7	0	Low-quality	Genome-fragment	31.36	AAI-based (medium-confidence)	0	1		virus	Virulent	VIBRANT/BACPHLIP	geNomad/Virsorter2/VIBRANT
QYJanS7.5_1478120	QYJanS7.5_1478120	10467	No	NA	14	1	0	Low-quality	Genome-fragment	29.54	AAI-based (medium-confidence)	0	1		virus	Virulent	VIBRANT	geNomad/Virsorter2/VIBRANT
QYJanS7.5_1481472	QYJanS7.5_1481472	158860	No	NA	258	27	11	High-quality	High-quality	90.8	HMM-based (lower-bound)	0	1		virus	Virulent	VIBRANT	geNomad/Virsorter2/DeepVirFinder/VIBRANT
QYJanS7.5_1484588	QYJanS7.5_1484588	25143	No	NA	42	4	0	Low-quality	Genome-fragment	11.74	HMM-based (lower-bound)	0	1		virus	Virulent	VIBRANT	Virsorter2/VIBRANT
QYJanS7.5_1507265	QYJanS7.5_1507265	26481	No	NA	39	6	0	Medium-quality	Genome-fragment	77.5	AAI-based (medium-confidence)	0	1		virus	Virulent	VIBRANT	geNomad/Virsorter2/DeepVirFinder/VIBRANT
QYJanS7.5_1519128	QYJanS7.5_1519128	14384	No	NA	19	3	0	Low-quality	Genome-fragment	30.37	AAI-based (medium-confidence)	0	1		virus	Virulent	VIBRANT	geNomad/Virsorter2/DeepVirFinder/VIBRANT
QYJanS7.5_1523801	QYJanS7.5_1523801	14418	No	NA	18	4	0	Low-quality	Genome-fragment	33.52	HMM-based (lower-bound)	0	1		virus	Virulent	VIBRANT	geNomad/VIBRANT
QYJanS7.5_1526657	QYJanS7.5_1526657	12187	No	NA	22	5	0	Low-quality	Genome-fragment	28.32	AAI-based (high-confidence)	0	1		virus	Virulent	VIBRANT	geNomad/Virsorter2/DeepVirFinder/VIBRANT
QYJanS7.5_1528979	QYJanS7.5_1528979	10140	No	NA	14	2	0	Low-quality	Genome-fragment	14.95	HMM-based (lower-bound)	0	1		virus	Virulent	VIBRANT/BACPHLIP	geNomad/Virsorter2/VIBRANT
QYJanS7.5_1530614	QYJanS7.5_1530614	16507	No	NA	23	3	1	Low-quality	Genome-fragment	4.31	HMM-based (lower-bound)	0	1		virus	Virulent	VIBRANT	VIBRANT
QYJanS7.5_1532764	QYJanS7.5_1532764	12501	No	NA	14	2	0	Low-quality	Genome-fragment	2.24	AAI-based (medium-confidence)	0	1		virus	Virulent	VIBRANT	Virsorter2/VIBRANT
QYJanS7.5_1552415	QYJanS7.5_1552415	34512	Yes	31765	51	11	3	Low-quality	Genome-fragment	8.5	AAI-based (medium-confidence)	7.96	1		virus	Temperate	CheckV	geNomad/Virsorter2/DeepVirFinder/VIBRANT
QYJanS7.5_1554249	QYJanS7.5_1554249	17141	No	NA	26	3	1	Low-quality	Genome-fragment	11.48	AAI-based (medium-confidence)	0	1		virus	Virulent	VIBRANT	geNomad/Virsorter2/DeepVirFinder/VIBRANT
QYJanS7.5_1557103	QYJanS7.5_1557103	17163	No	NA	14	1	0	Low-quality	Genome-fragment	31.53	AAI-based (medium-confidence)	0	1		virus	Virulent	VIBRANT	geNomad/Virsorter2/DeepVirFinder/VIBRANT
QYJanS7.5_1558868	QYJanS7.5_1558868	12206	No	NA	22	7	1	Low-quality	Genome-fragment	19.19	HMM-based (lower-bound)	0	1		virus	Virulent	VIBRANT	geNomad/Virsorter2/VIBRANT
QYJanS7.5_1560222	QYJanS7.5_1560222	22883	No	NA	29	1	0	Low-quality	Genome-fragment	1.06	HMM-based (lower-bound)	0	1.01		virus	Virulent	VIBRANT	VIBRANT
QYJanS7.5_1561540	QYJanS7.5_1561540	31942	No	NA	50	3	3	Low-quality	Genome-fragment	20.02	HMM-based (lower-bound)	0	1		virus	unknow	CheckV/DRAMv/VIBRANT/BACPHLIP	DeepVirFinder
QYJanS7.5_1567765	QYJanS7.5_1567765	13783	No	NA	21	1	0	Low-quality	Genome-fragment	4.77	HMM-based (lower-bound)	0	1		virus	Virulent	VIBRANT	Virsorter2/VIBRANT
QYJanS7.5_1573161	QYJanS7.5_1573161	14056	No	NA	15	3	0	Low-quality	Genome-fragment	4.43	AAI-based (high-confidence)	0	1		virus	Virulent	VIBRANT	Virsorter2/VIBRANT
QYJanS7.5_157830	QYJanS7.5_157830	18694	No	NA	18	5	1	Low-quality	Genome-fragment	7.41	AAI-based (medium-confidence)	0	1.01		virus	unknow	CheckV/DRAMv/VIBRANT/BACPHLIP	geNomad/DeepVirFinder
QYJanS7.5_158459	QYJanS7.5_158459	19754	No	NA	26	4	0	Low-quality	Genome-fragment	17.46	HMM-based (lower-bound)	0	1		virus	Virulent	VIBRANT/BACPHLIP	DeepVirFinder/VIBRANT
QYJanS7.5_1633562	QYJanS7.5_1633562	10063	No	NA	15	4	0	Low-quality	Genome-fragment	26.25	AAI-based (medium-confidence)	0	1		virus	Virulent	VIBRANT/BACPHLIP	geNomad/Virsorter2/DeepVirFinder/VIBRANT
QYJanS7.5_1642977	QYJanS7.5_1642977	12986	No	NA	22	1	1	Low-quality	Genome-fragment	18.97	AAI-based (medium-confidence)	0	1		virus	Virulent	VIBRANT	geNomad/VIBRANT
QYJanS7.5_1646571	QYJanS7.5_1646571	24145	No	NA	18	3	2	Low-quality	Genome-fragment	3.79	HMM-based (lower-bound)	0	1.02		virus	unknow	CheckV/DRAMv/VIBRANT/BACPHLIP	DeepVirFinder
QYJanS7.5_1649054	QYJanS7.5_1649054	18888	No	NA	31	6	2	Low-quality	Genome-fragment	4.9	AAI-based (medium-confidence)	0	1		virus	Virulent	VIBRANT/BACPHLIP	geNomad/VIBRANT
QYJanS7.5_1650709	QYJanS7.5_1650709	16884	No	NA	17	1	1	Low-quality	Genome-fragment	1.4	HMM-based (lower-bound)	0	1		virus	Virulent	VIBRANT	VIBRANT
QYJanS7.5_1657510	QYJanS7.5_1657510	24155	Yes	24155	36	6	0	Low-quality	Genome-fragment	46.19	HMM-based (lower-bound)	0	1		virus	Temperate	CheckV	geNomad/Virsorter2/VIBRANT
QYJanS7.5_1659719	QYJanS7.5_1659719	21753	No	NA	23	6	1	Low-quality	Genome-fragment	34.25	AAI-based (medium-confidence)	0	1		virus	Virulent	VIBRANT	geNomad/Virsorter2/DeepVirFinder/VIBRANT
QYJanS7.5_1665102	QYJanS7.5_1665102	12942	No	NA	20	2	0	Low-quality	Genome-fragment	7.99	HMM-based (lower-bound)	0	1		virus	Virulent	VIBRANT	DeepVirFinder/VIBRANT
QYJanS7.5_166628	QYJanS7.5_166628	29423	No	NA	42	6	0	Low-quality	Genome-fragment	28.92	HMM-based (lower-bound)	0	1		virus	Virulent	VIBRANT/BACPHLIP	Virsorter2/DeepVirFinder/VIBRANT
QYJanS7.5_1666558	QYJanS7.5_1666558	21814	No	NA	29	16	0	Low-quality	Genome-fragment	6.56	AAI-based (high-confidence)	0	1		virus	Virulent	VIBRANT	geNomad/Virsorter2/VIBRANT
QYJanS7.5_1667613	QYJanS7.5_1667613	14602	No	NA	31	4	4	Low-quality	Genome-fragment	5.27	AAI-based (medium-confidence)	0	1		virus	Virulent	VIBRANT	Virsorter2/DeepVirFinder/VIBRANT
QYJanS7.5_1668730	QYJanS7.5_1668730	22363	No	NA	46	6	1	Low-quality	Genome-fragment	13.44	HMM-based (lower-bound)	0	1		virus	Virulent	VIBRANT	geNomad/Virsorter2/DeepVirFinder/VIBRANT
QYJanS7.5_1684555	QYJanS7.5_1684555	30089	No	NA	36	14	0	Medium-quality	Genome-fragment	76.72	AAI-based (medium-confidence)	0	1		virus	Virulent	VIBRANT	geNomad/Virsorter2/VIBRANT
QYJanS7.5_1693789	QYJanS7.5_1693789	12104	No	NA	10	3	0	Low-quality	Genome-fragment	2.93	AAI-based (medium-confidence)	0	1		virus	Virulent	BACPHLIP	geNomad/DeepVirFinder
QYJanS7.5_1702321	QYJanS7.5_1702321	13266	No	NA	13	3	0	Low-quality	Genome-fragment	13.14	HMM-based (lower-bound)	0	1		virus	Virulent	VIBRANT	geNomad/Virsorter2/DeepVirFinder/VIBRANT
QYJanS7.5_1712915	QYJanS7.5_1712915	35697	No	NA	22	4	0	Low-quality	Genome-fragment	9.17	AAI-based (medium-confidence)	0	1		virus	Virulent	VIBRANT	geNomad/Virsorter2/DeepVirFinder/VIBRANT
QYJanS7.5_17140	QYJanS7.5_17140	13309	No	NA	12	2	0	Low-quality	Genome-fragment	31.1	HMM-based (lower-bound)	0	1.01		virus	Virulent	VIBRANT	geNomad/Virsorter2/DeepVirFinder/VIBRANT
QYJanS7.5_1715901	QYJanS7.5_1715901	18039	No	NA	27	2	0	Low-quality	Genome-fragment	29.16	HMM-based (lower-bound)	0	1		virus	Virulent	VIBRANT	geNomad/VIBRANT
QYJanS7.5_1736062	QYJanS7.5_1736062	10705	No	NA	11	1	0	Low-quality	Genome-fragment	11.73	HMM-based (lower-bound)	0	1		virus	Virulent	VIBRANT/BACPHLIP	geNomad/Virsorter2/VIBRANT
QYJanS7.5_1744831	QYJanS7.5_1744831	24762	No	NA	33	14	1	Medium-quality	Genome-fragment	65.85	AAI-based (medium-confidence)	0	1		virus	Virulent	VIBRANT	geNomad/Virsorter2/DeepVirFinder/VIBRANT
QYJanS7.5_174518	QYJanS7.5_174518	16570	No	NA	23	5	0	Low-quality	Genome-fragment	21.4	HMM-based (lower-bound)	0	1		virus	Virulent	VIBRANT	geNomad/Virsorter2/VIBRANT
QYJanS7.5_1746051	QYJanS7.5_1746051	72123	No	NA	139	7	2	Medium-quality	Genome-fragment	87.68	HMM-based (lower-bound)	0	1		virus	Temperate	VIBRANT	geNomad/Virsorter2/VIBRANT
QYJanS7.5_1753570	QYJanS7.5_1753570	21064	No	NA	34	8	0	Low-quality	Genome-fragment	23.13	HMM-based (lower-bound)	0	1		virus	Virulent	VIBRANT	geNomad/Virsorter2/VIBRANT
QYJanS7.5_1755574	QYJanS7.5_1755574	22694	No	NA	23	8	1	Low-quality	Genome-fragment	26.93	AAI-based (medium-confidence)	0	1		virus	Virulent	VIBRANT/BACPHLIP	geNomad/Virsorter2/DeepVirFinder/VIBRANT
QYJanS7.5_1756978	QYJanS7.5_1756978	11020	No	NA	9	1	0	Low-quality	Genome-fragment	3.92	AAI-based (medium-confidence)	0	1		virus	Virulent	VIBRANT/BACPHLIP	Virsorter2/VIBRANT
QYJanS7.5_1760687	QYJanS7.5_1760687	21868	No	NA	35	2	2	Low-quality	Genome-fragment	9.17	HMM-based (lower-bound)	0	1.01		virus	unknow	CheckV/DRAMv/VIBRANT/BACPHLIP	DeepVirFinder
QYJanS7.5_1768381	QYJanS7.5_1768381	11733	No	NA	19	4	0	Low-quality	Genome-fragment	22.44	AAI-based (high-confidence)	0	1		virus	unknow	CheckV/DRAMv/VIBRANT/BACPHLIP	geNomad/DeepVirFinder/Virsorter2
QYJanS7.5_1782073	QYJanS7.5_1782073	10474	No	NA	17	3	1	Low-quality	Genome-fragment	24.6	AAI-based (medium-confidence)	0	1		virus	Virulent	VIBRANT	geNomad/Virsorter2/VIBRANT
QYJanS7.5_1795982	QYJanS7.5_1795982	34605	No	NA	47	8	0	Medium-quality	Genome-fragment	74.35	AAI-based (medium-confidence)	0	1		virus	Virulent	VIBRANT	geNomad/Virsorter2/VIBRANT
QYJanS7.5_1813072	QYJanS7.5_1813072	18785	No	NA	15	5	1	Low-quality	Genome-fragment	2.55	AAI-based (high-confidence)	0	1.02		virus	Virulent	VIBRANT	geNomad/VIBRANT
QYJanS7.5_1820072	QYJanS7.5_1820072	11765	No	NA	20	3	1	Low-quality	Genome-fragment	8.28	HMM-based (lower-bound)	0	1		virus	Virulent	VIBRANT/BACPHLIP	Virsorter2/DeepVirFinder/VIBRANT
QYJanS7.5_1831713	QYJanS7.5_1831713	37569	No	NA	34	2	1	Low-quality	Genome-fragment	20.78	AAI-based (medium-confidence)	0	1		virus	Virulent	VIBRANT	geNomad/Virsorter2/VIBRANT
QYJanS7.5_1840684	QYJanS7.5_1840684	37591	No	NA	62	11	0	High-quality	High-quality	92.81	AAI-based (high-confidence)	0	1		virus	Virulent	VIBRANT/BACPHLIP	geNomad/Virsorter2/VIBRANT
QYJanS7.5_1842233	QYJanS7.5_1842233	62212	No	NA	75	6	2	Low-quality	Genome-fragment	33.65	AAI-based (high-confidence)	0	1		virus	Virulent	VIBRANT	geNomad/Virsorter2/DeepVirFinder/VIBRANT
QYJanS7.5_1843197	QYJanS7.5_1843197	11431	No	NA	11	2	0	Low-quality	Genome-fragment	2.98	HMM-based (lower-bound)	0	1		virus	Virulent	VIBRANT	VIBRANT
QYJanS7.5_1845097	QYJanS7.5_1845097	10309	No	NA	19	6	0	Low-quality	Genome-fragment	19.53	AAI-based (medium-confidence)	0	1		virus	Virulent	VIBRANT	geNomad/Virsorter2/VIBRANT
QYJanS7.5_1853589	QYJanS7.5_1853589	21868	No	NA	29	1	0	Low-quality	Genome-fragment	33.25	HMM-based (lower-bound)	0	1		virus	unknow	CheckV/DRAMv/VIBRANT/BACPHLIP	Virsorter2/DeepVirFinder
QYJanS7.5_1854704	QYJanS7.5_1854704	12015	No	NA	21	3	1	Low-quality	Genome-fragment	7	HMM-based (lower-bound)	0	1		virus	Virulent	VIBRANT	geNomad/VIBRANT
QYJanS7.5_1858554	QYJanS7.5_1858554	10905	No	NA	16	1	1	Low-quality	Genome-fragment	3.9	HMM-based (lower-bound)	0	1		virus	unknow	CheckV/DRAMv/VIBRANT/BACPHLIP	DeepVirFinder
QYJanS7.5_1859261	QYJanS7.5_1859261	10702	No	NA	9	1	0	Low-quality	Genome-fragment	1.64	HMM-based (lower-bound)	0	1		virus	Virulent	VIBRANT	VIBRANT
QYJanS7.5_1864716	QYJanS7.5_1864716	11519	No	NA	19	11	0	Low-quality	Genome-fragment	12.6	HMM-based (lower-bound)	0	1		virus	Virulent	VIBRANT	geNomad/Virsorter2/DeepVirFinder/VIBRANT
QYJanS7.5_1865210	QYJanS7.5_1865210	203013	No	NA	249	15	7	Complete	High-quality	100	DTR (medium-confidence)	0	1		virus	Virulent	VIBRANT	geNomad/Virsorter2/DeepVirFinder/VIBRANT
QYJanS7.5_1871610	QYJanS7.5_1871610	10851	No	NA	15	1	4	Low-quality	Genome-fragment	16.56	HMM-based (lower-bound)	0	1.08		virus	Virulent	VIBRANT/BACPHLIP	VIBRANT
QYJanS7.5_1879267	QYJanS7.5_1879267	14183	No	NA	19	8	0	Low-quality	Genome-fragment	19.23	HMM-based (lower-bound)	0	1		virus	Virulent	VIBRANT/BACPHLIP	geNomad/Virsorter2/VIBRANT
QYJanS7.5_1880501	QYJanS7.5_1880501	17436	No	NA	28	3	2	Low-quality	Genome-fragment	9.62	AAI-based (medium-confidence)	0	1		virus	Virulent	VIBRANT	geNomad/VIBRANT
QYJanS7.5_1883682	QYJanS7.5_1883682	13541	No	NA	31	1	2	Low-quality	Genome-fragment	7.19	HMM-based (lower-bound)	0	1		virus	Virulent	VIBRANT	geNomad/Virsorter2/DeepVirFinder/VIBRANT
QYJanS7.5_1897890	QYJanS7.5_1897890	17118	No	NA	20	2	0	Low-quality	Genome-fragment	25.27	AAI-based (medium-confidence)	0	1		virus	Virulent	VIBRANT	DeepVirFinder/VIBRANT
QYJanS7.5_1910179	QYJanS7.5_1910179	15810	No	NA	26	1	1	Low-quality	Genome-fragment	8.82	HMM-based (lower-bound)	0	1		virus	unknow	CheckV/DRAMv/VIBRANT/BACPHLIP	geNomad/DeepVirFinder
QYJanS7.5_19147	QYJanS7.5_19147	13778	No	NA	26	5	0	Low-quality	Genome-fragment	12.63	HMM-based (lower-bound)	0	1		virus	Virulent	VIBRANT	Virsorter2/VIBRANT
QYJanS7.5_1916598	QYJanS7.5_1916598	11623	No	NA	20	6	0	Low-quality	Genome-fragment	28.02	AAI-based (medium-confidence)	0	1		virus	Virulent	VIBRANT	geNomad/Virsorter2/DeepVirFinder/VIBRANT
QYJanS7.5_1920722	QYJanS7.5_1920722	11887	No	NA	21	1	0	Low-quality	Genome-fragment	10.55	HMM-based (lower-bound)	0	1		virus	Virulent	VIBRANT/BACPHLIP	DeepVirFinder/VIBRANT
QYJanS7.5_1923062	QYJanS7.5_1923062	174825	No	NA	210	8	4	Complete	High-quality	100	DTR (high-confidence)	0	1		virus	Virulent	VIBRANT/BACPHLIP	geNomad/Virsorter2/DeepVirFinder/VIBRANT
QYJanS7.5_1923115	QYJanS7.5_1923115	10934	No	NA	14	3	1	Low-quality	Genome-fragment	17.23	AAI-based (medium-confidence)	0	1		virus	Virulent	VIBRANT	VIBRANT
QYJanS7.5_1926052	QYJanS7.5_1926052	14579	No	NA	17	4	1	Low-quality	Genome-fragment	1.74	HMM-based (lower-bound)	0	1		virus	Virulent	VIBRANT	VIBRANT
QYJanS7.5_1928163	QYJanS7.5_1928163	11602	No	NA	30	3	0	Low-quality	Genome-fragment	28.79	AAI-based (medium-confidence)	0	1		virus	Virulent	VIBRANT	geNomad/Virsorter2/VIBRANT
QYJanS7.5_1932671	QYJanS7.5_1932671	11452	No	NA	14	4	0	Low-quality	Genome-fragment	21.21	AAI-based (medium-confidence)	0	1		virus	Virulent	VIBRANT/BACPHLIP	geNomad/Virsorter2/DeepVirFinder/VIBRANT
QYJanS7.5_1940588	QYJanS7.5_1940588	13456	No	NA	15	1	0	Low-quality	Genome-fragment	8.14	HMM-based (lower-bound)	0	1		virus	Virulent	VIBRANT	geNomad/Virsorter2/DeepVirFinder/VIBRANT
QYJanS7.5_1942007	QYJanS7.5_1942007	27954	No	NA	42	9	1	Medium-quality	Genome-fragment	64.26	AAI-based (medium-confidence)	0	1		virus	Temperate	VIBRANT	geNomad/Virsorter2/VIBRANT
QYJanS7.5_1947862	QYJanS7.5_1947862	15506	No	NA	21	6	0	Low-quality	Genome-fragment	23.48	AAI-based (medium-confidence)	0	1		virus	Virulent	VIBRANT/BACPHLIP	geNomad/Virsorter2/VIBRANT
QYJanS7.5_1951589	QYJanS7.5_1951589	38208	No	NA	56	7	0	High-quality	High-quality	100	AAI-based (medium-confidence)	0	1		virus	Virulent	VIBRANT	geNomad/Virsorter2/DeepVirFinder/VIBRANT
QYJanS7.5_1952928	QYJanS7.5_1952928	29264	No	NA	42	2	1	Medium-quality	Genome-fragment	73.19	AAI-based (medium-confidence)	0	1		virus	Virulent	VIBRANT/BACPHLIP	geNomad/Virsorter2/DeepVirFinder/VIBRANT
QYJanS7.5_1953972	QYJanS7.5_1953972	143897	No	NA	207	20	6	Medium-quality	Genome-fragment	85.17	AAI-based (high-confidence)	0	1		virus	Virulent	VIBRANT	geNomad/Virsorter2/VIBRANT
QYJanS7.5_1955882	QYJanS7.5_1955882	13358	No	NA	22	1	0	Low-quality	Genome-fragment	6.48	HMM-based (lower-bound)	0	1		virus	Temperate	VIBRANT	geNomad/Virsorter2/VIBRANT
QYJanS7.5_1962488	QYJanS7.5_1962488	123076	No	NA	189	17	7	Medium-quality	Genome-fragment	52.44	HMM-based (lower-bound)	0	1		virus	Virulent	VIBRANT	geNomad/Virsorter2/DeepVirFinder/VIBRANT
QYJanS7.5_196358	QYJanS7.5_196358	22376	No	NA	24	4	1	Low-quality	Genome-fragment	16.66	HMM-based (lower-bound)	0	1		virus	Virulent	VIBRANT	geNomad/Virsorter2/DeepVirFinder/VIBRANT
QYJanS7.5_196375	QYJanS7.5_196375	24900	No	NA	34	5	0	Low-quality	Genome-fragment	14.7	HMM-based (lower-bound)	0	1		virus	Virulent	VIBRANT	Virsorter2/DeepVirFinder/VIBRANT
QYJanS7.5_1975077	QYJanS7.5_1975077	12859	No	NA	21	5	1	Low-quality	Genome-fragment	32.43	AAI-based (medium-confidence)	0	1.01		virus	Virulent	VIBRANT	geNomad/Virsorter2/DeepVirFinder/VIBRANT
QYJanS7.5_1976795	QYJanS7.5_1976795	38010	No	NA	43	6	1	Low-quality	Genome-fragment	17.78	AAI-based (medium-confidence)	0	1		virus	Virulent	VIBRANT	geNomad/Virsorter2/DeepVirFinder/VIBRANT
QYJanS7.5_1977891	QYJanS7.5_1977891	28254	No	NA	29	4	0	Low-quality	Genome-fragment	32.22	AAI-based (medium-confidence)	0	1		virus	Virulent	VIBRANT	geNomad/Virsorter2/VIBRANT
QYJanS7.5_1987123	QYJanS7.5_1987123	58671	No	NA	65	14	2	Low-quality	Genome-fragment	32.27	AAI-based (medium-confidence)	0	1		virus	Virulent	VIBRANT	geNomad/Virsorter2/VIBRANT
QYJanS7.5_1993636	QYJanS7.5_1993636	20765	No	NA	28	7	1	Low-quality	Genome-fragment	5.46	HMM-based (lower-bound)	0	1		virus	Virulent	VIBRANT	geNomad/VIBRANT
QYJanS7.5_200229	QYJanS7.5_200229	13547	No	NA	21	5	0	Low-quality	Genome-fragment	17.4	HMM-based (lower-bound)	0	1		virus	Virulent	VIBRANT	geNomad/Virsorter2/VIBRANT
QYJanS7.5_2003203	QYJanS7.5_2003203	20840	No	NA	38	6	0	Medium-quality	Genome-fragment	54.91	AAI-based (medium-confidence)	0	1		virus	Virulent	VIBRANT/BACPHLIP	geNomad/Virsorter2/VIBRANT
QYJanS7.5_2007125	QYJanS7.5_2007125	10226	No	NA	30	1	0	Low-quality	Genome-fragment	2.65	AAI-based (medium-confidence)	0	1.01		virus	Virulent	VIBRANT	VIBRANT
QYJanS7.5_2028052	QYJanS7.5_2028052	12169	No	NA	20	1	1	Low-quality	Genome-fragment	5.88	AAI-based (high-confidence)	0	1		virus	Virulent	VIBRANT/BACPHLIP	geNomad/Virsorter2/DeepVirFinder/VIBRANT
QYJanS7.5_2031966	QYJanS7.5_2031966	41947	Yes	41947	47	5	0	High-quality	High-quality	95.06	AAI-based (medium-confidence)	0	1		virus	Temperate	CheckV	geNomad/Virsorter2/VIBRANT
QYJanS7.5_2041900	QYJanS7.5_2041900	21602	No	NA	32	18	1	Low-quality	Genome-fragment	12.68	AAI-based (medium-confidence)	0	1		virus	Virulent	VIBRANT	geNomad/Virsorter2/VIBRANT
QYJanS7.5_2042475	QYJanS7.5_2042475	17608	No	NA	13	2	0	Low-quality	Genome-fragment	26.42	AAI-based (medium-confidence)	0	1		virus	Virulent	VIBRANT	geNomad/Virsorter2/VIBRANT
QYJanS7.5_2046593	QYJanS7.5_2046593	114051	No	NA	159	4	6	Medium-quality	Genome-fragment	73.39	HMM-based (lower-bound)	0	1		virus	Temperate	VIBRANT	geNomad/Virsorter2/VIBRANT
QYJanS7.5_2062942	QYJanS7.5_2062942	11123	No	NA	22	2	1	Low-quality	Genome-fragment	10.35	HMM-based (lower-bound)	0	1		virus	Virulent	VIBRANT/BACPHLIP	VIBRANT
QYJanS7.5_206898	QYJanS7.5_206898	11729	No	NA	15	3	0	Low-quality	Genome-fragment	6.87	AAI-based (medium-confidence)	0	1		virus	Virulent	VIBRANT	geNomad/Virsorter2/VIBRANT
QYJanS7.5_2070976	QYJanS7.5_2070976	10103	No	NA	13	4	1	Low-quality	Genome-fragment	18.33	HMM-based (lower-bound)	0	1		virus	Virulent	VIBRANT/BACPHLIP	geNomad/Virsorter2/VIBRANT
QYJanS7.5_2074025	QYJanS7.5_2074025	23035	Yes	18552	29	4	4	Low-quality	Genome-fragment	41.6	AAI-based (medium-confidence)	19.46	1		virus	Temperate	CheckV	geNomad/DeepVirFinder/Virsorter2
QYJanS7.5_2074444	QYJanS7.5_2074444	65131	No	NA	112	12	1	Medium-quality	Genome-fragment	58.65	AAI-based (high-confidence)	0	1	low-confidence DTR	virus	Temperate	VIBRANT	geNomad/Virsorter2/DeepVirFinder/VIBRANT
QYJanS7.5_20881	QYJanS7.5_20881	24017	No	NA	36	4	0	Low-quality	Genome-fragment	24.06	HMM-based (lower-bound)	0	1		virus	Virulent	VIBRANT	geNomad/Virsorter2/DeepVirFinder/VIBRANT
QYJanS7.5_2099234	QYJanS7.5_2099234	40799	No	NA	50	11	3	Medium-quality	Genome-fragment	60.57	AAI-based (medium-confidence)	0	1		virus	Virulent	VIBRANT/BACPHLIP	geNomad/Virsorter2/DeepVirFinder/VIBRANT
QYJanS7.5_2102288	QYJanS7.5_2102288	50898	No	NA	86	22	1	Low-quality	Genome-fragment	30.31	AAI-based (medium-confidence)	0	1		virus	Virulent	VIBRANT	geNomad/Virsorter2/DeepVirFinder/VIBRANT
QYJanS7.5_2104805	QYJanS7.5_2104805	16401	No	NA	16	2	0	Low-quality	Genome-fragment	18.58	HMM-based (lower-bound)	0	1.04		virus	Temperate	VIBRANT/BACPHLIP	geNomad/Virsorter2/VIBRANT
QYJanS7.5_2112065	QYJanS7.5_2112065	11961	No	NA	19	1	1	Low-quality	Genome-fragment	10.54	HMM-based (lower-bound)	0	1		virus	unknow	CheckV/DRAMv/VIBRANT/BACPHLIP	DeepVirFinder
QYJanS7.5_2117243	QYJanS7.5_2117243	27736	No	NA	32	4	0	Low-quality	Genome-fragment	30.98	HMM-based (lower-bound)	0	1		virus	Temperate	VIBRANT	Virsorter2/VIBRANT
QYJanS7.5_2118086	QYJanS7.5_2118086	10684	No	NA	20	2	0	Low-quality	Genome-fragment	2.51	HMM-based (lower-bound)	0	1		virus	Virulent	VIBRANT/BACPHLIP	Virsorter2/VIBRANT
QYJanS7.5_2120759	QYJanS7.5_2120759	26564	No	NA	27	1	0	Medium-quality	Genome-fragment	62.71	HMM-based (lower-bound)	0	1		virus	unknow	CheckV/DRAMv/VIBRANT/BACPHLIP	geNomad/DeepVirFinder
QYJanS7.5_2124486	QYJanS7.5_2124486	23735	No	NA	40	6	1	Medium-quality	Genome-fragment	71.12	AAI-based (medium-confidence)	0	1		virus	Virulent	VIBRANT	geNomad/Virsorter2/VIBRANT
QYJanS7.5_2124581	QYJanS7.5_2124581	37143	No	NA	60	9	2	Low-quality	Genome-fragment	22.16	AAI-based (medium-confidence)	0	1		virus	Virulent	VIBRANT/BACPHLIP	Virsorter2/VIBRANT
QYJanS7.5_2129366	QYJanS7.5_2129366	12431	No	NA	14	2	0	Low-quality	Genome-fragment	11.78	HMM-based (lower-bound)	0	1		virus	Virulent	VIBRANT	geNomad/Virsorter2/DeepVirFinder/VIBRANT
QYJanS7.5_2133623	QYJanS7.5_2133623	14231	No	NA	18	4	0	Low-quality	Genome-fragment	17.56	HMM-based (lower-bound)	0	1		virus	Virulent	VIBRANT	VIBRANT
QYJanS7.5_2136054	QYJanS7.5_2136054	320914	No	NA	329	13	4	Medium-quality	Genome-fragment	60.76	AAI-based (medium-confidence)	0	1		virus	Virulent	VIBRANT	geNomad/Virsorter2/DeepVirFinder/VIBRANT
QYJanS7.5_2136428	QYJanS7.5_2136428	11602	No	NA	5	1	0	Low-quality	Genome-fragment	10.62	HMM-based (lower-bound)	0	1		virus	Virulent	VIBRANT	geNomad/Virsorter2/DeepVirFinder/VIBRANT
QYJanS7.5_2137313	QYJanS7.5_2137313	12083	No	NA	17	5	0	Low-quality	Genome-fragment	23.8	HMM-based (lower-bound)	0	1		virus	Virulent	VIBRANT	geNomad/Virsorter2/DeepVirFinder/VIBRANT
QYJanS7.5_214608	QYJanS7.5_214608	10225	No	NA	16	1	0	Low-quality	Genome-fragment	5.84	HMM-based (lower-bound)	0	1		virus	Virulent	VIBRANT	geNomad/Virsorter2/VIBRANT
QYJanS7.5_2146870	QYJanS7.5_2146870	18139	No	NA	18	7	0	Low-quality	Genome-fragment	10.13	AAI-based (medium-confidence)	0	1		virus	Virulent	VIBRANT	geNomad/Virsorter2/DeepVirFinder/VIBRANT
QYJanS7.5_2152461	QYJanS7.5_2152461	13413	No	NA	11	1	0	Low-quality	Genome-fragment	1.78	HMM-based (lower-bound)	0	1.01		virus	Virulent	VIBRANT	VIBRANT
QYJanS7.5_2154093	QYJanS7.5_2154093	18497	No	NA	20	6	0	Low-quality	Genome-fragment	36.39	AAI-based (medium-confidence)	0	1		virus	Virulent	VIBRANT	geNomad/Virsorter2/VIBRANT
QYJanS7.5_2154512	QYJanS7.5_2154512	10764	No	NA	17	4	0	Low-quality	Genome-fragment	11.97	HMM-based (lower-bound)	0	1		virus	Virulent	VIBRANT/BACPHLIP	Virsorter2/VIBRANT
QYJanS7.5_2155523	QYJanS7.5_2155523	13234	No	NA	19	1	2	Low-quality	Genome-fragment	7.38	HMM-based (lower-bound)	0	1		virus	Virulent	VIBRANT/BACPHLIP	DeepVirFinder/VIBRANT
QYJanS7.5_215778	QYJanS7.5_215778	10599	No	NA	11	6	0	Low-quality	Genome-fragment	13.15	HMM-based (lower-bound)	0	1		virus	Virulent	VIBRANT	geNomad/Virsorter2/VIBRANT
QYJanS7.5_2166310	QYJanS7.5_2166310	68452	No	NA	100	9	8	Low-quality	Genome-fragment	38.07	AAI-based (medium-confidence)	0	1		virus	Virulent	VIBRANT	geNomad/Virsorter2/DeepVirFinder/VIBRANT
QYJanS7.5_2166693	QYJanS7.5_2166693	15392	No	NA	39	4	0	Low-quality	Genome-fragment	9.34	AAI-based (medium-confidence)	0	1		virus	Virulent	VIBRANT/BACPHLIP	Virsorter2/VIBRANT
QYJanS7.5_2173763	QYJanS7.5_2173763	15403	No	NA	17	1	0	Low-quality	Genome-fragment	35.34	AAI-based (medium-confidence)	0	1		virus	Virulent	VIBRANT	Virsorter2/DeepVirFinder/VIBRANT
QYJanS7.5_2173922	QYJanS7.5_2173922	45064	No	NA	59	1	0	Medium-quality	Genome-fragment	69.56	HMM-based (lower-bound)	0	1	low-confidence DTR	virus	Virulent	VIBRANT/BACPHLIP	geNomad/Virsorter2/VIBRANT
QYJanS7.5_2175397	QYJanS7.5_2175397	50142	No	NA	52	1	0	Low-quality	Genome-fragment	42.58	AAI-based (medium-confidence)	0	1		virus	unknow	CheckV/DRAMv/VIBRANT/BACPHLIP	DeepVirFinder
QYJanS7.5_217710	QYJanS7.5_217710	13264	No	NA	20	1	0	Low-quality	Genome-fragment	16.63	HMM-based (lower-bound)	0	1.02	low-confidence DTR	virus	Virulent	VIBRANT	Virsorter2/VIBRANT
QYJanS7.5_21893	QYJanS7.5_21893	11046	No	NA	19	1	0	Low-quality	Genome-fragment	8.83	HMM-based (lower-bound)	0	1		virus	Virulent	VIBRANT/BACPHLIP	geNomad/Virsorter2/VIBRANT
QYJanS7.5_2191918	QYJanS7.5_2191918	13818	No	NA	22	2	1	Low-quality	Genome-fragment	14.94	AAI-based (medium-confidence)	0	1		virus	Virulent	VIBRANT/BACPHLIP	DeepVirFinder/VIBRANT
QYJanS7.5_2192151	QYJanS7.5_2192151	14057	No	NA	19	2	0	Low-quality	Genome-fragment	6.98	HMM-based (lower-bound)	0	1		virus	Virulent	VIBRANT	geNomad/Virsorter2/DeepVirFinder/VIBRANT
QYJanS7.5_2200531	QYJanS7.5_2200531	19836	No	NA	37	4	3	Low-quality	Genome-fragment	9.79	HMM-based (lower-bound)	0	1		virus	Virulent	VIBRANT	geNomad/VIBRANT
QYJanS7.5_2205104	QYJanS7.5_2205104	12971	No	NA	15	2	0	Low-quality	Genome-fragment	4.58	AAI-based (medium-confidence)	0	1		virus	Virulent	VIBRANT	geNomad/Virsorter2/VIBRANT
QYJanS7.5_2214820	QYJanS7.5_2214820	17864	No	NA	30	2	0	Low-quality	Genome-fragment	39.77	AAI-based (medium-confidence)	0	1		virus	Virulent	VIBRANT	geNomad/Virsorter2/DeepVirFinder/VIBRANT
QYJanS7.5_2218009	QYJanS7.5_2218009	18628	No	NA	24	1	0	Low-quality	Genome-fragment	5.38	HMM-based (lower-bound)	0	1		virus	Virulent	VIBRANT	DeepVirFinder/VIBRANT
QYJanS7.5_2224144	QYJanS7.5_2224144	12849	No	NA	15	7	0	Low-quality	Genome-fragment	7.6	AAI-based (medium-confidence)	0	1		virus	Virulent	VIBRANT/BACPHLIP	geNomad/Virsorter2/DeepVirFinder/VIBRANT
QYJanS7.5_2226614	QYJanS7.5_2226614	17542	No	NA	16	2	0	Low-quality	Genome-fragment	20.69	AAI-based (medium-confidence)	0	1		virus	Virulent	VIBRANT	VIBRANT
QYJanS7.5_2232071	QYJanS7.5_2232071	10680	No	NA	12	1	1	Low-quality	Genome-fragment	16.24	HMM-based (lower-bound)	0	1		virus	Virulent	VIBRANT	VIBRANT
QYJanS7.5_223267	QYJanS7.5_223267	40380	No	NA	56	2	1	Low-quality	Genome-fragment	19.61	HMM-based (lower-bound)	0	1.01		virus	Virulent	VIBRANT	DeepVirFinder/VIBRANT
QYJanS7.5_2237424	QYJanS7.5_2237424	12356	No	NA	16	1	0	Low-quality	Genome-fragment	27.72	AAI-based (medium-confidence)	0	1		virus	Virulent	VIBRANT	geNomad/Virsorter2/DeepVirFinder/VIBRANT
QYJanS7.5_2239908	QYJanS7.5_2239908	33912	No	NA	65	6	1	Low-quality	Genome-fragment	5.31	HMM-based (lower-bound)	0	1		virus	Virulent	VIBRANT	Virsorter2/VIBRANT
QYJanS7.5_2240732	QYJanS7.5_2240732	10675	No	NA	12	7	0	Low-quality	Genome-fragment	17.58	HMM-based (lower-bound)	0	1		virus	Virulent	VIBRANT/BACPHLIP	geNomad/Virsorter2/VIBRANT
QYJanS7.5_2244412	QYJanS7.5_2244412	16521	No	NA	20	3	0	Low-quality	Genome-fragment	38.2	AAI-based (medium-confidence)	0	1		virus	Virulent	VIBRANT	geNomad/DeepVirFinder/VIBRANT
QYJanS7.5_2245518	QYJanS7.5_2245518	19450	Yes	14149	30	3	2	Low-quality	Genome-fragment	2.72	AAI-based (medium-confidence)	27.25	1		virus	Temperate	CheckV/BACPHLIP	geNomad/VIBRANT
QYJanS7.5_2255105	QYJanS7.5_2255105	42204	No	NA	49	4	1	Low-quality	Genome-fragment	25.73	AAI-based (medium-confidence)	0	1		virus	Virulent	VIBRANT/BACPHLIP	geNomad/Virsorter2/VIBRANT
QYJanS7.5_2266112	QYJanS7.5_2266112	55043	No	NA	82	7	3	High-quality	High-quality	100	AAI-based (medium-confidence)	0	1		virus	Virulent	VIBRANT/BACPHLIP	geNomad/Virsorter2/DeepVirFinder/VIBRANT
QYJanS7.5_2276380	QYJanS7.5_2276380	19614	No	NA	21	2	0	Low-quality	Genome-fragment	12.15	AAI-based (medium-confidence)	0	1		virus	Virulent	VIBRANT	VIBRANT
QYJanS7.5_2280239	QYJanS7.5_2280239	52694	No	NA	103	3	0	Low-quality	Genome-fragment	33.33	HMM-based (lower-bound)	0	1		virus	Virulent	VIBRANT	Virsorter2/DeepVirFinder/VIBRANT
QYJanS7.5_2282996	QYJanS7.5_2282996	12730	No	NA	23	2	1	Low-quality	Genome-fragment	5.72	HMM-based (lower-bound)	0	1.01		virus	Virulent	VIBRANT	geNomad/Virsorter2/VIBRANT
QYJanS7.5_2288457	QYJanS7.5_2288457	73133	No	NA	110	2	10	Low-quality	Genome-fragment	37.31	HMM-based (lower-bound)	0	1		virus	unknow	CheckV/DRAMv/VIBRANT/BACPHLIP	DeepVirFinder
QYJanS7.5_2289290	QYJanS7.5_2289290	10083	No	NA	12	1	0	Low-quality	Genome-fragment	5.61	HMM-based (lower-bound)	0	1		virus	Virulent	VIBRANT/BACPHLIP	geNomad/VIBRANT
QYJanS7.5_2291748	QYJanS7.5_2291748	12265	No	NA	19	5	0	Low-quality	Genome-fragment	13.49	HMM-based (lower-bound)	0	1		virus	Virulent	VIBRANT	Virsorter2/DeepVirFinder/VIBRANT
QYJanS7.5_2295376	QYJanS7.5_2295376	19960	No	NA	20	1	2	Low-quality	Genome-fragment	7.74	HMM-based (lower-bound)	0	1.02		virus	unknow	CheckV/DRAMv/VIBRANT/BACPHLIP	Virsorter2/DeepVirFinder
QYJanS7.5_2300531	QYJanS7.5_2300531	10517	No	NA	8	1	0	Low-quality	Genome-fragment	31.87	AAI-based (medium-confidence)	0	1		virus	unknow	CheckV/DRAMv/VIBRANT/BACPHLIP	geNomad/DeepVirFinder/Virsorter2
QYJanS7.5_2302701	QYJanS7.5_2302701	15645	No	NA	52	4	0	Low-quality	Genome-fragment	7.23	HMM-based (lower-bound)	0	1		virus	Virulent	VIBRANT	VIBRANT
QYJanS7.5_2306032	QYJanS7.5_2306032	11000	No	NA	38	2	0	Low-quality	Genome-fragment	5.55	HMM-based (lower-bound)	0	1		virus	Virulent	VIBRANT	Virsorter2/DeepVirFinder/VIBRANT
QYJanS7.5_2306443	QYJanS7.5_2306443	14111	No	NA	13	3	1	Low-quality	Genome-fragment	4.43	AAI-based (high-confidence)	0	1		virus	Virulent	VIBRANT/BACPHLIP	Virsorter2/VIBRANT
QYJanS7.5_2306996	QYJanS7.5_2306996	16519	No	NA	24	2	0	Low-quality	Genome-fragment	10.85	AAI-based (medium-confidence)	0	1		virus	Virulent	VIBRANT	geNomad/Virsorter2/VIBRANT
QYJanS7.5_2307799	QYJanS7.5_2307799	29068	No	NA	45	1	1	Low-quality	Genome-fragment	32.23	AAI-based (medium-confidence)	0	1		virus	Temperate	VIBRANT	VIBRANT
QYJanS7.5_2308117	QYJanS7.5_2308117	20016	No	NA	29	8	1	Low-quality	Genome-fragment	27.23	HMM-based (lower-bound)	0	1		virus	Virulent	VIBRANT/BACPHLIP	geNomad/Virsorter2/VIBRANT
QYJanS7.5_2316024	QYJanS7.5_2316024	33902	No	NA	40	9	1	Medium-quality	Genome-fragment	83.8	AAI-based (medium-confidence)	0	1		virus	Virulent	VIBRANT	geNomad/Virsorter2/VIBRANT
QYJanS7.5_2322256	QYJanS7.5_2322256	43554	No	NA	39	1	1	Low-quality	Genome-fragment	30.1	HMM-based (lower-bound)	0	1		virus	unknow	CheckV/DRAMv/VIBRANT/BACPHLIP	Virsorter2/DeepVirFinder
QYJanS7.5_2322521	QYJanS7.5_2322521	33221	No	NA	47	6	0	Low-quality	Genome-fragment	21.33	AAI-based (medium-confidence)	0	1		virus	Virulent	VIBRANT/BACPHLIP	geNomad/Virsorter2/DeepVirFinder/VIBRANT
QYJanS7.5_2323567	QYJanS7.5_2323567	31174	No	NA	12	1	0	Low-quality	Genome-fragment	8.83	HMM-based (lower-bound)	0	1.01		virus	Virulent	VIBRANT	VIBRANT
QYJanS7.5_2325225	QYJanS7.5_2325225	47661	No	NA	52	8	1	Medium-quality	Genome-fragment	58.49	AAI-based (high-confidence)	0	1		virus	Virulent	VIBRANT	geNomad/Virsorter2/DeepVirFinder/VIBRANT
QYJanS7.5_2327412	QYJanS7.5_2327412	10492	No	NA	22	3	0	Low-quality	Genome-fragment	27.19	AAI-based (medium-confidence)	0	1.01		virus	Virulent	VIBRANT	geNomad/Virsorter2/VIBRANT
QYJanS7.5_2328049	QYJanS7.5_2328049	37914	No	NA	57	9	0	Low-quality	Genome-fragment	45.13	HMM-based (lower-bound)	0	1.01	low-confidence DTR	virus	Virulent	VIBRANT	geNomad/Virsorter2/VIBRANT
QYJanS7.5_2335871	QYJanS7.5_2335871	17378	No	NA	17	1	0	Low-quality	Genome-fragment	20.26	AAI-based (medium-confidence)	0	1		virus	Virulent	VIBRANT/BACPHLIP	Virsorter2/VIBRANT
QYJanS7.5_2340419	QYJanS7.5_2340419	25727	No	NA	40	2	0	Low-quality	Genome-fragment	28	HMM-based (lower-bound)	0	1		virus	Virulent	VIBRANT/BACPHLIP	DeepVirFinder/VIBRANT
QYJanS7.5_2360775	QYJanS7.5_2360775	15166	No	NA	33	3	0	Low-quality	Genome-fragment	21.08	AAI-based (medium-confidence)	0	1.01		virus	Virulent	VIBRANT	Virsorter2/DeepVirFinder/VIBRANT
QYJanS7.5_2369220	QYJanS7.5_2369220	28177	No	NA	31	6	0	Medium-quality	Genome-fragment	89.34	AAI-based (medium-confidence)	0	1.01		virus	Virulent	VIBRANT	geNomad/Virsorter2/DeepVirFinder/VIBRANT
QYJanS7.5_2372608	QYJanS7.5_2372608	32913	No	NA	83	3	1	Low-quality	Genome-fragment	13.02	AAI-based (medium-confidence)	0	1.01		virus	Virulent	VIBRANT/BACPHLIP	Virsorter2/VIBRANT
QYJanS7.5_2378519	QYJanS7.5_2378519	18527	No	NA	23	10	0	Low-quality	Genome-fragment	43.03	AAI-based (medium-confidence)	0	1		virus	Virulent	VIBRANT/BACPHLIP	geNomad/Virsorter2/VIBRANT
QYJanS7.5_2385078	QYJanS7.5_2385078	14781	No	NA	22	2	0	Low-quality	Genome-fragment	20.42	HMM-based (lower-bound)	0	1		virus	Virulent	VIBRANT	geNomad/Virsorter2/VIBRANT
QYJanS7.5_2387162	QYJanS7.5_2387162	41985	No	NA	100	10	2	Low-quality	Genome-fragment	40.34	HMM-based (lower-bound)	0	1		virus	Virulent	VIBRANT	geNomad/DeepVirFinder/VIBRANT
QYJanS7.5_2391406	QYJanS7.5_2391406	22141	No	NA	20	2	0	Low-quality	Genome-fragment	37.69	HMM-based (lower-bound)	0	1		virus	Virulent	VIBRANT	VIBRANT
QYJanS7.5_241115	QYJanS7.5_241115	17550	No	NA	25	4	0	Low-quality	Genome-fragment	25.4	AAI-based (medium-confidence)	0	1		virus	Virulent	VIBRANT/BACPHLIP	Virsorter2/DeepVirFinder/VIBRANT
QYJanS7.5_2420159	QYJanS7.5_2420159	12124	No	NA	16	5	0	Low-quality	Genome-fragment	26.02	AAI-based (medium-confidence)	0	1		virus	Virulent	VIBRANT/BACPHLIP	geNomad/Virsorter2/DeepVirFinder/VIBRANT
QYJanS7.5_2420940	QYJanS7.5_2420940	19536	No	NA	38	5	0	Low-quality	Genome-fragment	9.38	AAI-based (high-confidence)	0	1		virus	Virulent	VIBRANT	DeepVirFinder/VIBRANT
QYJanS7.5_2441837	QYJanS7.5_2441837	20918	No	NA	8	3	0	Low-quality	Genome-fragment	12.43	AAI-based (medium-confidence)	0	1		virus	Virulent	VIBRANT	geNomad/Virsorter2/VIBRANT
QYJanS7.5_2442235	QYJanS7.5_2442235	23217	No	NA	34	3	0	Low-quality	Genome-fragment	37.25	AAI-based (medium-confidence)	0	1		virus	Virulent	VIBRANT/BACPHLIP	geNomad/Virsorter2/VIBRANT
QYJanS7.5_245595	QYJanS7.5_245595	17866	No	NA	24	6	0	Low-quality	Genome-fragment	11.42	AAI-based (medium-confidence)	0	1		virus	Virulent	VIBRANT	geNomad/Virsorter2/VIBRANT
QYJanS7.5_2463357	QYJanS7.5_2463357	43941	No	NA	65	5	2	Medium-quality	Genome-fragment	69.21	AAI-based (medium-confidence)	0	1		virus	Virulent	VIBRANT	geNomad/Virsorter2/DeepVirFinder/VIBRANT
QYJanS7.5_2473817	QYJanS7.5_2473817	21067	No	NA	33	3	0	Low-quality	Genome-fragment	34.69	AAI-based (medium-confidence)	0	1.01		virus	Virulent	VIBRANT	geNomad/DeepVirFinder/VIBRANT
QYJanS7.5_248126	QYJanS7.5_248126	11676	No	NA	13	6	0	Low-quality	Genome-fragment	15.99	HMM-based (lower-bound)	0	1		virus	Virulent	VIBRANT/BACPHLIP	geNomad/Virsorter2/VIBRANT
QYJanS7.5_2483409	QYJanS7.5_2483409	16018	No	NA	37	3	0	Low-quality	Genome-fragment	6.95	HMM-based (lower-bound)	0	1		virus	unknow	CheckV/DRAMv/VIBRANT/BACPHLIP	Virsorter2/DeepVirFinder
QYJanS7.5_248544	QYJanS7.5_248544	23532	No	NA	32	3	1	Low-quality	Genome-fragment	22.5	AAI-based (medium-confidence)	0	1		virus	Temperate	VIBRANT	geNomad/VIBRANT
QYJanS7.5_2487861	QYJanS7.5_2487861	10843	No	NA	5	1	0	Low-quality	Genome-fragment	13.51	HMM-based (lower-bound)	0	1		virus	Virulent	VIBRANT	VIBRANT
QYJanS7.5_2490552	QYJanS7.5_2490552	18836	No	NA	25	2	0	Low-quality	Genome-fragment	21.73	AAI-based (medium-confidence)	0	1		virus	Virulent	VIBRANT	geNomad/Virsorter2/DeepVirFinder/VIBRANT
QYJanS7.5_2491156	QYJanS7.5_2491156	16243	No	NA	18	1	0	Low-quality	Genome-fragment	5.27	HMM-based (lower-bound)	0	1		virus	Virulent	VIBRANT/BACPHLIP	DeepVirFinder/VIBRANT
QYJanS7.5_2501961	QYJanS7.5_2501961	41795	No	NA	38	7	0	Low-quality	Genome-fragment	11.97	AAI-based (medium-confidence)	0	1		virus	Virulent	VIBRANT	geNomad/Virsorter2/DeepVirFinder/VIBRANT
QYJanS7.5_2503016	QYJanS7.5_2503016	10238	No	NA	23	3	0	Low-quality	Genome-fragment	11.27	HMM-based (lower-bound)	0	1		virus	Virulent	VIBRANT/BACPHLIP	geNomad/Virsorter2/DeepVirFinder/VIBRANT
QYJanS7.5_2505591	QYJanS7.5_2505591	55121	No	NA	80	3	0	Medium-quality	Genome-fragment	73.38	HMM-based (lower-bound)	0	1.01	low-confidence DTR	virus	Virulent	VIBRANT/BACPHLIP	geNomad/VIBRANT
QYJanS7.5_2506699	QYJanS7.5_2506699	12253	No	NA	17	10	0	Low-quality	Genome-fragment	19.35	HMM-based (lower-bound)	0	1		virus	Virulent	VIBRANT	geNomad/Virsorter2/VIBRANT
QYJanS7.5_2506800	QYJanS7.5_2506800	25440	No	NA	19	2	1	Low-quality	Genome-fragment	15.17	AAI-based (medium-confidence)	0	1		virus	Virulent	VIBRANT/BACPHLIP	geNomad/Virsorter2/VIBRANT
QYJanS7.5_2515679	QYJanS7.5_2515679	11252	No	NA	18	1	0	Low-quality	Genome-fragment	5.07	HMM-based (lower-bound)	0	1		virus	unknow	CheckV/DRAMv/VIBRANT/BACPHLIP	Virsorter2/DeepVirFinder
QYJanS7.5_2520033	QYJanS7.5_2520033	27302	No	NA	45	6	1	Low-quality	Genome-fragment	28.05	HMM-based (lower-bound)	0	1		virus	Virulent	VIBRANT/BACPHLIP	geNomad/VIBRANT
QYJanS7.5_2522170	QYJanS7.5_2522170	26284	No	NA	30	11	1	Low-quality	Genome-fragment	15.67	AAI-based (medium-confidence)	0	1		virus	Virulent	VIBRANT	geNomad/Virsorter2/VIBRANT
QYJanS7.5_2525118	QYJanS7.5_2525118	19161	No	NA	15	3	0	Low-quality	Genome-fragment	9.99	AAI-based (medium-confidence)	0	1		virus	Virulent	VIBRANT	geNomad/Virsorter2/DeepVirFinder/VIBRANT
QYJanS7.5_2541039	QYJanS7.5_2541039	18300	No	NA	16	4	1	Low-quality	Genome-fragment	6.31	AAI-based (medium-confidence)	0	1.01		virus	Virulent	VIBRANT	VIBRANT
QYJanS7.5_2542692	QYJanS7.5_2542692	42815	No	NA	71	10	4	Complete	High-quality	100	DTR (high-confidence)	0	1.01		virus	Virulent	VIBRANT/BACPHLIP	geNomad/Virsorter2/DeepVirFinder/VIBRANT
QYJanS7.5_2544738	QYJanS7.5_2544738	12363	No	NA	11	3	0	Low-quality	Genome-fragment	2.78	HMM-based (lower-bound)	0	1.02		virus	Virulent	VIBRANT	DeepVirFinder/VIBRANT
QYJanS7.5_2547886	QYJanS7.5_2547886	13826	No	NA	16	3	0	Low-quality	Genome-fragment	16.67	HMM-based (lower-bound)	0	1.01		virus	Virulent	VIBRANT/BACPHLIP	geNomad/Virsorter2/VIBRANT
QYJanS7.5_25500	QYJanS7.5_25500	33900	No	NA	54	6	2	Medium-quality	Genome-fragment	80.96	AAI-based (medium-confidence)	0	1		virus	Virulent	VIBRANT	geNomad/Virsorter2/VIBRANT
QYJanS7.5_2551453	QYJanS7.5_2551453	10356	No	NA	15	2	1	Low-quality	Genome-fragment	29.01	AAI-based (medium-confidence)	0	1		virus	Virulent	VIBRANT	geNomad/Virsorter2/DeepVirFinder/VIBRANT
QYJanS7.5_255211	QYJanS7.5_255211	35672	No	NA	73	4	0	Low-quality	Genome-fragment	41.24	HMM-based (lower-bound)	0	1		virus	Virulent	VIBRANT/BACPHLIP	Virsorter2/VIBRANT
QYJanS7.5_2552381	QYJanS7.5_2552381	27177	No	NA	35	7	0	Low-quality	Genome-fragment	44.84	AAI-based (medium-confidence)	0	1.02		virus	Virulent	VIBRANT/BACPHLIP	geNomad/Virsorter2/VIBRANT
QYJanS7.5_2554085	QYJanS7.5_2554085	19707	No	NA	23	7	0	Low-quality	Genome-fragment	23.26	HMM-based (lower-bound)	0	1		virus	Virulent	VIBRANT	geNomad/Virsorter2/DeepVirFinder/VIBRANT
QYJanS7.5_2554633	QYJanS7.5_2554633	12520	No	NA	15	7	0	Low-quality	Genome-fragment	13.72	HMM-based (lower-bound)	0	1		virus	Virulent	VIBRANT	geNomad/Virsorter2/VIBRANT
QYJanS7.5_2557755	QYJanS7.5_2557755	44475	No	NA	54	8	4	Medium-quality	Genome-fragment	68.25	AAI-based (medium-confidence)	0	1		virus	Virulent	VIBRANT	geNomad/Virsorter2/DeepVirFinder/VIBRANT
QYJanS7.5_2565108	QYJanS7.5_2565108	39179	No	NA	55	6	0	Low-quality	Genome-fragment	39.09	HMM-based (lower-bound)	0	1		virus	Virulent	VIBRANT	geNomad/Virsorter2/VIBRANT
QYJanS7.5_2567323	QYJanS7.5_2567323	11239	No	NA	16	9	1	Low-quality	Genome-fragment	19.6	AAI-based (medium-confidence)	0	1		virus	Virulent	VIBRANT/BACPHLIP	geNomad/Virsorter2/VIBRANT
QYJanS7.5_2568715	QYJanS7.5_2568715	25903	No	NA	26	6	1	Low-quality	Genome-fragment	15.71	AAI-based (medium-confidence)	0	1.01		virus	Virulent	VIBRANT	geNomad/Virsorter2/VIBRANT
QYJanS7.5_2569301	QYJanS7.5_2569301	15568	No	NA	46	2	0	Low-quality	Genome-fragment	9.82	HMM-based (lower-bound)	0	1		virus	Virulent	VIBRANT	Virsorter2/DeepVirFinder/VIBRANT
QYJanS7.5_2570711	QYJanS7.5_2570711	19638	No	NA	30	1	0	Low-quality	Genome-fragment	46.72	HMM-based (lower-bound)	0	1		virus	unknow	CheckV/DRAMv/VIBRANT/BACPHLIP	DeepVirFinder
QYJanS7.5_257997	QYJanS7.5_257997	18263	No	NA	20	1	0	Low-quality	Genome-fragment	46.05	AAI-based (medium-confidence)	0	1		virus	unknow	CheckV/DRAMv/VIBRANT/BACPHLIP	geNomad/DeepVirFinder/Virsorter2
QYJanS7.5_258240	QYJanS7.5_258240	18871	No	NA	26	3	0	Low-quality	Genome-fragment	46.71	AAI-based (medium-confidence)	0	1		virus	Virulent	VIBRANT	geNomad/Virsorter2/DeepVirFinder/VIBRANT
QYJanS7.5_2584271	QYJanS7.5_2584271	13680	No	NA	21	3	0	Low-quality	Genome-fragment	36.5	AAI-based (medium-confidence)	0	1		virus	Virulent	VIBRANT	geNomad/Virsorter2/VIBRANT
QYJanS7.5_2586863	QYJanS7.5_2586863	25597	No	NA	42	6	0	Low-quality	Genome-fragment	45.71	AAI-based (medium-confidence)	0	1		virus	Temperate	VIBRANT	geNomad/Virsorter2/VIBRANT
QYJanS7.5_2594655	QYJanS7.5_2594655	10042	No	NA	12	3	0	Low-quality	Genome-fragment	5.82	AAI-based (medium-confidence)	0	1		virus	Virulent	VIBRANT/BACPHLIP	geNomad/VIBRANT
QYJanS7.5_260324	QYJanS7.5_260324	11290	No	NA	17	2	1	Low-quality	Genome-fragment	8.2	HMM-based (lower-bound)	0	1		virus	Virulent	VIBRANT/BACPHLIP	geNomad/Virsorter2/VIBRANT
QYJanS7.5_2605109	QYJanS7.5_2605109	11676	No	NA	24	2	0	Low-quality	Genome-fragment	9.88	HMM-based (lower-bound)	0	1		virus	Virulent	VIBRANT	Virsorter2/VIBRANT
QYJanS7.5_2615882	QYJanS7.5_2615882	11714	No	NA	13	3	0	Low-quality	Genome-fragment	12.3	HMM-based (lower-bound)	0	1		virus	Virulent	VIBRANT	geNomad/Virsorter2/DeepVirFinder/VIBRANT
QYJanS7.5_2619204	QYJanS7.5_2619204	12114	No	NA	13	1	0	Low-quality	Genome-fragment	15.55	AAI-based (medium-confidence)	0	1.01		virus	Virulent	VIBRANT	VIBRANT
QYJanS7.5_2628077	QYJanS7.5_2628077	11201	No	NA	15	3	0	Low-quality	Genome-fragment	15.24	HMM-based (lower-bound)	0	1		virus	Virulent	VIBRANT/BACPHLIP	geNomad/Virsorter2/VIBRANT
QYJanS7.5_2630187	QYJanS7.5_2630187	12991	No	NA	20	1	2	Low-quality	Genome-fragment	5.64	AAI-based (medium-confidence)	0	1		virus	Virulent	VIBRANT/BACPHLIP	VIBRANT
QYJanS7.5_2630195	QYJanS7.5_2630195	21780	No	NA	33	6	0	Low-quality	Genome-fragment	28.95	AAI-based (medium-confidence)	0	1		virus	Virulent	VIBRANT/BACPHLIP	geNomad/Virsorter2/VIBRANT
QYJanS7.5_2633389	QYJanS7.5_2633389	11232	No	NA	14	1	0	Low-quality	Genome-fragment	3.97	AAI-based (medium-confidence)	0	1		virus	Virulent	BACPHLIP	DeepVirFinder
QYJanS7.5_2640003	QYJanS7.5_2640003	12938	No	NA	37	1	0	Low-quality	Genome-fragment	7.37	HMM-based (lower-bound)	0	1		virus	Virulent	VIBRANT	geNomad/Virsorter2/VIBRANT
QYJanS7.5_2641008	QYJanS7.5_2641008	14244	No	NA	33	5	1	Low-quality	Genome-fragment	14.41	HMM-based (lower-bound)	0	1		virus	Temperate	VIBRANT	geNomad/Virsorter2/VIBRANT
QYJanS7.5_2654725	QYJanS7.5_2654725	12899	No	NA	13	1	1	Low-quality	Genome-fragment	34.23	AAI-based (medium-confidence)	0	1		virus	Virulent	VIBRANT	geNomad/VIBRANT
QYJanS7.5_2656022	QYJanS7.5_2656022	10239	No	NA	13	2	0	Low-quality	Genome-fragment	22.51	AAI-based (medium-confidence)	0	1		virus	Virulent	BACPHLIP	geNomad/DeepVirFinder/Virsorter2
QYJanS7.5_2674193	QYJanS7.5_2674193	84201	No	NA	123	17	2	Complete	High-quality	100	DTR (high-confidence)	0	1		virus	Virulent	VIBRANT	geNomad/Virsorter2/DeepVirFinder/VIBRANT
QYJanS7.5_2675569	QYJanS7.5_2675569	35308	No	NA	50	5	0	Medium-quality	Genome-fragment	69.58	AAI-based (high-confidence)	0	1		virus	Virulent	VIBRANT	geNomad/Virsorter2/DeepVirFinder/VIBRANT
QYJanS7.5_2677432	QYJanS7.5_2677432	62229	No	NA	53	7	1	Low-quality	Genome-fragment	10.16	HMM-based (lower-bound)	0	1.02		virus	unknow	CheckV/DRAMv/VIBRANT/BACPHLIP	geNomad/DeepVirFinder
QYJanS7.5_2685888	QYJanS7.5_2685888	15716	No	NA	26	3	0	Low-quality	Genome-fragment	37.1	AAI-based (high-confidence)	0	1		virus	Temperate	VIBRANT	geNomad/Virsorter2/DeepVirFinder/VIBRANT
QYJanS7.5_2689020	QYJanS7.5_2689020	17747	No	NA	35	7	0	Low-quality	Genome-fragment	25.91	AAI-based (medium-confidence)	0	1		virus	Virulent	VIBRANT	geNomad/Virsorter2/DeepVirFinder/VIBRANT
QYJanS7.5_2694020	QYJanS7.5_2694020	10276	No	NA	17	3	0	Low-quality	Genome-fragment	2.17	AAI-based (medium-confidence)	0	1		virus	Virulent	VIBRANT/BACPHLIP	Virsorter2/VIBRANT
QYJanS7.5_2697145	QYJanS7.5_2697145	17673	No	NA	20	7	0	Low-quality	Genome-fragment	17.71	HMM-based (lower-bound)	0	1		virus	Virulent	VIBRANT	geNomad/Virsorter2/VIBRANT
QYJanS7.5_2697155	QYJanS7.5_2697155	28925	No	NA	53	4	0	Low-quality	Genome-fragment	42.7	AAI-based (medium-confidence)	0	1		virus	Virulent	VIBRANT	Virsorter2/DeepVirFinder/VIBRANT
QYJanS7.5_2698357	QYJanS7.5_2698357	12929	No	NA	31	3	0	Low-quality	Genome-fragment	7.07	HMM-based (lower-bound)	0	1		virus	Virulent	VIBRANT/BACPHLIP	Virsorter2/DeepVirFinder/VIBRANT
QYJanS7.5_2702952	QYJanS7.5_2702952	44975	No	NA	67	10	0	High-quality	High-quality	98.72	AAI-based (medium-confidence)	0	1		virus	Virulent	VIBRANT	geNomad/Virsorter2/VIBRANT
QYJanS7.5_2708544	QYJanS7.5_2708544	11662	No	NA	26	2	0	Low-quality	Genome-fragment	15.04	HMM-based (lower-bound)	0	1		virus	Virulent	BACPHLIP	geNomad/DeepVirFinder/Virsorter2
QYJanS7.5_2710146	QYJanS7.5_2710146	17407	No	NA	27	10	0	Low-quality	Genome-fragment	11.94	AAI-based (medium-confidence)	0	1		virus	Temperate	VIBRANT	geNomad/Virsorter2/VIBRANT
QYJanS7.5_2710409	QYJanS7.5_2710409	24309	No	NA	30	4	1	Low-quality	Genome-fragment	8.49	AAI-based (medium-confidence)	0	1		virus	Virulent	VIBRANT	geNomad/Virsorter2/DeepVirFinder/VIBRANT
QYJanS7.5_2710575	QYJanS7.5_2710575	41802	No	NA	41	3	2	Low-quality	Genome-fragment	26.05	HMM-based (lower-bound)	0	1		virus	Virulent	VIBRANT	geNomad/DeepVirFinder/VIBRANT
QYJanS7.5_271060	QYJanS7.5_271060	11184	No	NA	14	3	0	Low-quality	Genome-fragment	24.1	AAI-based (high-confidence)	0	1		virus	Virulent	VIBRANT/BACPHLIP	geNomad/Virsorter2/VIBRANT
QYJanS7.5_2716595	QYJanS7.5_2716595	39215	No	NA	46	14	0	Complete	High-quality	100	DTR (medium-confidence)	0	1		virus	Virulent	VIBRANT/BACPHLIP	geNomad/Virsorter2/VIBRANT
QYJanS7.5_2717750	QYJanS7.5_2717750	33987	No	NA	57	23	0	Medium-quality	Genome-fragment	54.86	AAI-based (medium-confidence)	0	1		virus	Virulent	VIBRANT	geNomad/Virsorter2/DeepVirFinder/VIBRANT
QYJanS7.5_2721898	QYJanS7.5_2721898	14626	No	NA	22	8	0	Low-quality	Genome-fragment	32.92	AAI-based (medium-confidence)	0	1.01		virus	Virulent	VIBRANT/BACPHLIP	geNomad/Virsorter2/VIBRANT
QYJanS7.5_2724411	QYJanS7.5_2724411	14039	No	NA	13	4	0	Low-quality	Genome-fragment	1.13	HMM-based (lower-bound)	0	1.02		virus	Temperate	BACPHLIP	DeepVirFinder
QYJanS7.5_2724847	QYJanS7.5_2724847	52218	No	NA	75	1	1	Low-quality	Genome-fragment	24.26	HMM-based (lower-bound)	0	1		virus	Virulent	VIBRANT/BACPHLIP	geNomad/Virsorter2/DeepVirFinder/VIBRANT
QYJanS7.5_2724967	QYJanS7.5_2724967	10901	No	NA	13	3	0	Low-quality	Genome-fragment	6.51	AAI-based (medium-confidence)	0	1		virus	Virulent	VIBRANT	VIBRANT
QYJanS7.5_2728504	QYJanS7.5_2728504	17170	No	NA	32	3	0	Low-quality	Genome-fragment	8.15	HMM-based (lower-bound)	0	1		virus	Virulent	VIBRANT	Virsorter2/DeepVirFinder/VIBRANT
QYJanS7.5_2729471	QYJanS7.5_2729471	67323	No	NA	123	8	2	Medium-quality	Genome-fragment	71.08	HMM-based (lower-bound)	0	1.01		virus	Virulent	VIBRANT	geNomad/Virsorter2/DeepVirFinder/VIBRANT
QYJanS7.5_2737888	QYJanS7.5_2737888	13539	No	NA	6	2	0	Low-quality	Genome-fragment	7.74	AAI-based (medium-confidence)	0	1		virus	Virulent	VIBRANT/BACPHLIP	geNomad/Virsorter2/DeepVirFinder/VIBRANT
QYJanS7.5_2738259	QYJanS7.5_2738259	15691	No	NA	26	4	0	Low-quality	Genome-fragment	13.38	HMM-based (lower-bound)	0	1.01		virus	Virulent	VIBRANT/BACPHLIP	Virsorter2/VIBRANT
QYJanS7.5_2739279	QYJanS7.5_2739279	24331	No	NA	34	3	1	Low-quality	Genome-fragment	14.77	AAI-based (medium-confidence)	0	1		virus	Virulent	VIBRANT/BACPHLIP	geNomad/Virsorter2/VIBRANT
QYJanS7.5_2742351	QYJanS7.5_2742351	16855	No	NA	32	1	1	Low-quality	Genome-fragment	4.44	HMM-based (lower-bound)	0	1		virus	Virulent	VIBRANT	DeepVirFinder/VIBRANT
QYJanS7.5_2743071	QYJanS7.5_2743071	16376	No	NA	37	1	1	Low-quality	Genome-fragment	8.05	HMM-based (lower-bound)	0	1		virus	Virulent	VIBRANT/BACPHLIP	VIBRANT
QYJanS7.5_2743201	QYJanS7.5_2743201	11506	No	NA	16	9	1	Low-quality	Genome-fragment	23.27	AAI-based (medium-confidence)	0	1		virus	Virulent	VIBRANT/BACPHLIP	VIBRANT
QYJanS7.5_2746312	QYJanS7.5_2746312	23978	No	NA	26	8	1	Low-quality	Genome-fragment	7.37	AAI-based (medium-confidence)	0	1.04		virus	Virulent	VIBRANT/BACPHLIP	VIBRANT
QYJanS7.5_2747572	QYJanS7.5_2747572	10870	No	NA	16	2	1	Low-quality	Genome-fragment	17.24	HMM-based (lower-bound)	0	1		virus	Virulent	VIBRANT	VIBRANT
QYJanS7.5_2748241	QYJanS7.5_2748241	11137	No	NA	9	4	0	Low-quality	Genome-fragment	8.49	HMM-based (lower-bound)	0	1.01		virus	Virulent	VIBRANT/BACPHLIP	Virsorter2/VIBRANT
QYJanS7.5_2750654	QYJanS7.5_2750654	19561	No	NA	24	6	0	Low-quality	Genome-fragment	28.17	HMM-based (lower-bound)	0	1.01		virus	Virulent	VIBRANT	geNomad/Virsorter2/VIBRANT
QYJanS7.5_275159	QYJanS7.5_275159	47305	No	NA	55	8	0	Medium-quality	Genome-fragment	62.57	AAI-based (medium-confidence)	0	1		virus	Virulent	VIBRANT	geNomad/Virsorter2/DeepVirFinder/VIBRANT
QYJanS7.5_2754593	QYJanS7.5_2754593	12546	No	NA	9	2	0	Low-quality	Genome-fragment	27.41	HMM-based (lower-bound)	0	1		virus	Virulent	VIBRANT	geNomad/Virsorter2/VIBRANT
QYJanS7.5_2760154	QYJanS7.5_2760154	10918	No	NA	10	1	0	Low-quality	Genome-fragment	6.53	HMM-based (lower-bound)	0	1		virus	Virulent	VIBRANT	geNomad/Virsorter2/DeepVirFinder/VIBRANT
QYJanS7.5_2767501	QYJanS7.5_2767501	43512	No	NA	85	2	2	Low-quality	Genome-fragment	17.16	HMM-based (lower-bound)	0	1		virus	Virulent	VIBRANT/BACPHLIP	geNomad/VIBRANT
QYJanS7.5_2767804	QYJanS7.5_2767804	16835	No	NA	14	1	1	Low-quality	Genome-fragment	8.41	HMM-based (lower-bound)	0	1		virus	unknow	CheckV/DRAMv/VIBRANT/BACPHLIP	DeepVirFinder
QYJanS7.5_2771389	QYJanS7.5_2771389	59714	No	NA	72	14	1	Low-quality	Genome-fragment	31.18	AAI-based (medium-confidence)	0	1		virus	Virulent	VIBRANT/BACPHLIP	geNomad/Virsorter2/DeepVirFinder/VIBRANT
QYJanS7.5_2772329	QYJanS7.5_2772329	11620	No	NA	6	1	0	Low-quality	Genome-fragment	19.26	HMM-based (lower-bound)	0	1		virus	Virulent	VIBRANT	geNomad/Virsorter2/DeepVirFinder/VIBRANT
QYJanS7.5_277614	QYJanS7.5_277614	15335	No	NA	30	7	0	Low-quality	Genome-fragment	37.36	AAI-based (high-confidence)	0	1.02		virus	Virulent	VIBRANT	geNomad/Virsorter2/VIBRANT
QYJanS7.5_2776789	QYJanS7.5_2776789	11534	No	NA	19	2	1	Low-quality	Genome-fragment	6.39	HMM-based (lower-bound)	0	1		virus	Virulent	VIBRANT	Virsorter2/VIBRANT
QYJanS7.5_2784880	QYJanS7.5_2784880	11350	No	NA	19	2	1	Low-quality	Genome-fragment	5.26	HMM-based (lower-bound)	0	1.02		virus	Virulent	VIBRANT/BACPHLIP	DeepVirFinder/VIBRANT
QYJanS7.5_2787139	QYJanS7.5_2787139	10688	No	NA	11	2	0	Low-quality	Genome-fragment	3.93	HMM-based (lower-bound)	0	1.01		virus	Virulent	VIBRANT	VIBRANT
QYJanS7.5_279471	QYJanS7.5_279471	19699	No	NA	47	6	0	Low-quality	Genome-fragment	14.87	HMM-based (lower-bound)	0	1		virus	Virulent	VIBRANT	geNomad/Virsorter2/DeepVirFinder/VIBRANT
QYJanS7.5_2799156	QYJanS7.5_2799156	12977	No	NA	28	1	0	Low-quality	Genome-fragment	11.99	HMM-based (lower-bound)	0	1		virus	Virulent	VIBRANT	Virsorter2/VIBRANT
QYJanS7.5_281198	QYJanS7.5_281198	54077	No	NA	84	9	1	Medium-quality	Genome-fragment	65.41	AAI-based (medium-confidence)	0	1		virus	Virulent	VIBRANT	geNomad/Virsorter2/DeepVirFinder/VIBRANT
QYJanS7.5_2813496	QYJanS7.5_2813496	43995	No	NA	39	1	1	Low-quality	Genome-fragment	5.61	HMM-based (lower-bound)	0	1		virus	Virulent	VIBRANT	VIBRANT
QYJanS7.5_2816465	QYJanS7.5_2816465	16325	No	NA	26	6	0	Low-quality	Genome-fragment	10.01	AAI-based (medium-confidence)	0	1		virus	Virulent	VIBRANT/BACPHLIP	geNomad/Virsorter2/VIBRANT
QYJanS7.5_2832169	QYJanS7.5_2832169	11875	No	NA	23	1	0	Low-quality	Genome-fragment	10.62	HMM-based (lower-bound)	0	1.01		virus	Virulent	VIBRANT	Virsorter2/VIBRANT
QYJanS7.5_2835685	QYJanS7.5_2835685	12491	No	NA	29	1	0	Low-quality	Genome-fragment	3.64	HMM-based (lower-bound)	0	1		virus	Virulent	VIBRANT	VIBRANT
QYJanS7.5_2839753	QYJanS7.5_2839753	17473	No	NA	26	1	0	Low-quality	Genome-fragment	11.16	HMM-based (lower-bound)	0	1		virus	Virulent	VIBRANT	Virsorter2/DeepVirFinder/VIBRANT
QYJanS7.5_2846617	QYJanS7.5_2846617	15740	No	NA	19	1	7	Low-quality	Genome-fragment	8.78	HMM-based (lower-bound)	0	1		virus	Virulent	BACPHLIP	DeepVirFinder
QYJanS7.5_2867347	QYJanS7.5_2867347	30207	Yes	20386	22	2	4	Low-quality	Genome-fragment	12.33	HMM-based (lower-bound)	32.51	1		virus	Temperate	CheckV	Virsorter2/VIBRANT
QYJanS7.5_2867929	QYJanS7.5_2867929	36566	No	NA	36	3	4	Low-quality	Genome-fragment	14.64	AAI-based (medium-confidence)	0	1		virus	Virulent	VIBRANT	VIBRANT
QYJanS7.5_2874508	QYJanS7.5_2874508	12931	No	NA	18	1	1	Low-quality	Genome-fragment	7.55	HMM-based (lower-bound)	0	1.02		virus	Virulent	BACPHLIP	DeepVirFinder
QYJanS7.5_2886892	QYJanS7.5_2886892	15166	No	NA	32	6	1	Low-quality	Genome-fragment	36.63	AAI-based (medium-confidence)	0	1		virus	Virulent	VIBRANT	geNomad/Virsorter2/VIBRANT
QYJanS7.5_2894169	QYJanS7.5_2894169	13717	No	NA	10	1	0	Low-quality	Genome-fragment	1.1	HMM-based (lower-bound)	0	1		virus	Virulent	VIBRANT	VIBRANT
QYJanS7.5_2896192	QYJanS7.5_2896192	20093	No	NA	23	9	0	Medium-quality	Genome-fragment	54.69	AAI-based (medium-confidence)	0	1		virus	Virulent	VIBRANT	geNomad/Virsorter2/VIBRANT
QYJanS7.5_2896649	QYJanS7.5_2896649	19907	No	NA	34	3	3	Low-quality	Genome-fragment	31.64	AAI-based (medium-confidence)	0	1		virus	Virulent	VIBRANT	geNomad/Virsorter2/VIBRANT
QYJanS7.5_2904168	QYJanS7.5_2904168	29885	No	NA	43	2	0	Complete	High-quality	100	DTR (high-confidence)	0	1		virus	Virulent	VIBRANT	geNomad/Virsorter2/VIBRANT
QYJanS7.5_2905246	QYJanS7.5_2905246	19421	No	NA	27	3	1	Low-quality	Genome-fragment	11.59	HMM-based (lower-bound)	0	1		virus	Virulent	VIBRANT/BACPHLIP	DeepVirFinder/VIBRANT
QYJanS7.5_2909503	QYJanS7.5_2909503	44644	No	NA	54	32	0	Low-quality	Genome-fragment	26.88	AAI-based (high-confidence)	0	1		virus	Virulent	VIBRANT/BACPHLIP	geNomad/Virsorter2/DeepVirFinder/VIBRANT
QYJanS7.5_2917615	QYJanS7.5_2917615	10191	No	NA	11	1	2	Low-quality	Genome-fragment	9.31	HMM-based (lower-bound)	0	1.02		virus	unknow	CheckV/DRAMv/VIBRANT/BACPHLIP	DeepVirFinder
QYJanS7.5_2917618	QYJanS7.5_2917618	14844	No	NA	28	2	3	Low-quality	Genome-fragment	9.06	HMM-based (lower-bound)	0	1		virus	Virulent	VIBRANT	DeepVirFinder/VIBRANT
QYJanS7.5_2919806	QYJanS7.5_2919806	20807	No	NA	25	2	2	Low-quality	Genome-fragment	26.22	HMM-based (lower-bound)	0	1		virus	Virulent	VIBRANT	DeepVirFinder/VIBRANT
QYJanS7.5_2922004	QYJanS7.5_2922004	10575	No	NA	11	1	0	Low-quality	Genome-fragment	13.85	HMM-based (lower-bound)	0	1		virus	Virulent	VIBRANT/BACPHLIP	Virsorter2/DeepVirFinder/VIBRANT
QYJanS7.5_2924102	QYJanS7.5_2924102	12063	No	NA	21	2	0	Low-quality	Genome-fragment	13.67	HMM-based (lower-bound)	0	1		virus	Virulent	VIBRANT/BACPHLIP	geNomad/Virsorter2/VIBRANT
QYJanS7.5_2934658	QYJanS7.5_2934658	12145	No	NA	9	2	0	Low-quality	Genome-fragment	11.4	AAI-based (medium-confidence)	0	1		virus	unknow	CheckV/DRAMv/VIBRANT/BACPHLIP	geNomad/DeepVirFinder/Virsorter2
QYJanS7.5_2937909	QYJanS7.5_2937909	51082	No	NA	104	12	0	Low-quality	Genome-fragment	21.57	HMM-based (lower-bound)	0	1		virus	Virulent	VIBRANT	Virsorter2/DeepVirFinder/VIBRANT
QYJanS7.5_2947221	QYJanS7.5_2947221	24391	No	NA	31	3	0	Medium-quality	Genome-fragment	60.21	AAI-based (medium-confidence)	0	1		virus	Virulent	VIBRANT	geNomad/Virsorter2/DeepVirFinder/VIBRANT
QYJanS7.5_2951068	QYJanS7.5_2951068	18117	No	NA	36	1	0	Low-quality	Genome-fragment	40.01	AAI-based (medium-confidence)	0	1		virus	Virulent	VIBRANT/BACPHLIP	geNomad/Virsorter2/VIBRANT
QYJanS7.5_2967240	QYJanS7.5_2967240	50681	No	NA	68	9	2	Low-quality	Genome-fragment	30.74	HMM-based (lower-bound)	0	1		virus	Virulent	VIBRANT	geNomad/Virsorter2/DeepVirFinder/VIBRANT
QYJanS7.5_2988450	QYJanS7.5_2988450	17088	No	NA	19	6	0	Low-quality	Genome-fragment	16.04	AAI-based (medium-confidence)	0	1		virus	Virulent	VIBRANT	geNomad/Virsorter2/DeepVirFinder/VIBRANT
QYJanS7.5_2994102	QYJanS7.5_2994102	10640	No	NA	14	7	0	Low-quality	Genome-fragment	7.4	AAI-based (medium-confidence)	0	1		virus	Virulent	VIBRANT/BACPHLIP	geNomad/Virsorter2/VIBRANT
QYJanS7.5_2995538	QYJanS7.5_2995538	16353	No	NA	19	1	1	Low-quality	Genome-fragment	5.49	AAI-based (medium-confidence)	0	1		virus	Virulent	VIBRANT/BACPHLIP	geNomad/DeepVirFinder/VIBRANT
QYJanS7.5_3021857	QYJanS7.5_3021857	14542	No	NA	11	3	0	Low-quality	Genome-fragment	30.35	HMM-based (lower-bound)	0	1		virus	Virulent	VIBRANT/BACPHLIP	geNomad/Virsorter2/DeepVirFinder/VIBRANT
QYJanS7.5_3024923	QYJanS7.5_3024923	31390	No	NA	52	8	0	Medium-quality	Genome-fragment	68.62	AAI-based (medium-confidence)	0	1		virus	Virulent	VIBRANT/BACPHLIP	geNomad/Virsorter2/VIBRANT
QYJanS7.5_3025170	QYJanS7.5_3025170	10106	No	NA	19	1	1	Low-quality	Genome-fragment	3.44	HMM-based (lower-bound)	0	1		virus	Virulent	VIBRANT	VIBRANT
QYJanS7.5_3048398	QYJanS7.5_3048398	18558	No	NA	32	1	0	Low-quality	Genome-fragment	5.77	AAI-based (medium-confidence)	0	1.01		virus	Virulent	VIBRANT/BACPHLIP	DeepVirFinder/VIBRANT
QYJanS7.5_3048568	QYJanS7.5_3048568	19680	No	NA	22	4	1	Low-quality	Genome-fragment	5.27	AAI-based (medium-confidence)	0	1		virus	Virulent	VIBRANT	geNomad/Virsorter2/DeepVirFinder/VIBRANT
QYJanS7.5_3054785	QYJanS7.5_3054785	18245	No	NA	32	8	0	Low-quality	Genome-fragment	36.7	AAI-based (medium-confidence)	0	1		virus	Virulent	VIBRANT	geNomad/Virsorter2/DeepVirFinder/VIBRANT
QYJanS7.5_3060489	QYJanS7.5_3060489	31688	No	NA	55	1	1	Low-quality	Genome-fragment	13.99	HMM-based (lower-bound)	0	1		virus	Virulent	BACPHLIP	Virsorter2/DeepVirFinder
QYJanS7.5_3061572	QYJanS7.5_3061572	13502	No	NA	19	4	0	Low-quality	Genome-fragment	27.18	AAI-based (medium-confidence)	0	1		virus	Virulent	VIBRANT	Virsorter2/VIBRANT
QYJanS7.5_3067943	QYJanS7.5_3067943	13229	No	NA	23	5	0	Low-quality	Genome-fragment	24.53	AAI-based (medium-confidence)	0	1		virus	Temperate	VIBRANT	geNomad/Virsorter2/VIBRANT
QYJanS7.5_307032	QYJanS7.5_307032	18589	No	NA	19	2	0	Low-quality	Genome-fragment	37.67	AAI-based (medium-confidence)	0	1		virus	Virulent	VIBRANT/BACPHLIP	geNomad/Virsorter2/DeepVirFinder/VIBRANT
QYJanS7.5_307259	QYJanS7.5_307259	13234	No	NA	25	2	0	Low-quality	Genome-fragment	7.57	AAI-based (high-confidence)	0	1		virus	Virulent	VIBRANT	DeepVirFinder/VIBRANT
QYJanS7.5_3073705	QYJanS7.5_3073705	38665	No	NA	77	6	3	Low-quality	Genome-fragment	9.71	HMM-based (lower-bound)	0	1		virus	Virulent	VIBRANT	Virsorter2/DeepVirFinder/VIBRANT
QYJanS7.5_3076609	QYJanS7.5_3076609	14821	No	NA	21	5	0	Low-quality	Genome-fragment	39.21	AAI-based (medium-confidence)	0	1		virus	Virulent	VIBRANT/BACPHLIP	geNomad/Virsorter2/DeepVirFinder/VIBRANT
QYJanS7.5_3084115	QYJanS7.5_3084115	35081	No	NA	61	3	1	Low-quality	Genome-fragment	14.14	HMM-based (lower-bound)	0	1		virus	Virulent	VIBRANT/BACPHLIP	Virsorter2/DeepVirFinder/VIBRANT
QYJanS7.5_308754	QYJanS7.5_308754	43463	No	NA	57	6	1	High-quality	High-quality	95.97	AAI-based (medium-confidence)	0	1		virus	Virulent	VIBRANT/BACPHLIP	geNomad/Virsorter2/DeepVirFinder/VIBRANT
QYJanS7.5_3089934	QYJanS7.5_3089934	17682	No	NA	21	5	1	Low-quality	Genome-fragment	45.03	AAI-based (medium-confidence)	0	1		virus	Virulent	VIBRANT	geNomad/Virsorter2/DeepVirFinder/VIBRANT
QYJanS7.5_309257	QYJanS7.5_309257	22053	No	NA	21	12	0	Low-quality	Genome-fragment	5.72	AAI-based (high-confidence)	0	1		virus	Virulent	VIBRANT/BACPHLIP	geNomad/Virsorter2/VIBRANT
QYJanS7.5_3100726	QYJanS7.5_3100726	17884	No	NA	34	3	0	Low-quality	Genome-fragment	11.38	HMM-based (lower-bound)	0	1		virus	Virulent	VIBRANT	Virsorter2/DeepVirFinder/VIBRANT
QYJanS7.5_3122270	QYJanS7.5_3122270	10754	No	NA	20	4	0	Low-quality	Genome-fragment	17.62	HMM-based (lower-bound)	0	1		virus	Virulent	VIBRANT	Virsorter2/VIBRANT
QYJanS7.5_312230	QYJanS7.5_312230	16523	No	NA	23	4	0	Low-quality	Genome-fragment	9.57	AAI-based (medium-confidence)	0	1		virus	Virulent	VIBRANT	Virsorter2/VIBRANT
QYJanS7.5_312431	QYJanS7.5_312431	14698	Yes	12137	21	7	3	Low-quality	Genome-fragment	29.1	AAI-based (medium-confidence)	17.42	1		virus	Temperate	CheckV	geNomad/Virsorter2/VIBRANT
QYJanS7.5_3131402	QYJanS7.5_3131402	35160	No	NA	57	9	5	Low-quality	Genome-fragment	12.68	AAI-based (medium-confidence)	0	1		virus	Virulent	VIBRANT	geNomad/Virsorter2/DeepVirFinder/VIBRANT
QYJanS7.5_3134559	QYJanS7.5_3134559	58113	No	NA	54	3	1	Low-quality	Genome-fragment	35.01	HMM-based (lower-bound)	0	1		virus	Virulent	VIBRANT/BACPHLIP	geNomad/Virsorter2/VIBRANT
QYJanS7.5_3141405	QYJanS7.5_3141405	112745	No	NA	110	1	76	High-quality	High-quality	100	HMM-based (lower-bound)	0	1		virus	unknow	CheckV/DRAMv/VIBRANT/BACPHLIP	DeepVirFinder
QYJanS7.5_3145931	QYJanS7.5_3145931	32800	No	NA	44	8	0	Medium-quality	Genome-fragment	87.99	AAI-based (medium-confidence)	0	1		virus	Virulent	VIBRANT/BACPHLIP	geNomad/Virsorter2/DeepVirFinder/VIBRANT
QYJanS7.5_3151410	QYJanS7.5_3151410	18975	No	NA	42	3	0	Low-quality	Genome-fragment	14.25	HMM-based (lower-bound)	0	1		virus	Virulent	VIBRANT	geNomad/Virsorter2/DeepVirFinder/VIBRANT
QYJanS7.5_3153145	QYJanS7.5_3153145	17746	No	NA	29	10	0	Low-quality	Genome-fragment	41.44	AAI-based (medium-confidence)	0	1.01		virus	Temperate	VIBRANT	geNomad/VIBRANT
QYJanS7.5_3153851	QYJanS7.5_3153851	14250	No	NA	25	6	1	Low-quality	Genome-fragment	20.17	HMM-based (lower-bound)	0	1		virus	Virulent	VIBRANT	geNomad/Virsorter2/VIBRANT
QYJanS7.5_3166771	QYJanS7.5_3166771	41946	No	NA	59	19	2	Complete	High-quality	100	DTR (high-confidence)	0	1		virus	Virulent	VIBRANT	geNomad/Virsorter2/VIBRANT
QYJanS7.5_3167697	QYJanS7.5_3167697	18935	No	NA	21	1	7	Low-quality	Genome-fragment	38.7	AAI-based (medium-confidence)	0	1		virus	Temperate	VIBRANT	Virsorter2/VIBRANT
QYJanS7.5_3173308	QYJanS7.5_3173308	13934	No	NA	14	4	0	Low-quality	Genome-fragment	11.92	AAI-based (medium-confidence)	0	1		virus	Virulent	VIBRANT	geNomad/Virsorter2/VIBRANT
QYJanS7.5_3173804	QYJanS7.5_3173804	13771	No	NA	27	2	0	Low-quality	Genome-fragment	7.92	AAI-based (medium-confidence)	0	1		virus	Virulent	VIBRANT	Virsorter2/VIBRANT
QYJanS7.5_3182135	QYJanS7.5_3182135	17193	No	NA	26	7	0	Low-quality	Genome-fragment	46.62	AAI-based (medium-confidence)	0	1		virus	Virulent	VIBRANT	geNomad/Virsorter2/DeepVirFinder/VIBRANT
QYJanS7.5_3194596	QYJanS7.5_3194596	16403	No	NA	14	3	0	Low-quality	Genome-fragment	4.71	AAI-based (medium-confidence)	0	1		virus	unknow	CheckV/DRAMv/VIBRANT/BACPHLIP	DeepVirFinder
QYJanS7.5_3198264	QYJanS7.5_3198264	60595	No	NA	69	3	2	Low-quality	Genome-fragment	38.23	HMM-based (lower-bound)	0	1		virus	Virulent	VIBRANT	geNomad/Virsorter2/DeepVirFinder/VIBRANT
QYJanS7.5_3199314	QYJanS7.5_3199314	12343	No	NA	13	1	0	Low-quality	Genome-fragment	19.02	AAI-based (medium-confidence)	0	1		virus	Virulent	VIBRANT	geNomad/Virsorter2/VIBRANT
QYJanS7.5_3202503	QYJanS7.5_3202503	11023	No	NA	22	1	0	Low-quality	Genome-fragment	15.87	HMM-based (lower-bound)	0	1		virus	Virulent	VIBRANT/BACPHLIP	VIBRANT
QYJanS7.5_3203835	QYJanS7.5_3203835	18757	No	NA	20	4	0	Low-quality	Genome-fragment	4.08	AAI-based (medium-confidence)	0	1		virus	Virulent	VIBRANT	geNomad/VIBRANT
QYJanS7.5_3218986	QYJanS7.5_3218986	13881	No	NA	15	1	0	Low-quality	Genome-fragment	4.93	AAI-based (medium-confidence)	0	1		virus	Virulent	VIBRANT	Virsorter2/VIBRANT
QYJanS7.5_3224610	QYJanS7.5_3224610	24588	No	NA	32	9	0	Medium-quality	Genome-fragment	61.85	AAI-based (medium-confidence)	0	1		virus	Virulent	VIBRANT	geNomad/Virsorter2/DeepVirFinder/VIBRANT
QYJanS7.5_3237474	QYJanS7.5_3237474	40465	No	NA	47	8	0	Medium-quality	Genome-fragment	54.27	AAI-based (medium-confidence)	0	1		virus	Virulent	VIBRANT	geNomad/Virsorter2/DeepVirFinder/VIBRANT
QYJanS7.5_3251687	QYJanS7.5_3251687	11217	Yes	3714	9	1	1	Low-quality	Genome-fragment	9.33	HMM-based (lower-bound)	66.89	1		virus	Temperate	CheckV	VIBRANT
QYJanS7.5_3255163	QYJanS7.5_3255163	10566	No	NA	22	3	0	Low-quality	Genome-fragment	14.29	HMM-based (lower-bound)	0	1.01		virus	Virulent	VIBRANT	geNomad/Virsorter2/VIBRANT
QYJanS7.5_3259860	QYJanS7.5_3259860	10392	No	NA	15	1	0	Low-quality	Genome-fragment	7.62	HMM-based (lower-bound)	0	1		virus	Virulent	VIBRANT	geNomad/Virsorter2/DeepVirFinder/VIBRANT
QYJanS7.5_3288032	QYJanS7.5_3288032	15053	No	NA	25	4	0	Low-quality	Genome-fragment	24.04	AAI-based (medium-confidence)	0	1		virus	Virulent	VIBRANT/BACPHLIP	geNomad/VIBRANT
QYJanS7.5_3295333	QYJanS7.5_3295333	86474	No	NA	93	12	4	Low-quality	Genome-fragment	19.54	HMM-based (lower-bound)	0	1		virus	unknow	CheckV/DRAMv/VIBRANT/BACPHLIP	DeepVirFinder
QYJanS7.5_3302033	QYJanS7.5_3302033	19662	No	NA	22	1	1	Low-quality	Genome-fragment	11.12	AAI-based (high-confidence)	0	1		virus	Virulent	VIBRANT/BACPHLIP	geNomad/VIBRANT
QYJanS7.5_3305718	QYJanS7.5_3305718	12152	No	NA	18	2	0	Low-quality	Genome-fragment	2.35	HMM-based (lower-bound)	0	1		virus	Virulent	VIBRANT	VIBRANT
QYJanS7.5_3306667	QYJanS7.5_3306667	49778	No	NA	76	28	3	Medium-quality	Genome-fragment	76.14	AAI-based (medium-confidence)	0	1	low-confidence DTR	virus	Virulent	VIBRANT/BACPHLIP	geNomad/Virsorter2/VIBRANT
QYJanS7.5_3313574	QYJanS7.5_3313574	10920	Yes	7544	10	3	1	Low-quality	Genome-fragment	0.38	HMM-based (lower-bound)	30.92	1.01		virus	Temperate	CheckV	DeepVirFinder
QYJanS7.5_3323809	QYJanS7.5_3323809	17514	No	NA	19	5	0	Low-quality	Genome-fragment	29.03	AAI-based (high-confidence)	0	1.02		virus	Virulent	VIBRANT	Virsorter2/DeepVirFinder/VIBRANT
QYJanS7.5_33265	QYJanS7.5_33265	31611	No	NA	54	5	1	Low-quality	Genome-fragment	16.5	AAI-based (medium-confidence)	0	1		virus	Virulent	VIBRANT	Virsorter2/DeepVirFinder/VIBRANT
QYJanS7.5_3327657	QYJanS7.5_3327657	27796	No	NA	13	1	0	Low-quality	Genome-fragment	23.5	HMM-based (lower-bound)	0	1		virus	unknow	CheckV/DRAMv/VIBRANT/BACPHLIP	DeepVirFinder
QYJanS7.5_335041	QYJanS7.5_335041	16881	No	NA	21	1	0	Low-quality	Genome-fragment	9.16	HMM-based (lower-bound)	0	1.01		virus	Temperate	VIBRANT	geNomad/VIBRANT
QYJanS7.5_3352133	QYJanS7.5_3352133	21131	Yes	10086	21	3	3	Low-quality	Genome-fragment	6.03	AAI-based (medium-confidence)	52.27	1		virus	Temperate	CheckV	geNomad/Virsorter2/DeepVirFinder/VIBRANT
QYJanS7.5_3353644	QYJanS7.5_3353644	12378	No	NA	26	1	1	Low-quality	Genome-fragment	7.68	HMM-based (lower-bound)	0	1		virus	Virulent	VIBRANT/BACPHLIP	geNomad/Virsorter2/VIBRANT
QYJanS7.5_3362669	QYJanS7.5_3362669	10202	No	NA	11	1	0	Low-quality	Genome-fragment	6.09	AAI-based (medium-confidence)	0	1		virus	Virulent	VIBRANT	geNomad/DeepVirFinder/VIBRANT
QYJanS7.5_3371	QYJanS7.5_3371	11329	No	NA	18	4	0	Low-quality	Genome-fragment	19.21	AAI-based (medium-confidence)	0	1		virus	Virulent	VIBRANT	DeepVirFinder/VIBRANT
QYJanS7.5_3388717	QYJanS7.5_3388717	24870	No	NA	45	5	0	Low-quality	Genome-fragment	29.85	HMM-based (lower-bound)	0	1		virus	Virulent	VIBRANT	geNomad/Virsorter2/DeepVirFinder/VIBRANT
QYJanS7.5_3400945	QYJanS7.5_3400945	11697	No	NA	14	1	0	Low-quality	Genome-fragment	26.29	AAI-based (medium-confidence)	0	1		virus	Virulent	VIBRANT	geNomad/Virsorter2/DeepVirFinder/VIBRANT
QYJanS7.5_3409667	QYJanS7.5_3409667	16876	No	NA	16	11	0	Low-quality	Genome-fragment	41.56	AAI-based (medium-confidence)	0	1		virus	Virulent	VIBRANT	geNomad/Virsorter2/VIBRANT
QYJanS7.5_3415953	QYJanS7.5_3415953	13484	No	NA	21	2	3	Low-quality	Genome-fragment	3.97	HMM-based (lower-bound)	0	1.01		virus	Virulent	VIBRANT	geNomad/DeepVirFinder/VIBRANT
QYJanS7.5_3415981	QYJanS7.5_3415981	20144	No	NA	28	3	0	Low-quality	Genome-fragment	40.24	AAI-based (medium-confidence)	0	1		virus	Virulent	VIBRANT	Virsorter2/DeepVirFinder/VIBRANT
QYJanS7.5_342207	QYJanS7.5_342207	84748	No	NA	50	9	1	Low-quality	Genome-fragment	21.15	HMM-based (lower-bound)	0	1.04		virus	Virulent	VIBRANT/BACPHLIP	Virsorter2/VIBRANT
QYJanS7.5_3434006	QYJanS7.5_3434006	10497	No	NA	22	5	1	Low-quality	Genome-fragment	13.28	HMM-based (lower-bound)	0	1.02		virus	Virulent	VIBRANT	geNomad/Virsorter2/DeepVirFinder/VIBRANT
QYJanS7.5_3434338	QYJanS7.5_3434338	20713	No	NA	24	3	0	Low-quality	Genome-fragment	43.69	AAI-based (medium-confidence)	0	1		virus	Virulent	VIBRANT	geNomad/Virsorter2/VIBRANT
QYJanS7.5_3441150	QYJanS7.5_3441150	15713	No	NA	21	1	1	Low-quality	Genome-fragment	26.09	HMM-based (lower-bound)	0	1		virus	Virulent	VIBRANT	VIBRANT
QYJanS7.5_3446083	QYJanS7.5_3446083	20359	No	NA	26	1	0	Low-quality	Genome-fragment	47.93	AAI-based (medium-confidence)	0	1		virus	Virulent	VIBRANT	geNomad/Virsorter2/VIBRANT
QYJanS7.5_3449299	QYJanS7.5_3449299	15511	No	NA	33	1	1	Low-quality	Genome-fragment	9.79	HMM-based (lower-bound)	0	1		virus	Virulent	VIBRANT	VIBRANT
QYJanS7.5_3454991	QYJanS7.5_3454991	25174	No	NA	40	4	0	Low-quality	Genome-fragment	16.71	HMM-based (lower-bound)	0	1		virus	Virulent	VIBRANT	geNomad/Virsorter2/VIBRANT
QYJanS7.5_3459228	QYJanS7.5_3459228	10132	No	NA	7	5	0	Low-quality	Genome-fragment	18.51	HMM-based (lower-bound)	0	1		virus	Virulent	VIBRANT	Virsorter2/VIBRANT
QYJanS7.5_3461494	QYJanS7.5_3461494	45674	Yes	42887	62	3	5	Low-quality	Genome-fragment	8.91	AAI-based (medium-confidence)	6.1	1		virus	Temperate	CheckV	geNomad/DeepVirFinder/VIBRANT
QYJanS7.5_3463799	QYJanS7.5_3463799	28312	Yes	13529	34	4	5	Low-quality	Genome-fragment	11.19	HMM-based (lower-bound)	52.21	1.01		virus	Temperate	CheckV	VIBRANT
QYJanS7.5_3468209	QYJanS7.5_3468209	12568	No	NA	21	2	0	Low-quality	Genome-fragment	25.62	AAI-based (medium-confidence)	0	1		virus	Virulent	VIBRANT/BACPHLIP	geNomad/Virsorter2/VIBRANT
QYJanS7.5_3479648	QYJanS7.5_3479648	22178	No	NA	27	1	1	Low-quality	Genome-fragment	11.78	HMM-based (lower-bound)	0	1		virus	Temperate	BACPHLIP	geNomad/DeepVirFinder
QYJanS7.5_3496973	QYJanS7.5_3496973	10961	No	NA	9	2	0	Low-quality	Genome-fragment	4.29	HMM-based (lower-bound)	0	1.02		virus	Virulent	VIBRANT	VIBRANT
QYJanS7.5_3514261	QYJanS7.5_3514261	80780	No	NA	84	12	3	Low-quality	Genome-fragment	22.73	AAI-based (high-confidence)	0	1		virus	Virulent	VIBRANT	geNomad/Virsorter2/DeepVirFinder/VIBRANT
QYJanS7.5_3514501	QYJanS7.5_3514501	15568	No	NA	16	2	1	Low-quality	Genome-fragment	34.22	AAI-based (medium-confidence)	0	1		virus	Virulent	VIBRANT	geNomad/Virsorter2/DeepVirFinder/VIBRANT
QYJanS7.5_3518488	QYJanS7.5_3518488	43606	No	NA	61	5	1	Low-quality	Genome-fragment	46.36	HMM-based (lower-bound)	0	1		virus	Virulent	VIBRANT	DeepVirFinder/VIBRANT
QYJanS7.5_3523397	QYJanS7.5_3523397	21887	No	NA	21	5	0	Low-quality	Genome-fragment	11.25	AAI-based (medium-confidence)	0	1		virus	Virulent	VIBRANT	geNomad/Virsorter2/VIBRANT
QYJanS7.5_3523453	QYJanS7.5_3523453	47053	No	NA	70	26	0	Medium-quality	Genome-fragment	85.11	AAI-based (medium-confidence)	0	1		virus	Virulent	VIBRANT/BACPHLIP	geNomad/Virsorter2/DeepVirFinder/VIBRANT
QYJanS7.5_3537700	QYJanS7.5_3537700	14366	No	NA	11	2	0	Low-quality	Genome-fragment	2.59	HMM-based (lower-bound)	0	1		virus	Virulent	VIBRANT	VIBRANT
QYJanS7.5_3539040	QYJanS7.5_3539040	72633	No	NA	78	15	3	Low-quality	Genome-fragment	19.98	HMM-based (lower-bound)	0	1.01		virus	Virulent	VIBRANT	geNomad/DeepVirFinder/VIBRANT
QYJanS7.5_3544007	QYJanS7.5_3544007	21257	No	NA	25	1	0	Low-quality	Genome-fragment	13.75	HMM-based (lower-bound)	0	1		virus	Virulent	VIBRANT/BACPHLIP	geNomad/DeepVirFinder/VIBRANT
QYJanS7.5_3546522	QYJanS7.5_3546522	10399	No	NA	15	3	0	Low-quality	Genome-fragment	27.7	AAI-based (medium-confidence)	0	1		virus	Virulent	VIBRANT	geNomad/Virsorter2/DeepVirFinder/VIBRANT
QYJanS7.5_354906	QYJanS7.5_354906	38114	No	NA	57	11	0	High-quality	High-quality	97.28	AAI-based (high-confidence)	0	1		virus	Virulent	VIBRANT/BACPHLIP	geNomad/Virsorter2/VIBRANT
QYJanS7.5_3549422	QYJanS7.5_3549422	11470	No	NA	8	2	0	Low-quality	Genome-fragment	14.33	AAI-based (medium-confidence)	0	1		virus	Virulent	VIBRANT	geNomad/Virsorter2/VIBRANT
QYJanS7.5_3549950	QYJanS7.5_3549950	18605	No	NA	19	5	0	Low-quality	Genome-fragment	19.38	AAI-based (medium-confidence)	0	1		virus	Virulent	VIBRANT	geNomad/Virsorter2/DeepVirFinder/VIBRANT
QYJanS7.5_3558944	QYJanS7.5_3558944	13419	No	NA	15	1	3	Low-quality	Genome-fragment	4.66	AAI-based (medium-confidence)	0	1		virus	Virulent	VIBRANT	DeepVirFinder/VIBRANT
QYJanS7.5_3560500	QYJanS7.5_3560500	14281	No	NA	12	1	0	Low-quality	Genome-fragment	10.71	AAI-based (medium-confidence)	0	1		virus	Virulent	VIBRANT	geNomad/Virsorter2/DeepVirFinder/VIBRANT
QYJanS7.5_3561509	QYJanS7.5_3561509	14386	No	NA	16	3	0	Low-quality	Genome-fragment	5.16	HMM-based (lower-bound)	0	1.01		virus	Virulent	VIBRANT	DeepVirFinder/VIBRANT
QYJanS7.5_3564321	QYJanS7.5_3564321	47407	No	NA	61	4	0	Medium-quality	Genome-fragment	77.13	HMM-based (lower-bound)	0	1.01	low-confidence DTR	virus	Virulent	VIBRANT	geNomad/Virsorter2/VIBRANT
QYJanS7.5_356604	QYJanS7.5_356604	14293	No	NA	16	2	1	Low-quality	Genome-fragment	1.94	HMM-based (lower-bound)	0	1		virus	unknow	CheckV/DRAMv/VIBRANT/BACPHLIP	DeepVirFinder
QYJanS7.5_3567376	QYJanS7.5_3567376	16436	No	NA	34	4	2	Low-quality	Genome-fragment	13.83	AAI-based (medium-confidence)	0	1		virus	Virulent	VIBRANT	geNomad/Virsorter2/DeepVirFinder/VIBRANT
QYJanS7.5_3567467	QYJanS7.5_3567467	12865	No	NA	19	4	0	Low-quality	Genome-fragment	7.61	AAI-based (high-confidence)	0	1		virus	Virulent	VIBRANT/BACPHLIP	geNomad/Virsorter2/DeepVirFinder/VIBRANT
QYJanS7.5_3572682	QYJanS7.5_3572682	173061	No	NA	273	12	3	High-quality	High-quality	100	AAI-based (medium-confidence)	0	1		virus	Temperate	VIBRANT	geNomad/Virsorter2/DeepVirFinder/VIBRANT
QYJanS7.5_3578030	QYJanS7.5_3578030	12966	No	NA	20	11	0	Low-quality	Genome-fragment	17.88	HMM-based (lower-bound)	0	1		virus	Virulent	VIBRANT	geNomad/Virsorter2/VIBRANT
QYJanS7.5_3578427	QYJanS7.5_3578427	68749	Yes	44630	73	10	8	Low-quality	Genome-fragment	12.43	AAI-based (high-confidence)	35.08	1		virus	Temperate	CheckV	geNomad/Virsorter2/DeepVirFinder/VIBRANT
QYJanS7.5_3587051	QYJanS7.5_3587051	63620	No	NA	100	19	2	Complete	High-quality	100	DTR (high-confidence)	0	1		virus	Virulent	VIBRANT/BACPHLIP	geNomad/Virsorter2/VIBRANT
QYJanS7.5_3587236	QYJanS7.5_3587236	13746	No	NA	19	5	0	Low-quality	Genome-fragment	39.76	AAI-based (medium-confidence)	0	1		virus	Virulent	VIBRANT	Virsorter2/DeepVirFinder/VIBRANT
QYJanS7.5_3599930	QYJanS7.5_3599930	39209	No	NA	57	13	0	Medium-quality	Genome-fragment	65.67	HMM-based (lower-bound)	0	1		virus	Temperate	VIBRANT	geNomad/Virsorter2/VIBRANT
QYJanS7.5_3602274	QYJanS7.5_3602274	17071	No	NA	17	5	0	Low-quality	Genome-fragment	26.85	HMM-based (lower-bound)	0	1		virus	Virulent	VIBRANT	geNomad/Virsorter2/VIBRANT
QYJanS7.5_361728	QYJanS7.5_361728	18983	No	NA	11	2	0	Low-quality	Genome-fragment	33.74	AAI-based (medium-confidence)	0	1		virus	Virulent	VIBRANT	geNomad/DeepVirFinder/VIBRANT
QYJanS7.5_3622656	QYJanS7.5_3622656	10538	No	NA	14	3	0	Low-quality	Genome-fragment	15.29	HMM-based (lower-bound)	0	1		virus	Virulent	VIBRANT	geNomad/Virsorter2/DeepVirFinder/VIBRANT
QYJanS7.5_3638111	QYJanS7.5_3638111	14090	No	NA	19	4	0	Low-quality	Genome-fragment	16.48	HMM-based (lower-bound)	0	1		virus	Virulent	VIBRANT	geNomad/VIBRANT
QYJanS7.5_3640766	QYJanS7.5_3640766	29705	Yes	16726	32	2	6	Low-quality	Genome-fragment	36.08	AAI-based (medium-confidence)	43.69	1	low-confidence Provirus	virus	Temperate	CheckV	Virsorter2/VIBRANT
QYJanS7.5_36461	QYJanS7.5_36461	18315	No	NA	24	5	0	Low-quality	Genome-fragment	42.9	AAI-based (medium-confidence)	0	1		virus	Virulent	VIBRANT	Virsorter2/VIBRANT
QYJanS7.5_3651653	QYJanS7.5_3651653	26989	No	NA	42	4	1	Medium-quality	Genome-fragment	88.21	AAI-based (medium-confidence)	0	1		virus	Virulent	VIBRANT	geNomad/Virsorter2/VIBRANT
QYJanS7.5_3652623	QYJanS7.5_3652623	40720	Yes	31682	51	6	6	Low-quality	Genome-fragment	36.58	HMM-based (lower-bound)	22.2	1.01	>1 viral region detected	virus	Temperate	CheckV	geNomad/Virsorter2/DeepVirFinder/VIBRANT
QYJanS7.5_366712	QYJanS7.5_366712	180958	No	NA	304	16	8	High-quality	High-quality	96.67	HMM-based (lower-bound)	0	1		virus	Temperate	VIBRANT	geNomad/Virsorter2/VIBRANT
QYJanS7.5_3688161	QYJanS7.5_3688161	13258	No	NA	18	4	1	Low-quality	Genome-fragment	2.31	AAI-based (medium-confidence)	0	1		virus	unknow	CheckV/DRAMv/VIBRANT/BACPHLIP	DeepVirFinder
QYJanS7.5_3689621	QYJanS7.5_3689621	41330	No	NA	70	4	3	Low-quality	Genome-fragment	20.44	HMM-based (lower-bound)	0	1		virus	Virulent	VIBRANT	geNomad/Virsorter2/VIBRANT
QYJanS7.5_3691163	QYJanS7.5_3691163	18921	No	NA	26	4	0	Low-quality	Genome-fragment	35.45	HMM-based (lower-bound)	0	1		virus	Virulent	VIBRANT	geNomad/Virsorter2/VIBRANT
QYJanS7.5_3703953	QYJanS7.5_3703953	18722	No	NA	20	6	0	Low-quality	Genome-fragment	5.12	AAI-based (medium-confidence)	0	1		virus	Virulent	VIBRANT	geNomad/Virsorter2/VIBRANT
QYJanS7.5_3723477	QYJanS7.5_3723477	44358	No	NA	56	6	0	Low-quality	Genome-fragment	21.1	AAI-based (high-confidence)	0	1		virus	Virulent	VIBRANT	geNomad/Virsorter2/VIBRANT
QYJanS7.5_3726900	QYJanS7.5_3726900	20716	No	NA	21	10	1	Medium-quality	Genome-fragment	58.13	AAI-based (medium-confidence)	0	1		virus	Virulent	VIBRANT	geNomad/Virsorter2/VIBRANT
QYJanS7.5_3727811	QYJanS7.5_3727811	10085	No	NA	12	5	0	Low-quality	Genome-fragment	11.2	HMM-based (lower-bound)	0	1		virus	Virulent	VIBRANT/BACPHLIP	geNomad/Virsorter2/DeepVirFinder/VIBRANT
QYJanS7.5_3741084	QYJanS7.5_3741084	42530	No	NA	56	4	1	Low-quality	Genome-fragment	4.36	HMM-based (lower-bound)	0	1.01		virus	unknow	CheckV/DRAMv/VIBRANT/BACPHLIP	DeepVirFinder
QYJanS7.5_3744375	QYJanS7.5_3744375	14110	No	NA	28	4	0	Low-quality	Genome-fragment	20.42	HMM-based (lower-bound)	0	1		virus	Virulent	VIBRANT	Virsorter2/VIBRANT
QYJanS7.5_3750127	QYJanS7.5_3750127	11736	No	NA	15	2	0	Low-quality	Genome-fragment	15.85	AAI-based (medium-confidence)	0	1		virus	Virulent	VIBRANT	DeepVirFinder/VIBRANT
QYJanS7.5_3755602	QYJanS7.5_3755602	15848	No	NA	24	6	0	Low-quality	Genome-fragment	38.52	AAI-based (medium-confidence)	0	1		virus	Virulent	VIBRANT	geNomad/Virsorter2/VIBRANT
QYJanS7.5_3756866	QYJanS7.5_3756866	14179	No	NA	21	3	1	Low-quality	Genome-fragment	15.97	AAI-based (medium-confidence)	0	1		virus	Virulent	VIBRANT	Virsorter2/DeepVirFinder/VIBRANT
QYJanS7.5_3761850	QYJanS7.5_3761850	27921	No	NA	37	5	0	Medium-quality	Genome-fragment	76.09	AAI-based (medium-confidence)	0	1		virus	Virulent	VIBRANT/BACPHLIP	geNomad/Virsorter2/DeepVirFinder/VIBRANT
QYJanS7.5_3762825	QYJanS7.5_3762825	15419	No	NA	21	2	0	Low-quality	Genome-fragment	23.76	HMM-based (lower-bound)	0	1		virus	Virulent	VIBRANT/BACPHLIP	geNomad/Virsorter2/VIBRANT
QYJanS7.5_3765323	QYJanS7.5_3765323	16687	No	NA	31	4	1	Low-quality	Genome-fragment	14.72	HMM-based (lower-bound)	0	1		virus	Virulent	VIBRANT	geNomad/Virsorter2/VIBRANT
QYJanS7.5_3768649	QYJanS7.5_3768649	11794	No	NA	17	6	0	Low-quality	Genome-fragment	28.89	AAI-based (high-confidence)	0	1		virus	Virulent	VIBRANT/BACPHLIP	geNomad/Virsorter2/VIBRANT
QYJanS7.5_3785368	QYJanS7.5_3785368	24382	No	NA	43	4	0	Low-quality	Genome-fragment	31.32	HMM-based (lower-bound)	0	1		virus	Virulent	VIBRANT	geNomad/Virsorter2/DeepVirFinder/VIBRANT
QYJanS7.5_3791155	QYJanS7.5_3791155	24793	No	NA	40	4	3	Low-quality	Genome-fragment	11.19	HMM-based (lower-bound)	0	1		virus	Virulent	VIBRANT	DeepVirFinder/VIBRANT
QYJanS7.5_3798801	QYJanS7.5_3798801	16908	No	NA	28	4	2	Low-quality	Genome-fragment	5.31	AAI-based (medium-confidence)	0	1		virus	Virulent	VIBRANT	geNomad/Virsorter2/VIBRANT
QYJanS7.5_3799150	QYJanS7.5_3799150	21217	No	NA	27	4	0	Low-quality	Genome-fragment	38.83	HMM-based (lower-bound)	0	1		virus	Virulent	VIBRANT	geNomad/Virsorter2/DeepVirFinder/VIBRANT
QYJanS7.5_3807776	QYJanS7.5_3807776	11490	No	NA	18	1	0	Low-quality	Genome-fragment	9.58	AAI-based (high-confidence)	0	1		virus	Virulent	VIBRANT	geNomad/Virsorter2/DeepVirFinder/VIBRANT
QYJanS7.5_3812101	QYJanS7.5_3812101	10514	No	NA	15	1	0	Low-quality	Genome-fragment	4.27	HMM-based (lower-bound)	0	1.01		virus	Virulent	BACPHLIP	Virsorter2/DeepVirFinder
QYJanS7.5_38160	QYJanS7.5_38160	17331	No	NA	26	5	0	Low-quality	Genome-fragment	4.45	AAI-based (medium-confidence)	0	1		virus	Virulent	VIBRANT/BACPHLIP	Virsorter2/DeepVirFinder/VIBRANT
QYJanS7.5_3828741	QYJanS7.5_3828741	11368	No	NA	23	4	0	Low-quality	Genome-fragment	2.34	AAI-based (medium-confidence)	0	1		virus	Virulent	VIBRANT	geNomad/VIBRANT
QYJanS7.5_3836280	QYJanS7.5_3836280	13030	No	NA	19	5	1	Low-quality	Genome-fragment	20.86	AAI-based (medium-confidence)	0	1		virus	Virulent	VIBRANT	geNomad/Virsorter2/VIBRANT
QYJanS7.5_3847727	QYJanS7.5_3847727	39986	No	NA	112	4	3	Low-quality	Genome-fragment	20.34	HMM-based (lower-bound)	0	1		virus	Virulent	BACPHLIP	geNomad/DeepVirFinder/Virsorter2
QYJanS7.5_3850553	QYJanS7.5_3850553	11893	No	NA	15	7	0	Low-quality	Genome-fragment	19.85	AAI-based (medium-confidence)	0	1.01		virus	Virulent	VIBRANT	geNomad/Virsorter2/DeepVirFinder/VIBRANT
QYJanS7.5_3854331	QYJanS7.5_3854331	30635	No	NA	42	7	2	Medium-quality	Genome-fragment	60.96	AAI-based (medium-confidence)	0	1		virus	Virulent	VIBRANT/BACPHLIP	geNomad/Virsorter2/VIBRANT
QYJanS7.5_3856092	QYJanS7.5_3856092	35247	No	NA	44	5	0	Medium-quality	Genome-fragment	68.78	HMM-based (lower-bound)	0	1		virus	Virulent	VIBRANT	geNomad/Virsorter2/VIBRANT
QYJanS7.5_3857915	QYJanS7.5_3857915	15632	No	NA	18	6	1	Low-quality	Genome-fragment	9.05	AAI-based (high-confidence)	0	1		virus	Virulent	VIBRANT	geNomad/Virsorter2/DeepVirFinder/VIBRANT
QYJanS7.5_3861444	QYJanS7.5_3861444	13824	No	NA	12	5	0	Low-quality	Genome-fragment	8.47	AAI-based (medium-confidence)	0	1		virus	Virulent	VIBRANT	geNomad/Virsorter2/VIBRANT
QYJanS7.5_387165	QYJanS7.5_387165	16919	No	NA	34	2	1	Low-quality	Genome-fragment	11.47	AAI-based (medium-confidence)	0	1		virus	Temperate	VIBRANT	Virsorter2/DeepVirFinder/VIBRANT
QYJanS7.5_3873176	QYJanS7.5_3873176	11987	No	NA	11	2	0	Low-quality	Genome-fragment	7.07	HMM-based (lower-bound)	0	1		virus	Virulent	VIBRANT/BACPHLIP	VIBRANT
QYJanS7.5_3879232	QYJanS7.5_3879232	10748	No	NA	13	5	0	Low-quality	Genome-fragment	11.74	HMM-based (lower-bound)	0	1		virus	Virulent	VIBRANT	geNomad/Virsorter2/DeepVirFinder/VIBRANT
QYJanS7.5_3884557	QYJanS7.5_3884557	13992	No	NA	24	4	0	Low-quality	Genome-fragment	36.52	AAI-based (medium-confidence)	0	1		virus	Virulent	VIBRANT	geNomad/Virsorter2/VIBRANT
QYJanS7.5_3885860	QYJanS7.5_3885860	16572	No	NA	20	5	1	Low-quality	Genome-fragment	1.68	HMM-based (lower-bound)	0	1.03		virus	Virulent	VIBRANT	VIBRANT
QYJanS7.5_3891266	QYJanS7.5_3891266	76077	No	NA	141	19	1	Medium-quality	Genome-fragment	83.15	HMM-based (lower-bound)	0	1		virus	Virulent	VIBRANT	geNomad/Virsorter2/VIBRANT
QYJanS7.5_3891426	QYJanS7.5_3891426	16086	No	NA	11	2	0	Low-quality	Genome-fragment	1.29	HMM-based (lower-bound)	0	1		virus	Virulent	VIBRANT	VIBRANT
QYJanS7.5_3896374	QYJanS7.5_3896374	30795	No	NA	61	7	1	Low-quality	Genome-fragment	16.41	HMM-based (lower-bound)	0	1		virus	Virulent	VIBRANT	geNomad/Virsorter2/DeepVirFinder/VIBRANT
QYJanS7.5_3905409	QYJanS7.5_3905409	15601	No	NA	28	5	0	Low-quality	Genome-fragment	23.16	AAI-based (medium-confidence)	0	1		virus	Virulent	VIBRANT	Virsorter2/DeepVirFinder/VIBRANT
QYJanS7.5_3906197	QYJanS7.5_3906197	11790	No	NA	18	3	1	Low-quality	Genome-fragment	13.76	AAI-based (medium-confidence)	0	1		virus	Virulent	VIBRANT/BACPHLIP	Virsorter2/DeepVirFinder/VIBRANT
QYJanS7.5_391063	QYJanS7.5_391063	11198	No	NA	10	2	0	Low-quality	Genome-fragment	2.75	HMM-based (lower-bound)	0	1		virus	Virulent	VIBRANT	geNomad/Virsorter2/DeepVirFinder/VIBRANT
QYJanS7.5_3913732	QYJanS7.5_3913732	24933	No	NA	31	2	0	Medium-quality	Genome-fragment	58.44	AAI-based (medium-confidence)	0	1		virus	Virulent	VIBRANT	geNomad/Virsorter2/DeepVirFinder/VIBRANT
QYJanS7.5_3914277	QYJanS7.5_3914277	22820	No	NA	24	6	0	Low-quality	Genome-fragment	5.42	AAI-based (medium-confidence)	0	1		virus	Virulent	VIBRANT	geNomad/Virsorter2/DeepVirFinder/VIBRANT
QYJanS7.5_3922823	QYJanS7.5_3922823	12035	No	NA	17	8	0	Low-quality	Genome-fragment	27.05	AAI-based (medium-confidence)	0	1		virus	Virulent	VIBRANT	geNomad/Virsorter2/VIBRANT
QYJanS7.5_3930499	QYJanS7.5_3930499	14300	No	NA	33	2	0	Low-quality	Genome-fragment	25.42	HMM-based (lower-bound)	0	1		virus	Virulent	VIBRANT	Virsorter2/DeepVirFinder/VIBRANT
QYJanS7.5_393681	QYJanS7.5_393681	74610	No	NA	100	11	1	Complete	High-quality	100	DTR (high-confidence)	0	1		virus	Virulent	VIBRANT	geNomad/Virsorter2/DeepVirFinder/VIBRANT
QYJanS7.5_3940610	QYJanS7.5_3940610	12519	No	NA	7	4	0	Low-quality	Genome-fragment	7.1	AAI-based (medium-confidence)	0	1		virus	Virulent	VIBRANT/BACPHLIP	Virsorter2/DeepVirFinder/VIBRANT
QYJanS7.5_3940905	QYJanS7.5_3940905	42404	No	NA	13	1	0	Low-quality	Genome-fragment	34.22	AAI-based (high-confidence)	0	1		virus	Virulent	VIBRANT	Virsorter2/DeepVirFinder/VIBRANT
QYJanS7.5_3944576	QYJanS7.5_3944576	13586	No	NA	24	2	0	Low-quality	Genome-fragment	3.17	AAI-based (medium-confidence)	0	1		virus	Virulent	VIBRANT/BACPHLIP	Virsorter2/VIBRANT
QYJanS7.5_3947507	QYJanS7.5_3947507	26395	No	NA	40	14	0	Low-quality	Genome-fragment	43.93	AAI-based (medium-confidence)	0	1		virus	Virulent	VIBRANT	geNomad/Virsorter2/VIBRANT
QYJanS7.5_3953219	QYJanS7.5_3953219	10258	No	NA	11	2	0	Low-quality	Genome-fragment	6.08	AAI-based (high-confidence)	0	1		virus	Virulent	VIBRANT	geNomad/DeepVirFinder/VIBRANT
QYJanS7.5_3961963	QYJanS7.5_3961963	46010	No	NA	44	1	1	Medium-quality	Genome-fragment	53.27	AAI-based (high-confidence)	0	1		virus	Temperate	VIBRANT	geNomad/Virsorter2/VIBRANT
QYJanS7.5_3963418	QYJanS7.5_3963418	11158	Yes	7623	10	1	2	Low-quality	Genome-fragment	16.84	AAI-based (high-confidence)	31.68	1		virus	Temperate	CheckV	Virsorter2/DeepVirFinder
QYJanS7.5_3964004	QYJanS7.5_3964004	12457	No	NA	14	2	1	Low-quality	Genome-fragment	4.22	AAI-based (medium-confidence)	0	1		virus	Virulent	VIBRANT	geNomad/VIBRANT
QYJanS7.5_3967728	QYJanS7.5_3967728	10162	No	NA	19	1	1	Low-quality	Genome-fragment	3.63	HMM-based (lower-bound)	0	1		virus	Virulent	VIBRANT	VIBRANT
QYJanS7.5_3970969	QYJanS7.5_3970969	29779	No	NA	47	2	0	Low-quality	Genome-fragment	45.94	HMM-based (lower-bound)	0	1	low-confidence ITR	virus	Virulent	VIBRANT/BACPHLIP	VIBRANT
QYJanS7.5_3971943	QYJanS7.5_3971943	16620	No	NA	10	3	0	Low-quality	Genome-fragment	9.67	HMM-based (lower-bound)	0	1		virus	Virulent	VIBRANT/BACPHLIP	Virsorter2/VIBRANT
QYJanS7.5_3972967	QYJanS7.5_3972967	10660	No	NA	16	3	0	Low-quality	Genome-fragment	2.44	HMM-based (lower-bound)	0	1.02		virus	unknow	CheckV/DRAMv/VIBRANT/BACPHLIP	DeepVirFinder
QYJanS7.5_3985358	QYJanS7.5_3985358	19883	No	NA	24	7	0	Medium-quality	Genome-fragment	53.96	AAI-based (medium-confidence)	0	1		virus	Virulent	VIBRANT	geNomad/Virsorter2/DeepVirFinder/VIBRANT
QYJanS7.5_3988091	QYJanS7.5_3988091	12260	No	NA	14	4	0	Low-quality	Genome-fragment	9.45	HMM-based (lower-bound)	0	1		virus	Virulent	VIBRANT	geNomad/Virsorter2/DeepVirFinder/VIBRANT
QYJanS7.5_3997239	QYJanS7.5_3997239	52894	No	NA	57	6	0	Complete	High-quality	100	DTR (high-confidence)	0	1		virus	Virulent	VIBRANT	geNomad/Virsorter2/DeepVirFinder/VIBRANT
QYJanS7.5_3999227	QYJanS7.5_3999227	10813	No	NA	16	3	0	Low-quality	Genome-fragment	21.93	AAI-based (medium-confidence)	0	1		virus	Virulent	VIBRANT/BACPHLIP	geNomad/Virsorter2/DeepVirFinder/VIBRANT
QYJanS7.5_4012081	QYJanS7.5_4012081	76359	No	NA	113	2	2	Low-quality	Genome-fragment	39.48	AAI-based (medium-confidence)	0	1		virus	Virulent	VIBRANT	geNomad/Virsorter2/DeepVirFinder/VIBRANT
QYJanS7.5_4014905	QYJanS7.5_4014905	79463	No	NA	130	16	2	Medium-quality	Genome-fragment	62.44	HMM-based (lower-bound)	0	1	low-confidence DTR	virus	Virulent	VIBRANT	geNomad/Virsorter2/VIBRANT
QYJanS7.5_4017369	QYJanS7.5_4017369	12564	No	NA	15	2	0	Low-quality	Genome-fragment	7.53	HMM-based (lower-bound)	0	1		virus	Virulent	VIBRANT	geNomad/Virsorter2/VIBRANT
QYJanS7.5_4018011	QYJanS7.5_4018011	26587	No	NA	38	5	0	Low-quality	Genome-fragment	6.52	HMM-based (lower-bound)	0	1		virus	Virulent	VIBRANT/BACPHLIP	VIBRANT
QYJanS7.5_4018971	QYJanS7.5_4018971	10545	No	NA	14	1	2	Low-quality	Genome-fragment	4.13	AAI-based (medium-confidence)	0	1		virus	unknow	CheckV/DRAMv/VIBRANT/BACPHLIP	geNomad/DeepVirFinder
QYJanS7.5_4024315	QYJanS7.5_4024315	35978	No	NA	70	7	0	Medium-quality	Genome-fragment	54.24	AAI-based (medium-confidence)	0	1		virus	Virulent	VIBRANT	geNomad/Virsorter2/VIBRANT
QYJanS7.5_4034874	QYJanS7.5_4034874	12454	No	NA	15	11	0	Low-quality	Genome-fragment	28.09	AAI-based (medium-confidence)	0	1		virus	Virulent	VIBRANT	geNomad/Virsorter2/VIBRANT
QYJanS7.5_4041250	QYJanS7.5_4041250	48938	No	NA	52	8	1	Low-quality	Genome-fragment	28.45	AAI-based (medium-confidence)	0	1		virus	Virulent	VIBRANT/BACPHLIP	geNomad/Virsorter2/VIBRANT
QYJanS7.5_4041913	QYJanS7.5_4041913	55655	No	NA	67	12	0	Medium-quality	Genome-fragment	76.5	HMM-based (lower-bound)	0	1		virus	Virulent	VIBRANT	geNomad/Virsorter2/VIBRANT
QYJanS7.5_4044938	QYJanS7.5_4044938	37224	No	NA	76	3	2	Low-quality	Genome-fragment	22.28	HMM-based (lower-bound)	0	1		virus	Virulent	VIBRANT	geNomad/Virsorter2/VIBRANT
QYJanS7.5_4048537	QYJanS7.5_4048537	24559	No	NA	24	3	0	Low-quality	Genome-fragment	4.71	AAI-based (medium-confidence)	0	1		virus	Virulent	VIBRANT/BACPHLIP	DeepVirFinder/VIBRANT
QYJanS7.5_4049856	QYJanS7.5_4049856	21762	No	NA	26	4	0	Low-quality	Genome-fragment	43.34	AAI-based (medium-confidence)	0	1		virus	Virulent	VIBRANT/BACPHLIP	geNomad/Virsorter2/DeepVirFinder/VIBRANT
QYJanS7.5_4053618	QYJanS7.5_4053618	10276	No	NA	21	3	1	Low-quality	Genome-fragment	3.73	AAI-based (medium-confidence)	0	1		virus	Virulent	VIBRANT	geNomad/Virsorter2/DeepVirFinder/VIBRANT
QYJanS7.5_4055791	QYJanS7.5_4055791	12793	No	NA	24	2	2	Low-quality	Genome-fragment	4.49	HMM-based (lower-bound)	0	1		virus	Virulent	VIBRANT	DeepVirFinder/VIBRANT
QYJanS7.5_4057905	QYJanS7.5_4057905	102125	No	NA	109	4	40	High-quality	High-quality	93.83	HMM-based (lower-bound)	0	1		virus	Temperate	VIBRANT	VIBRANT
QYJanS7.5_4058036	QYJanS7.5_4058036	15844	No	NA	21	1	0	Low-quality	Genome-fragment	48.33	AAI-based (medium-confidence)	0	1		virus	Virulent	VIBRANT	Virsorter2/DeepVirFinder/VIBRANT
QYJanS7.5_4063459	QYJanS7.5_4063459	27397	No	NA	54	2	4	Low-quality	Genome-fragment	37.93	HMM-based (lower-bound)	0	1		virus	Virulent	VIBRANT/BACPHLIP	geNomad/Virsorter2/DeepVirFinder/VIBRANT
QYJanS7.5_4064829	QYJanS7.5_4064829	11780	No	NA	12	4	0	Low-quality	Genome-fragment	1.01	HMM-based (lower-bound)	0	1		virus	Virulent	BACPHLIP	DeepVirFinder
QYJanS7.5_4067856	QYJanS7.5_4067856	13902	No	NA	28	5	1	Low-quality	Genome-fragment	8.14	HMM-based (lower-bound)	0	1		virus	Virulent	VIBRANT	VIBRANT
QYJanS7.5_4078361	QYJanS7.5_4078361	12960	No	NA	17	7	0	Low-quality	Genome-fragment	14.51	HMM-based (lower-bound)	0	1		virus	Virulent	VIBRANT	geNomad/Virsorter2/VIBRANT
QYJanS7.5_4083285	QYJanS7.5_4083285	26289	No	NA	19	1	0	Low-quality	Genome-fragment	13.73	AAI-based (medium-confidence)	0	1		virus	Virulent	VIBRANT	Virsorter2/VIBRANT
QYJanS7.5_4093835	QYJanS7.5_4093835	11578	No	NA	17	1	0	Low-quality	Genome-fragment	6.15	HMM-based (lower-bound)	0	1		virus	Virulent	VIBRANT	geNomad/DeepVirFinder/VIBRANT
QYJanS7.5_4118158	QYJanS7.5_4118158	12211	No	NA	16	11	0	Low-quality	Genome-fragment	26.87	AAI-based (medium-confidence)	0	1		virus	Virulent	VIBRANT/BACPHLIP	geNomad/Virsorter2/VIBRANT
QYJanS7.5_4119356	QYJanS7.5_4119356	11479	No	NA	18	2	0	Low-quality	Genome-fragment	15.79	HMM-based (lower-bound)	0	1		virus	Temperate	VIBRANT	DeepVirFinder/VIBRANT
QYJanS7.5_412259	QYJanS7.5_412259	16989	No	NA	25	7	0	Low-quality	Genome-fragment	14.37	AAI-based (medium-confidence)	0	1		virus	Virulent	VIBRANT	geNomad/Virsorter2/DeepVirFinder/VIBRANT
QYJanS7.5_4130408	QYJanS7.5_4130408	20570	Yes	11056	25	3	12	Low-quality	Genome-fragment	18.98	HMM-based (lower-bound)	46.25	1		virus	Temperate	CheckV	VIBRANT
QYJanS7.5_4144244	QYJanS7.5_4144244	58648	No	NA	67	4	6	Medium-quality	Genome-fragment	55.93	HMM-based (lower-bound)	0	1		virus	Temperate	VIBRANT	VIBRANT
QYJanS7.5_4144597	QYJanS7.5_4144597	10424	No	NA	12	2	0	Low-quality	Genome-fragment	1.93	HMM-based (lower-bound)	0	1.01		virus	unknow	CheckV/DRAMv/VIBRANT/BACPHLIP	geNomad/DeepVirFinder
QYJanS7.5_4146890	QYJanS7.5_4146890	18269	No	NA	17	1	1	Low-quality	Genome-fragment	11.29	HMM-based (lower-bound)	0	1		virus	unknow	CheckV/DRAMv/VIBRANT/BACPHLIP	DeepVirFinder
QYJanS7.5_4153562	QYJanS7.5_4153562	11544	No	NA	9	1	0	Not-determined	Genome-fragment	NA	NA	0	1.01		virus	Virulent	VIBRANT	VIBRANT
QYJanS7.5_4157175	QYJanS7.5_4157175	10383	No	NA	15	1	0	Low-quality	Genome-fragment	6.99	HMM-based (lower-bound)	0	1		virus	Virulent	VIBRANT	DeepVirFinder/VIBRANT
QYJanS7.5_4157717	QYJanS7.5_4157717	23054	No	NA	23	8	1	Low-quality	Genome-fragment	13.76	AAI-based (medium-confidence)	0	1		virus	Virulent	VIBRANT	geNomad/Virsorter2/VIBRANT
QYJanS7.5_4157888	QYJanS7.5_4157888	15201	No	NA	28	2	2	Low-quality	Genome-fragment	9.75	HMM-based (lower-bound)	0	1		virus	Virulent	VIBRANT	Virsorter2/DeepVirFinder/VIBRANT
QYJanS7.5_4159039	QYJanS7.5_4159039	13967	No	NA	12	2	0	Low-quality	Genome-fragment	1.28	AAI-based (medium-confidence)	0	1		virus	unknow	CheckV/DRAMv/VIBRANT/BACPHLIP	DeepVirFinder
QYJanS7.5_4160396	QYJanS7.5_4160396	10334	No	NA	13	2	0	Low-quality	Genome-fragment	2.8	AAI-based (medium-confidence)	0	1.01		virus	unknow	CheckV/DRAMv/VIBRANT/BACPHLIP	Virsorter2/DeepVirFinder
QYJanS7.5_4160755	QYJanS7.5_4160755	24839	No	NA	25	5	0	Low-quality	Genome-fragment	11.26	AAI-based (medium-confidence)	0	1		virus	Virulent	VIBRANT/BACPHLIP	geNomad/Virsorter2/VIBRANT
QYJanS7.5_4162563	QYJanS7.5_4162563	24171	No	NA	37	13	0	Medium-quality	Genome-fragment	55.21	AAI-based (medium-confidence)	0	1		virus	Virulent	VIBRANT	geNomad/Virsorter2/VIBRANT
QYJanS7.5_4167330	QYJanS7.5_4167330	13972	No	NA	13	1	0	Low-quality	Genome-fragment	1.13	HMM-based (lower-bound)	0	1		virus	Virulent	VIBRANT	VIBRANT
QYJanS7.5_4168747	QYJanS7.5_4168747	10672	No	NA	15	1	2	Low-quality	Genome-fragment	11.08	HMM-based (lower-bound)	0	1		virus	Virulent	VIBRANT/BACPHLIP	VIBRANT
QYJanS7.5_4179678	QYJanS7.5_4179678	15989	No	NA	20	4	0	Low-quality	Genome-fragment	6.3	AAI-based (medium-confidence)	0	1		virus	Virulent	VIBRANT	VIBRANT
QYJanS7.5_4180329	QYJanS7.5_4180329	15054	No	NA	13	3	0	Low-quality	Genome-fragment	19.38	HMM-based (lower-bound)	0	1		virus	Virulent	VIBRANT/BACPHLIP	geNomad/Virsorter2/DeepVirFinder/VIBRANT
QYJanS7.5_4187092	QYJanS7.5_4187092	25990	No	NA	29	3	2	Low-quality	Genome-fragment	10.39	HMM-based (lower-bound)	0	1		virus	Virulent	VIBRANT	Virsorter2/DeepVirFinder/VIBRANT
QYJanS7.5_4189058	QYJanS7.5_4189058	12249	No	NA	25	4	1	Low-quality	Genome-fragment	15.63	AAI-based (medium-confidence)	0	1		virus	Virulent	VIBRANT	geNomad/Virsorter2/DeepVirFinder/VIBRANT
QYJanS7.5_4195805	QYJanS7.5_4195805	24955	No	NA	16	6	0	Low-quality	Genome-fragment	14.85	AAI-based (medium-confidence)	0	1		virus	Virulent	VIBRANT/BACPHLIP	geNomad/Virsorter2/VIBRANT
QYJanS7.5_4196214	QYJanS7.5_4196214	12971	No	NA	13	1	7	Low-quality	Genome-fragment	18.23	HMM-based (lower-bound)	0	1		virus	Virulent	VIBRANT	Virsorter2/VIBRANT
QYJanS7.5_4199140	QYJanS7.5_4199140	10543	No	NA	28	3	0	Low-quality	Genome-fragment	7.42	HMM-based (lower-bound)	0	1		virus	Virulent	VIBRANT	Virsorter2/VIBRANT
QYJanS7.5_4201777	QYJanS7.5_4201777	11946	No	NA	32	2	0	Low-quality	Genome-fragment	18.6	HMM-based (lower-bound)	0	1		virus	Virulent	VIBRANT	Virsorter2/VIBRANT
QYJanS7.5_4206270	QYJanS7.5_4206270	15254	No	NA	18	1	0	Low-quality	Genome-fragment	35.59	AAI-based (medium-confidence)	0	1		virus	unknow	CheckV/DRAMv/VIBRANT/BACPHLIP	geNomad/DeepVirFinder/Virsorter2
QYJanS7.5_4210948	QYJanS7.5_4210948	24273	No	NA	50	1	0	Low-quality	Genome-fragment	12.99	HMM-based (lower-bound)	0	1		virus	Virulent	VIBRANT	geNomad/VIBRANT
QYJanS7.5_4212187	QYJanS7.5_4212187	39750	No	NA	59	11	0	Medium-quality	Genome-fragment	61.25	HMM-based (lower-bound)	0	1.01	low-confidence DTR	virus	Virulent	VIBRANT	geNomad/Virsorter2/VIBRANT
QYJanS7.5_4215799	QYJanS7.5_4215799	11482	No	NA	18	1	1	Low-quality	Genome-fragment	6.17	HMM-based (lower-bound)	0	1		virus	unknow	CheckV/DRAMv/VIBRANT/BACPHLIP	DeepVirFinder
QYJanS7.5_4232215	QYJanS7.5_4232215	22431	No	NA	57	3	0	Low-quality	Genome-fragment	11.77	HMM-based (lower-bound)	0	1.01		virus	Virulent	BACPHLIP	Virsorter2/DeepVirFinder
QYJanS7.5_4233421	QYJanS7.5_4233421	32002	No	NA	49	8	1	Low-quality	Genome-fragment	30.04	AAI-based (medium-confidence)	0	1		virus	Virulent	VIBRANT/BACPHLIP	geNomad/Virsorter2/DeepVirFinder/VIBRANT
QYJanS7.5_4237888	QYJanS7.5_4237888	19353	No	NA	32	3	0	Low-quality	Genome-fragment	35.26	AAI-based (medium-confidence)	0	1		virus	Virulent	VIBRANT	VIBRANT
QYJanS7.5_4240171	QYJanS7.5_4240171	31506	Yes	24544	49	10	5	Low-quality	Genome-fragment	25.19	AAI-based (medium-confidence)	22.1	1		virus	Temperate	CheckV	geNomad/Virsorter2/VIBRANT
QYJanS7.5_4244222	QYJanS7.5_4244222	11557	No	NA	12	4	0	Low-quality	Genome-fragment	29.78	AAI-based (medium-confidence)	0	1		virus	Virulent	VIBRANT	geNomad/Virsorter2/DeepVirFinder/VIBRANT
QYJanS7.5_4246710	QYJanS7.5_4246710	10359	No	NA	11	1	0	Low-quality	Genome-fragment	23.29	AAI-based (medium-confidence)	0	1.01		virus	Virulent	VIBRANT	geNomad/Virsorter2/DeepVirFinder/VIBRANT
QYJanS7.5_4255414	QYJanS7.5_4255414	66140	No	NA	62	16	2	Low-quality	Genome-fragment	26.02	HMM-based (lower-bound)	0	1.01		virus	unknow	CheckV/DRAMv/VIBRANT/BACPHLIP	geNomad/DeepVirFinder
QYJanS7.5_4255600	QYJanS7.5_4255600	18099	No	NA	20	12	1	Low-quality	Genome-fragment	35.66	AAI-based (medium-confidence)	0	1		virus	Virulent	VIBRANT	geNomad/Virsorter2/VIBRANT
QYJanS7.5_4256554	QYJanS7.5_4256554	25462	No	NA	29	3	0	Low-quality	Genome-fragment	45.06	AAI-based (medium-confidence)	0	1		virus	Virulent	VIBRANT	geNomad/DeepVirFinder/VIBRANT
QYJanS7.5_4284295	QYJanS7.5_4284295	35582	No	NA	55	15	2	High-quality	High-quality	91.05	AAI-based (medium-confidence)	0	1		virus	Virulent	VIBRANT/BACPHLIP	geNomad/Virsorter2/DeepVirFinder/VIBRANT
QYJanS7.5_428440	QYJanS7.5_428440	26972	No	NA	35	8	1	Medium-quality	Genome-fragment	76.27	AAI-based (medium-confidence)	0	1		virus	Virulent	VIBRANT	geNomad/Virsorter2/DeepVirFinder/VIBRANT
QYJanS7.5_4284541	QYJanS7.5_4284541	20760	Yes	16371	34	7	3	Low-quality	Genome-fragment	7.92	AAI-based (high-confidence)	21.14	1		virus	Temperate	CheckV	geNomad/Virsorter2/DeepVirFinder/VIBRANT
QYJanS7.5_4286920	QYJanS7.5_4286920	17243	No	NA	17	6	0	Low-quality	Genome-fragment	39.33	AAI-based (medium-confidence)	0	1		virus	Virulent	VIBRANT/BACPHLIP	geNomad/Virsorter2/VIBRANT
QYJanS7.5_4289405	QYJanS7.5_4289405	34686	No	NA	78	6	2	Low-quality	Genome-fragment	16.44	HMM-based (lower-bound)	0	1.01		virus	Virulent	VIBRANT	Virsorter2/DeepVirFinder/VIBRANT
QYJanS7.5_4291541	QYJanS7.5_4291541	11762	No	NA	13	5	0	Low-quality	Genome-fragment	23.43	HMM-based (lower-bound)	0	1		virus	Virulent	VIBRANT	geNomad/Virsorter2/VIBRANT
QYJanS7.5_4295462	QYJanS7.5_4295462	22275	No	NA	38	5	0	Low-quality	Genome-fragment	24.39	HMM-based (lower-bound)	0	1		virus	Virulent	VIBRANT/BACPHLIP	geNomad/Virsorter2/DeepVirFinder/VIBRANT
QYJanS7.5_4300387	QYJanS7.5_4300387	17113	No	NA	19	2	0	Low-quality	Genome-fragment	42.21	AAI-based (medium-confidence)	0	1		virus	Virulent	VIBRANT	geNomad/VIBRANT
QYJanS7.5_4300847	QYJanS7.5_4300847	40526	No	NA	43	6	0	Complete	High-quality	100	DTR (high-confidence)	0	1		virus	Virulent	VIBRANT/BACPHLIP	geNomad/Virsorter2/VIBRANT
QYJanS7.5_4330216	QYJanS7.5_4330216	19268	No	NA	31	3	0	Low-quality	Genome-fragment	32.55	HMM-based (lower-bound)	0	1		virus	Virulent	VIBRANT	geNomad/Virsorter2/DeepVirFinder/VIBRANT
QYJanS7.5_4334556	QYJanS7.5_4334556	13257	No	NA	34	2	1	Low-quality	Genome-fragment	4.97	HMM-based (lower-bound)	0	1		virus	Virulent	VIBRANT	Virsorter2/VIBRANT
QYJanS7.5_4337790	QYJanS7.5_4337790	15308	No	NA	13	2	0	Low-quality	Genome-fragment	14.96	AAI-based (medium-confidence)	0	1		virus	Virulent	BACPHLIP	geNomad/DeepVirFinder/Virsorter2
QYJanS7.5_4341107	QYJanS7.5_4341107	22109	No	NA	38	2	0	Low-quality	Genome-fragment	28.27	AAI-based (high-confidence)	0	1		virus	Virulent	VIBRANT	geNomad/Virsorter2/DeepVirFinder/VIBRANT
QYJanS7.5_4346344	QYJanS7.5_4346344	13544	No	NA	23	4	0	Low-quality	Genome-fragment	25.79	AAI-based (medium-confidence)	0	1		virus	Virulent	VIBRANT	geNomad/Virsorter2/DeepVirFinder/VIBRANT
QYJanS7.5_43478	QYJanS7.5_43478	93110	No	NA	136	11	2	Medium-quality	Genome-fragment	51.75	AAI-based (medium-confidence)	0	1		virus	Virulent	VIBRANT	geNomad/Virsorter2/VIBRANT
QYJanS7.5_4349167	QYJanS7.5_4349167	79883	No	NA	143	21	2	Low-quality	Genome-fragment	38.87	HMM-based (lower-bound)	0	1		virus	Virulent	VIBRANT	geNomad/Virsorter2/DeepVirFinder/VIBRANT
QYJanS7.5_4351683	QYJanS7.5_4351683	10310	No	NA	7	1	0	Low-quality	Genome-fragment	3.23	AAI-based (medium-confidence)	0	1		virus	unknow	CheckV/DRAMv/VIBRANT/BACPHLIP	geNomad/DeepVirFinder/Virsorter2
QYJanS7.5_4352598	QYJanS7.5_4352598	12861	No	NA	15	6	0	Low-quality	Genome-fragment	35.29	AAI-based (medium-confidence)	0	1		virus	Virulent	VIBRANT	geNomad/Virsorter2/DeepVirFinder/VIBRANT
QYJanS7.5_4358052	QYJanS7.5_4358052	40935	No	NA	62	4	0	Low-quality	Genome-fragment	23.65	HMM-based (lower-bound)	0	1		virus	Virulent	VIBRANT/BACPHLIP	geNomad/Virsorter2/DeepVirFinder/VIBRANT
QYJanS7.5_4358866	QYJanS7.5_4358866	10044	No	NA	22	3	0	Low-quality	Genome-fragment	8.45	HMM-based (lower-bound)	0	1		virus	Virulent	VIBRANT	Virsorter2/VIBRANT
QYJanS7.5_43609	QYJanS7.5_43609	13110	No	NA	15	2	1	Low-quality	Genome-fragment	3.13	AAI-based (medium-confidence)	0	1		virus	Virulent	VIBRANT/BACPHLIP	geNomad/Virsorter2/DeepVirFinder/VIBRANT
QYJanS7.5_4361870	QYJanS7.5_4361870	13720	No	NA	6	1	0	Low-quality	Genome-fragment	3.27	HMM-based (lower-bound)	0	1.02		virus	Virulent	VIBRANT	VIBRANT
QYJanS7.5_4361934	QYJanS7.5_4361934	51212	No	NA	47	6	6	Low-quality	Genome-fragment	44.22	HMM-based (lower-bound)	0	1		virus	Virulent	VIBRANT	Virsorter2/VIBRANT
QYJanS7.5_4362762	QYJanS7.5_4362762	14256	No	NA	16	1	0	Low-quality	Genome-fragment	21.14	HMM-based (lower-bound)	0	1		virus	Virulent	VIBRANT	geNomad/Virsorter2/DeepVirFinder/VIBRANT
QYJanS7.5_4366370	QYJanS7.5_4366370	19818	No	NA	24	3	0	Low-quality	Genome-fragment	46.71	AAI-based (medium-confidence)	0	1		virus	Virulent	VIBRANT	geNomad/DeepVirFinder/VIBRANT
QYJanS7.5_4367520	QYJanS7.5_4367520	32408	No	NA	38	8	0	Low-quality	Genome-fragment	32.48	AAI-based (medium-confidence)	0	1		virus	Virulent	VIBRANT	geNomad/Virsorter2/DeepVirFinder/VIBRANT
QYJanS7.5_4369051	QYJanS7.5_4369051	19459	No	NA	28	8	0	Low-quality	Genome-fragment	49.07	AAI-based (high-confidence)	0	1		virus	Virulent	VIBRANT	geNomad/Virsorter2/DeepVirFinder/VIBRANT
QYJanS7.5_4369131	QYJanS7.5_4369131	26080	No	NA	30	7	0	Medium-quality	Genome-fragment	68.45	AAI-based (medium-confidence)	0	1		virus	Virulent	VIBRANT	geNomad/Virsorter2/DeepVirFinder/VIBRANT
QYJanS7.5_4375191	QYJanS7.5_4375191	11072	No	NA	14	3	0	Low-quality	Genome-fragment	11.07	AAI-based (high-confidence)	0	1		virus	Virulent	VIBRANT	geNomad/Virsorter2/VIBRANT
QYJanS7.5_4380847	QYJanS7.5_4380847	25711	No	NA	37	2	0	Medium-quality	Genome-fragment	59.22	AAI-based (medium-confidence)	0	1		virus	Virulent	VIBRANT	geNomad/Virsorter2/DeepVirFinder/VIBRANT
QYJanS7.5_4381853	QYJanS7.5_4381853	10639	No	NA	10	1	0	Low-quality	Genome-fragment	4.12	HMM-based (lower-bound)	0	1.01		virus	unknow	CheckV/DRAMv/VIBRANT/BACPHLIP	DeepVirFinder
QYJanS7.5_43867	QYJanS7.5_43867	21246	Yes	12429	20	4	6	Low-quality	Genome-fragment	7.95	HMM-based (lower-bound)	41.5	1.02		virus	Temperate	CheckV	VIBRANT
QYJanS7.5_4388537	QYJanS7.5_4388537	17202	No	NA	22	1	1	Low-quality	Genome-fragment	8.69	HMM-based (lower-bound)	0	1.02	low-confidence ITR	virus	Virulent	VIBRANT/BACPHLIP	geNomad/VIBRANT
QYJanS7.5_4392196	QYJanS7.5_4392196	13985	No	NA	17	4	0	Low-quality	Genome-fragment	12	HMM-based (lower-bound)	0	1		virus	Virulent	VIBRANT	geNomad/Virsorter2/VIBRANT
QYJanS7.5_4397358	QYJanS7.5_4397358	16829	No	NA	12	1	0	Low-quality	Genome-fragment	3.53	AAI-based (medium-confidence)	0	1		virus	Virulent	VIBRANT/BACPHLIP	geNomad/Virsorter2/DeepVirFinder/VIBRANT
QYJanS7.5_4398064	QYJanS7.5_4398064	22977	No	NA	39	8	1	Low-quality	Genome-fragment	38.44	AAI-based (medium-confidence)	0	1		virus	Virulent	VIBRANT	geNomad/Virsorter2/VIBRANT
QYJanS7.5_4405049	QYJanS7.5_4405049	10612	No	NA	24	2	1	Low-quality	Genome-fragment	4.05	HMM-based (lower-bound)	0	1		virus	Virulent	VIBRANT/BACPHLIP	Virsorter2/VIBRANT
QYJanS7.5_4407816	QYJanS7.5_4407816	10761	No	NA	14	2	0	Low-quality	Genome-fragment	15.07	HMM-based (lower-bound)	0	1		virus	Virulent	VIBRANT/BACPHLIP	geNomad/Virsorter2/DeepVirFinder/VIBRANT
QYJanS7.5_4408314	QYJanS7.5_4408314	17545	No	NA	23	1	1	Low-quality	Genome-fragment	4.17	HMM-based (lower-bound)	0	1		virus	Virulent	VIBRANT	VIBRANT
QYJanS7.5_4409542	QYJanS7.5_4409542	11851	No	NA	16	1	2	Low-quality	Genome-fragment	0.96	HMM-based (lower-bound)	0	1.01		virus	Virulent	BACPHLIP	DeepVirFinder
QYJanS7.5_4412461	QYJanS7.5_4412461	38742	No	NA	81	5	3	Low-quality	Genome-fragment	15.47	HMM-based (lower-bound)	0	1		virus	Virulent	VIBRANT/BACPHLIP	Virsorter2/DeepVirFinder/VIBRANT
QYJanS7.5_4413371	QYJanS7.5_4413371	16511	No	NA	24	10	0	Low-quality	Genome-fragment	22.36	AAI-based (medium-confidence)	0	1		virus	Virulent	VIBRANT/BACPHLIP	geNomad/Virsorter2/VIBRANT
QYJanS7.5_4416979	QYJanS7.5_4416979	40302	No	NA	50	6	2	Medium-quality	Genome-fragment	54.75	AAI-based (medium-confidence)	0	1.01		virus	Virulent	VIBRANT	geNomad/Virsorter2/VIBRANT
QYJanS7.5_4417543	QYJanS7.5_4417543	13612	No	NA	24	2	0	Low-quality	Genome-fragment	18.34	HMM-based (lower-bound)	0	1		virus	Virulent	VIBRANT	Virsorter2/DeepVirFinder/VIBRANT
QYJanS7.5_4421564	QYJanS7.5_4421564	36719	No	NA	63	1	6	Low-quality	Genome-fragment	23.45	HMM-based (lower-bound)	0	1		virus	Virulent	BACPHLIP	DeepVirFinder
QYJanS7.5_4423746	QYJanS7.5_4423746	12439	No	NA	12	4	0	Low-quality	Genome-fragment	1.46	HMM-based (lower-bound)	0	1.01		virus	Virulent	BACPHLIP	DeepVirFinder
QYJanS7.5_4429846	QYJanS7.5_4429846	19485	No	NA	39	5	0	Low-quality	Genome-fragment	20.25	HMM-based (lower-bound)	0	1		virus	Virulent	VIBRANT	geNomad/Virsorter2/DeepVirFinder/VIBRANT
QYJanS7.5_443096	QYJanS7.5_443096	18408	No	NA	26	1	0	Medium-quality	Genome-fragment	64.09	AAI-based (medium-confidence)	0	1		virus	Temperate	VIBRANT	geNomad/Virsorter2/VIBRANT
QYJanS7.5_4431244	QYJanS7.5_4431244	23878	No	NA	27	3	0	Low-quality	Genome-fragment	22.48	HMM-based (lower-bound)	0	1		virus	Temperate	VIBRANT	Virsorter2/DeepVirFinder/VIBRANT
QYJanS7.5_4432954	QYJanS7.5_4432954	44881	No	NA	67	10	1	Medium-quality	Genome-fragment	53.71	AAI-based (medium-confidence)	0	1		virus	Virulent	VIBRANT	geNomad/Virsorter2/DeepVirFinder/VIBRANT
QYJanS7.5_4436091	QYJanS7.5_4436091	16357	No	NA	32	8	0	Low-quality	Genome-fragment	34.17	AAI-based (medium-confidence)	0	1		virus	Virulent	VIBRANT	geNomad/VIBRANT
QYJanS7.5_4445237	QYJanS7.5_4445237	14298	No	NA	16	5	0	Low-quality	Genome-fragment	5.9	AAI-based (medium-confidence)	0	1		virus	Virulent	VIBRANT	geNomad/Virsorter2/VIBRANT
QYJanS7.5_4445563	QYJanS7.5_4445563	49467	No	NA	56	6	1	Low-quality	Genome-fragment	28.93	AAI-based (medium-confidence)	0	1		virus	Virulent	VIBRANT	geNomad/Virsorter2/VIBRANT
QYJanS7.5_4445955	QYJanS7.5_4445955	26277	Yes	15307	31	7	7	Low-quality	Genome-fragment	41.36	AAI-based (medium-confidence)	41.75	1		virus	Temperate	CheckV	geNomad/Virsorter2/VIBRANT
QYJanS7.5_4446120	QYJanS7.5_4446120	15451	No	NA	8	3	0	Low-quality	Genome-fragment	9.28	AAI-based (medium-confidence)	0	1.02		virus	Virulent	VIBRANT	geNomad/Virsorter2/VIBRANT
QYJanS7.5_4452611	QYJanS7.5_4452611	17469	No	NA	11	5	0	Low-quality	Genome-fragment	22.26	HMM-based (lower-bound)	0	1		virus	Virulent	VIBRANT	Virsorter2/VIBRANT
QYJanS7.5_4461947	QYJanS7.5_4461947	10604	No	NA	9	7	0	Low-quality	Genome-fragment	1.24	HMM-based (lower-bound)	0	1.02		virus	Virulent	VIBRANT/BACPHLIP	geNomad/VIBRANT
QYJanS7.5_4466355	QYJanS7.5_4466355	18400	No	NA	34	3	0	Low-quality	Genome-fragment	20.27	AAI-based (medium-confidence)	0	1		virus	Virulent	VIBRANT/BACPHLIP	geNomad/Virsorter2/DeepVirFinder/VIBRANT
QYJanS7.5_4470177	QYJanS7.5_4470177	19350	No	NA	21	2	0	Low-quality	Genome-fragment	27.78	AAI-based (medium-confidence)	0	1		virus	Virulent	VIBRANT/BACPHLIP	geNomad/Virsorter2/DeepVirFinder/VIBRANT
QYJanS7.5_4473428	QYJanS7.5_4473428	14742	No	NA	23	6	1	Low-quality	Genome-fragment	35.04	AAI-based (high-confidence)	0	1		virus	Virulent	VIBRANT	geNomad/Virsorter2/DeepVirFinder/VIBRANT
QYJanS7.5_4474366	QYJanS7.5_4474366	12624	No	NA	7	5	0	Low-quality	Genome-fragment	1.15	AAI-based (medium-confidence)	0	1		virus	Virulent	VIBRANT	geNomad/Virsorter2/DeepVirFinder/VIBRANT
QYJanS7.5_44839	QYJanS7.5_44839	44290	No	NA	81	4	3	Low-quality	Genome-fragment	25.37	HMM-based (lower-bound)	0	1		virus	unknow	CheckV/DRAMv/VIBRANT/BACPHLIP	Virsorter2/DeepVirFinder
QYJanS7.5_4490269	QYJanS7.5_4490269	13081	No	NA	11	6	0	Low-quality	Genome-fragment	27.94	AAI-based (medium-confidence)	0	1		virus	Temperate	VIBRANT	geNomad/Virsorter2/VIBRANT
QYJanS7.5_4494419	QYJanS7.5_4494419	45166	No	NA	42	8	0	Low-quality	Genome-fragment	24.54	AAI-based (medium-confidence)	0	1		virus	Virulent	VIBRANT/BACPHLIP	geNomad/Virsorter2/DeepVirFinder/VIBRANT
QYJanS7.5_4502649	QYJanS7.5_4502649	12856	No	NA	17	1	1	Low-quality	Genome-fragment	8.32	HMM-based (lower-bound)	0	1		virus	Temperate	VIBRANT	VIBRANT
QYJanS7.5_4506351	QYJanS7.5_4506351	24651	No	NA	23	12	0	Medium-quality	Genome-fragment	60.85	AAI-based (medium-confidence)	0	1		virus	Virulent	VIBRANT	geNomad/Virsorter2/VIBRANT
QYJanS7.5_4507387	QYJanS7.5_4507387	39821	No	NA	52	12	0	Medium-quality	Genome-fragment	50.75	HMM-based (lower-bound)	0	1		virus	Virulent	VIBRANT	geNomad/Virsorter2/DeepVirFinder/VIBRANT
QYJanS7.5_4512213	QYJanS7.5_4512213	14463	No	NA	35	4	0	Low-quality	Genome-fragment	10.72	HMM-based (lower-bound)	0	1		virus	Virulent	VIBRANT	Virsorter2/VIBRANT
QYJanS7.5_4513330	QYJanS7.5_4513330	14331	No	NA	15	1	0	Low-quality	Genome-fragment	9.31	AAI-based (medium-confidence)	0	1		virus	Virulent	VIBRANT	VIBRANT
QYJanS7.5_4513455	QYJanS7.5_4513455	35352	No	NA	75	12	1	Low-quality	Genome-fragment	16.7	AAI-based (high-confidence)	0	1		virus	Virulent	VIBRANT	Virsorter2/DeepVirFinder/VIBRANT
QYJanS7.5_451844	QYJanS7.5_451844	11473	No	NA	15	2	0	Low-quality	Genome-fragment	0.95	HMM-based (lower-bound)	0	1		virus	Virulent	VIBRANT/BACPHLIP	VIBRANT
QYJanS7.5_4521528	QYJanS7.5_4521528	46377	No	NA	54	5	4	Low-quality	Genome-fragment	17.37	AAI-based (medium-confidence)	0	1		virus	Virulent	VIBRANT	geNomad/Virsorter2/DeepVirFinder/VIBRANT
QYJanS7.5_4522174	QYJanS7.5_4522174	33516	No	NA	35	1	3	Low-quality	Genome-fragment	10.43	AAI-based (medium-confidence)	0	1		virus	unknow	CheckV/DRAMv/VIBRANT/BACPHLIP	geNomad/DeepVirFinder/Virsorter2
QYJanS7.5_4524715	QYJanS7.5_4524715	10211	No	NA	15	12	0	Low-quality	Genome-fragment	22.14	AAI-based (medium-confidence)	0	1		virus	Virulent	VIBRANT/BACPHLIP	geNomad/Virsorter2/DeepVirFinder/VIBRANT
QYJanS7.5_4525849	QYJanS7.5_4525849	18483	No	NA	21	5	0	Medium-quality	Genome-fragment	62.87	AAI-based (high-confidence)	0	1		virus	Virulent	VIBRANT/BACPHLIP	geNomad/Virsorter2/DeepVirFinder/VIBRANT
QYJanS7.5_4540022	QYJanS7.5_4540022	67612	Yes	17568	69	8	20	Low-quality	Genome-fragment	22.58	HMM-based (lower-bound)	74.02	1	low-confidence Provirus	virus	Temperate	CheckV	VIBRANT
QYJanS7.5_4548402	QYJanS7.5_4548402	15824	No	NA	19	2	1	Low-quality	Genome-fragment	2.67	AAI-based (medium-confidence)	0	1		virus	unknow	CheckV/DRAMv/VIBRANT/BACPHLIP	DeepVirFinder
QYJanS7.5_4548633	QYJanS7.5_4548633	13034	No	NA	18	2	0	Low-quality	Genome-fragment	6.97	HMM-based (lower-bound)	0	1		virus	Virulent	BACPHLIP	geNomad/DeepVirFinder/Virsorter2
QYJanS7.5_4555184	QYJanS7.5_4555184	11986	No	NA	29	2	0	Low-quality	Genome-fragment	10.84	HMM-based (lower-bound)	0	1		virus	Virulent	VIBRANT	DeepVirFinder/VIBRANT
QYJanS7.5_455774	QYJanS7.5_455774	10660	No	NA	12	7	0	Low-quality	Genome-fragment	29.3	AAI-based (medium-confidence)	0	1.01		virus	Virulent	VIBRANT/BACPHLIP	geNomad/Virsorter2/VIBRANT
QYJanS7.5_4562527	QYJanS7.5_4562527	45635	No	NA	46	7	0	Low-quality	Genome-fragment	10.39	AAI-based (medium-confidence)	0	1		virus	Virulent	VIBRANT	geNomad/Virsorter2/DeepVirFinder/VIBRANT
QYJanS7.5_456385	QYJanS7.5_456385	10790	No	NA	8	1	0	Low-quality	Genome-fragment	18.29	AAI-based (medium-confidence)	0	1		virus	Virulent	VIBRANT	geNomad/VIBRANT
QYJanS7.5_456669	QYJanS7.5_456669	12440	No	NA	14	2	1	Low-quality	Genome-fragment	14.47	HMM-based (lower-bound)	0	1		virus	Virulent	VIBRANT	geNomad/Virsorter2/VIBRANT
QYJanS7.5_4568997	QYJanS7.5_4568997	11326	No	NA	11	3	0	Low-quality	Genome-fragment	19.07	AAI-based (medium-confidence)	0	1		virus	Virulent	VIBRANT/BACPHLIP	geNomad/Virsorter2/DeepVirFinder/VIBRANT
QYJanS7.5_4573711	QYJanS7.5_4573711	142977	No	NA	159	9	12	Low-quality	Genome-fragment	31.91	AAI-based (medium-confidence)	0	1		virus	Virulent	VIBRANT	geNomad/Virsorter2/DeepVirFinder/VIBRANT
QYJanS7.5_4579414	QYJanS7.5_4579414	10546	No	NA	12	1	0	Low-quality	Genome-fragment	22.98	AAI-based (medium-confidence)	0	1		virus	Virulent	VIBRANT	geNomad/Virsorter2/VIBRANT
QYJanS7.5_4579961	QYJanS7.5_4579961	40921	No	NA	52	3	1	Low-quality	Genome-fragment	47.85	HMM-based (lower-bound)	0	1		virus	Virulent	VIBRANT	geNomad/Virsorter2/VIBRANT
QYJanS7.5_4584899	QYJanS7.5_4584899	121210	No	NA	125	16	1	High-quality	High-quality	93.74	AAI-based (medium-confidence)	0	1		virus	Virulent	VIBRANT	geNomad/Virsorter2/DeepVirFinder/VIBRANT
QYJanS7.5_4589618	QYJanS7.5_4589618	10344	No	NA	16	3	1	Low-quality	Genome-fragment	13.09	HMM-based (lower-bound)	0	1		virus	Virulent	VIBRANT	geNomad/DeepVirFinder/VIBRANT
QYJanS7.5_4590816	QYJanS7.5_4590816	22162	No	NA	37	9	0	Low-quality	Genome-fragment	20.64	HMM-based (lower-bound)	0	1.02		virus	Virulent	VIBRANT/BACPHLIP	geNomad/Virsorter2/DeepVirFinder/VIBRANT
QYJanS7.5_459127	QYJanS7.5_459127	77924	Yes	76017	99	10	4	Low-quality	Genome-fragment	45.32	HMM-based (lower-bound)	2.45	1		virus	Temperate	CheckV	geNomad/Virsorter2/DeepVirFinder/VIBRANT
QYJanS7.5_4593031	QYJanS7.5_4593031	55453	No	NA	133	2	1	Low-quality	Genome-fragment	23.33	HMM-based (lower-bound)	0	1		virus	unknow	CheckV/DRAMv/VIBRANT/BACPHLIP	DeepVirFinder
QYJanS7.5_4594466	QYJanS7.5_4594466	11067	No	NA	13	2	0	Low-quality	Genome-fragment	11.48	AAI-based (medium-confidence)	0	1		virus	Virulent	VIBRANT	Virsorter2/VIBRANT
QYJanS7.5_460535	QYJanS7.5_460535	29927	No	NA	31	6	1	Low-quality	Genome-fragment	41.47	AAI-based (medium-confidence)	0	1		virus	Virulent	VIBRANT	geNomad/Virsorter2/DeepVirFinder/VIBRANT
QYJanS7.5_4615349	QYJanS7.5_4615349	15025	No	NA	16	2	1	Low-quality	Genome-fragment	8.33	AAI-based (medium-confidence)	0	1		virus	Virulent	VIBRANT	geNomad/Virsorter2/VIBRANT
QYJanS7.5_4624783	QYJanS7.5_4624783	11778	No	NA	12	1	0	Low-quality	Genome-fragment	0.95	HMM-based (lower-bound)	0	1.01		virus	Virulent	VIBRANT	DeepVirFinder/VIBRANT
QYJanS7.5_4626593	QYJanS7.5_4626593	21096	No	NA	4	4	0	Low-quality	Genome-fragment	11.1	HMM-based (lower-bound)	0	1.05		virus	Virulent	VIBRANT	Virsorter2/DeepVirFinder/VIBRANT
QYJanS7.5_4630556	QYJanS7.5_4630556	22885	No	NA	22	3	0	Low-quality	Genome-fragment	48.73	AAI-based (medium-confidence)	0	1		virus	Virulent	VIBRANT	geNomad/Virsorter2/DeepVirFinder/VIBRANT
QYJanS7.5_4630802	QYJanS7.5_4630802	12265	No	NA	14	1	1	Low-quality	Genome-fragment	5.67	HMM-based (lower-bound)	0	1		virus	Virulent	VIBRANT/BACPHLIP	Virsorter2/DeepVirFinder/VIBRANT
QYJanS7.5_4631660	QYJanS7.5_4631660	14497	No	NA	16	1	0	Low-quality	Genome-fragment	36.58	AAI-based (medium-confidence)	0	1		virus	Temperate	VIBRANT	Virsorter2/VIBRANT
QYJanS7.5_4632536	QYJanS7.5_4632536	46901	No	NA	59	8	1	Medium-quality	Genome-fragment	53.8	HMM-based (lower-bound)	0	1		virus	Virulent	VIBRANT	geNomad/Virsorter2/VIBRANT
QYJanS7.5_4657629	QYJanS7.5_4657629	10176	No	NA	18	2	1	Low-quality	Genome-fragment	6.03	AAI-based (high-confidence)	0	1		virus	Virulent	VIBRANT/BACPHLIP	Virsorter2/VIBRANT
QYJanS7.5_466197	QYJanS7.5_466197	14425	No	NA	20	2	1	Low-quality	Genome-fragment	11.55	AAI-based (medium-confidence)	0	1		virus	Virulent	VIBRANT	geNomad/Virsorter2/VIBRANT
QYJanS7.5_4664605	QYJanS7.5_4664605	21784	No	NA	36	7	0	Low-quality	Genome-fragment	13.62	AAI-based (medium-confidence)	0	1		virus	Virulent	VIBRANT	geNomad/Virsorter2/DeepVirFinder/VIBRANT
QYJanS7.5_4672076	QYJanS7.5_4672076	10590	No	NA	20	1	0	Low-quality	Genome-fragment	4.77	HMM-based (lower-bound)	0	1		virus	unknow	CheckV/DRAMv/VIBRANT/BACPHLIP	Virsorter2/DeepVirFinder
QYJanS7.5_4674562	QYJanS7.5_4674562	10596	No	NA	5	2	0	Low-quality	Genome-fragment	6.31	AAI-based (medium-confidence)	0	1		virus	Virulent	VIBRANT	Virsorter2/VIBRANT
QYJanS7.5_4679565	QYJanS7.5_4679565	17026	No	NA	33	5	2	Low-quality	Genome-fragment	44.39	AAI-based (medium-confidence)	0	1		virus	Temperate	VIBRANT	geNomad/Virsorter2/VIBRANT
QYJanS7.5_4685833	QYJanS7.5_4685833	12679	No	NA	19	5	0	Low-quality	Genome-fragment	17.75	AAI-based (medium-confidence)	0	1		virus	Virulent	VIBRANT	geNomad/Virsorter2/VIBRANT
QYJanS7.5_4686133	QYJanS7.5_4686133	15295	No	NA	28	2	0	Low-quality	Genome-fragment	6.43	AAI-based (medium-confidence)	0	1		virus	Virulent	VIBRANT	Virsorter2/DeepVirFinder/VIBRANT
QYJanS7.5_4687409	QYJanS7.5_4687409	83212	No	NA	136	17	10	Low-quality	Genome-fragment	23.19	AAI-based (high-confidence)	0	1		virus	Virulent	VIBRANT	geNomad/Virsorter2/DeepVirFinder/VIBRANT
QYJanS7.5_4691901	QYJanS7.5_4691901	24412	No	NA	50	4	1	Low-quality	Genome-fragment	9	HMM-based (lower-bound)	0	1		virus	Virulent	VIBRANT	geNomad/Virsorter2/DeepVirFinder/VIBRANT
QYJanS7.5_4697268	QYJanS7.5_4697268	22693	No	NA	32	19	0	Low-quality	Genome-fragment	47.33	AAI-based (medium-confidence)	0	1		virus	Virulent	VIBRANT/BACPHLIP	geNomad/Virsorter2/VIBRANT
QYJanS7.5_469829	QYJanS7.5_469829	13193	No	NA	18	2	0	Low-quality	Genome-fragment	10.44	HMM-based (lower-bound)	0	1		virus	Virulent	VIBRANT/BACPHLIP	geNomad/Virsorter2/VIBRANT
QYJanS7.5_4703012	QYJanS7.5_4703012	15677	No	NA	21	2	0	Low-quality	Genome-fragment	7.15	AAI-based (medium-confidence)	0	1		virus	Virulent	VIBRANT/BACPHLIP	geNomad/VIBRANT
QYJanS7.5_4703219	QYJanS7.5_4703219	14989	No	NA	27	1	0	Low-quality	Genome-fragment	7.91	HMM-based (lower-bound)	0	1		virus	Virulent	VIBRANT	Virsorter2/DeepVirFinder/VIBRANT
QYJanS7.5_4718007	QYJanS7.5_4718007	18953	No	NA	28	9	0	Low-quality	Genome-fragment	4.92	AAI-based (high-confidence)	0	1		virus	Virulent	VIBRANT	geNomad/Virsorter2/VIBRANT
QYJanS7.5_4719401	QYJanS7.5_4719401	12219	No	NA	24	1	0	Low-quality	Genome-fragment	29.07	HMM-based (lower-bound)	0	1		virus	Virulent	VIBRANT/BACPHLIP	Virsorter2/VIBRANT
QYJanS7.5_4720026	QYJanS7.5_4720026	23609	No	NA	31	2	0	Low-quality	Genome-fragment	15.01	HMM-based (lower-bound)	0	1		virus	Temperate	VIBRANT	DeepVirFinder/VIBRANT
QYJanS7.5_472397	QYJanS7.5_472397	16855	No	NA	23	1	0	Low-quality	Genome-fragment	8.17	HMM-based (lower-bound)	0	1		virus	Virulent	VIBRANT/BACPHLIP	geNomad/Virsorter2/VIBRANT
QYJanS7.5_4740041	QYJanS7.5_4740041	27062	No	NA	33	20	0	Medium-quality	Genome-fragment	62.42	AAI-based (medium-confidence)	0	1		virus	Virulent	VIBRANT/BACPHLIP	geNomad/Virsorter2/VIBRANT
QYJanS7.5_4746768	QYJanS7.5_4746768	12828	No	NA	15	8	0	Low-quality	Genome-fragment	30.79	AAI-based (medium-confidence)	0	1		virus	Virulent	VIBRANT	geNomad/Virsorter2/VIBRANT
QYJanS7.5_4752142	QYJanS7.5_4752142	22130	No	NA	26	1	0	Low-quality	Genome-fragment	28.97	HMM-based (lower-bound)	0	1		virus	Virulent	BACPHLIP	geNomad/DeepVirFinder/Virsorter2
QYJanS7.5_4757339	QYJanS7.5_4757339	102471	No	NA	162	7	3	Low-quality	Genome-fragment	22.74	AAI-based (medium-confidence)	0	1		virus	Virulent	VIBRANT	geNomad/Virsorter2/DeepVirFinder/VIBRANT
QYJanS7.5_4762326	QYJanS7.5_4762326	17669	No	NA	29	2	2	Low-quality	Genome-fragment	41.23	AAI-based (medium-confidence)	0	1		virus	Virulent	VIBRANT	geNomad/Virsorter2/DeepVirFinder/VIBRANT
QYJanS7.5_4766993	QYJanS7.5_4766993	14707	Yes	4849	20	2	5	Low-quality	Genome-fragment	2.5	HMM-based (lower-bound)	67.03	1		virus	Temperate	CheckV	DeepVirFinder
QYJanS7.5_4773647	QYJanS7.5_4773647	53325	No	NA	103	5	1	Low-quality	Genome-fragment	22.4	HMM-based (lower-bound)	0	1		virus	Virulent	VIBRANT/BACPHLIP	geNomad/Virsorter2/DeepVirFinder/VIBRANT
QYJanS7.5_4775237	QYJanS7.5_4775237	15459	No	NA	23	5	1	Low-quality	Genome-fragment	35.63	AAI-based (medium-confidence)	0	1		virus	Virulent	VIBRANT	geNomad/Virsorter2/DeepVirFinder/VIBRANT
QYJanS7.5_4776334	QYJanS7.5_4776334	18596	No	NA	33	4	0	Medium-quality	Genome-fragment	52.44	AAI-based (medium-confidence)	0	1		virus	Virulent	VIBRANT	geNomad/Virsorter2/DeepVirFinder/VIBRANT
QYJanS7.5_4776625	QYJanS7.5_4776625	10602	No	NA	13	3	0	Low-quality	Genome-fragment	26.77	AAI-based (medium-confidence)	0	1		virus	Virulent	VIBRANT	geNomad/Virsorter2/VIBRANT
QYJanS7.5_4777322	QYJanS7.5_4777322	30127	No	NA	33	6	0	Medium-quality	Genome-fragment	62.95	AAI-based (medium-confidence)	0	1		virus	Virulent	VIBRANT	geNomad/Virsorter2/DeepVirFinder/VIBRANT
QYJanS7.5_4777491	QYJanS7.5_4777491	16847	No	NA	30	6	1	Low-quality	Genome-fragment	10.07	AAI-based (medium-confidence)	0	1		virus	Virulent	VIBRANT	geNomad/Virsorter2/VIBRANT
QYJanS7.5_4778969	QYJanS7.5_4778969	14789	No	NA	19	3	0	Low-quality	Genome-fragment	24.25	AAI-based (medium-confidence)	0	1		virus	Virulent	VIBRANT	geNomad/Virsorter2/VIBRANT
QYJanS7.5_478117	QYJanS7.5_478117	14382	No	NA	6	1	0	Low-quality	Genome-fragment	8.78	AAI-based (medium-confidence)	0	1		virus	Virulent	VIBRANT	VIBRANT
QYJanS7.5_4783011	QYJanS7.5_4783011	20277	No	NA	43	3	1	Low-quality	Genome-fragment	13.07	HMM-based (lower-bound)	0	1		virus	Virulent	VIBRANT	Virsorter2/DeepVirFinder/VIBRANT
QYJanS7.5_4783833	QYJanS7.5_4783833	28840	No	NA	38	6	0	Low-quality	Genome-fragment	40.06	HMM-based (lower-bound)	0	1		virus	Virulent	VIBRANT	geNomad/Virsorter2/VIBRANT
QYJanS7.5_4788245	QYJanS7.5_4788245	17004	No	NA	24	1	0	Low-quality	Genome-fragment	11.29	HMM-based (lower-bound)	0	1		virus	Virulent	VIBRANT	VIBRANT
QYJanS7.5_478912	QYJanS7.5_478912	10420	No	NA	24	2	0	Low-quality	Genome-fragment	5.31	HMM-based (lower-bound)	0	1		virus	Temperate	VIBRANT	VIBRANT
QYJanS7.5_4791942	QYJanS7.5_4791942	10246	Yes	2435	8	2	2	Low-quality	Genome-fragment	1.2	HMM-based (lower-bound)	76.23	1.01		virus	Temperate	CheckV	DeepVirFinder
QYJanS7.5_4793745	QYJanS7.5_4793745	18360	No	NA	32	5	1	Low-quality	Genome-fragment	4.77	AAI-based (high-confidence)	0	1		virus	Virulent	VIBRANT/BACPHLIP	geNomad/VIBRANT
QYJanS7.5_47950	QYJanS7.5_47950	24061	No	NA	24	5	2	Medium-quality	Genome-fragment	55.69	AAI-based (medium-confidence)	0	1		virus	Virulent	VIBRANT	geNomad/Virsorter2/DeepVirFinder/VIBRANT
QYJanS7.5_4796413	QYJanS7.5_4796413	70160	No	NA	58	16	2	Low-quality	Genome-fragment	13.62	AAI-based (medium-confidence)	0	1.01		virus	Temperate	VIBRANT	VIBRANT
QYJanS7.5_4797841	QYJanS7.5_4797841	37052	No	NA	49	8	1	Low-quality	Genome-fragment	34.97	AAI-based (high-confidence)	0	1		virus	Virulent	VIBRANT	geNomad/Virsorter2/VIBRANT
QYJanS7.5_4799250	QYJanS7.5_4799250	19708	No	NA	33	2	0	Low-quality	Genome-fragment	8.56	HMM-based (lower-bound)	0	1		virus	Virulent	VIBRANT/BACPHLIP	geNomad/DeepVirFinder/VIBRANT
QYJanS7.5_4805062	QYJanS7.5_4805062	11969	No	NA	9	1	0	Low-quality	Genome-fragment	7.61	HMM-based (lower-bound)	0	1		virus	Virulent	VIBRANT/BACPHLIP	geNomad/Virsorter2/DeepVirFinder/VIBRANT
QYJanS7.5_4812819	QYJanS7.5_4812819	13679	No	NA	15	4	0	Low-quality	Genome-fragment	14.83	HMM-based (lower-bound)	0	1		virus	Virulent	VIBRANT	geNomad/Virsorter2/DeepVirFinder/VIBRANT
QYJanS7.5_4814085	QYJanS7.5_4814085	10641	No	NA	9	2	0	Low-quality	Genome-fragment	2.44	AAI-based (medium-confidence)	0	1		virus	Virulent	VIBRANT/BACPHLIP	geNomad/VIBRANT
QYJanS7.5_4815790	QYJanS7.5_4815790	13355	No	NA	25	3	0	Low-quality	Genome-fragment	6.77	HMM-based (lower-bound)	0	1		virus	Virulent	BACPHLIP	Virsorter2/DeepVirFinder
QYJanS7.5_4821119	QYJanS7.5_4821119	13537	No	NA	27	4	0	Low-quality	Genome-fragment	3.51	AAI-based (high-confidence)	0	1		virus	Virulent	VIBRANT	Virsorter2/VIBRANT
QYJanS7.5_4825640	QYJanS7.5_4825640	10092	No	NA	29	4	0	Low-quality	Genome-fragment	13.62	HMM-based (lower-bound)	0	1		virus	Virulent	VIBRANT	Virsorter2/DeepVirFinder/VIBRANT
QYJanS7.5_4828040	QYJanS7.5_4828040	11843	No	NA	22	3	0	Low-quality	Genome-fragment	8.95	HMM-based (lower-bound)	0	1		virus	Virulent	VIBRANT	DeepVirFinder/VIBRANT
QYJanS7.5_4832318	QYJanS7.5_4832318	10229	No	NA	20	4	0	Low-quality	Genome-fragment	6.51	HMM-based (lower-bound)	0	1		virus	Virulent	VIBRANT	geNomad/Virsorter2/VIBRANT
QYJanS7.5_4834178	QYJanS7.5_4834178	34144	No	NA	30	2	1	Low-quality	Genome-fragment	2.25	HMM-based (lower-bound)	0	1		virus	Virulent	VIBRANT/BACPHLIP	geNomad/VIBRANT
QYJanS7.5_4846625	QYJanS7.5_4846625	27986	No	NA	32	2	2	Low-quality	Genome-fragment	11.49	HMM-based (lower-bound)	0	1		virus	Virulent	VIBRANT	geNomad/VIBRANT
QYJanS7.5_4848173	QYJanS7.5_4848173	13603	No	NA	31	3	0	Low-quality	Genome-fragment	5.33	HMM-based (lower-bound)	0	1		virus	Virulent	VIBRANT	Virsorter2/DeepVirFinder/VIBRANT
QYJanS7.5_4849621	QYJanS7.5_4849621	19454	No	NA	19	7	0	Low-quality	Genome-fragment	5.28	AAI-based (medium-confidence)	0	1.01		virus	Virulent	VIBRANT	geNomad/Virsorter2/DeepVirFinder/VIBRANT
QYJanS7.5_4851821	QYJanS7.5_4851821	17525	No	NA	27	4	0	Low-quality	Genome-fragment	46.86	AAI-based (medium-confidence)	0	1		virus	Virulent	VIBRANT	geNomad/Virsorter2/VIBRANT
QYJanS7.5_4853220	QYJanS7.5_4853220	20955	No	NA	36	4	0	Medium-quality	Genome-fragment	51.79	AAI-based (medium-confidence)	0	1		virus	Virulent	VIBRANT	geNomad/Virsorter2/DeepVirFinder/VIBRANT
QYJanS7.5_4853266	QYJanS7.5_4853266	51136	No	NA	119	5	2	Low-quality	Genome-fragment	30.41	HMM-based (lower-bound)	0	1		virus	Virulent	VIBRANT/BACPHLIP	Virsorter2/VIBRANT
QYJanS7.5_4854461	QYJanS7.5_4854461	11932	No	NA	14	4	0	Low-quality	Genome-fragment	35.64	AAI-based (medium-confidence)	0	1		virus	Virulent	VIBRANT/BACPHLIP	geNomad/Virsorter2/DeepVirFinder/VIBRANT
QYJanS7.5_4855512	QYJanS7.5_4855512	21267	No	NA	33	1	1	Low-quality	Genome-fragment	6.38	AAI-based (medium-confidence)	0	1		virus	Virulent	VIBRANT/BACPHLIP	VIBRANT
QYJanS7.5_485561	QYJanS7.5_485561	49871	No	NA	62	15	1	Low-quality	Genome-fragment	29.6	AAI-based (medium-confidence)	0	1		virus	Virulent	VIBRANT/BACPHLIP	geNomad/Virsorter2/VIBRANT
QYJanS7.5_4857179	QYJanS7.5_4857179	10528	No	NA	13	1	0	Low-quality	Genome-fragment	6.72	HMM-based (lower-bound)	0	1		virus	Virulent	VIBRANT	VIBRANT
QYJanS7.5_4861013	QYJanS7.5_4861013	158041	No	NA	198	9	5	Medium-quality	Genome-fragment	88.27	AAI-based (medium-confidence)	0	1.01		virus	Virulent	VIBRANT	geNomad/Virsorter2/VIBRANT
QYJanS7.5_4864740	QYJanS7.5_4864740	13245	No	NA	22	1	0	Low-quality	Genome-fragment	7.03	HMM-based (lower-bound)	0	1		virus	Virulent	VIBRANT	geNomad/VIBRANT
QYJanS7.5_4869238	QYJanS7.5_4869238	18039	No	NA	22	7	0	Low-quality	Genome-fragment	49.24	AAI-based (medium-confidence)	0	1		virus	Virulent	VIBRANT	geNomad/Virsorter2/DeepVirFinder/VIBRANT
QYJanS7.5_4877629	QYJanS7.5_4877629	13554	No	NA	23	3	1	Low-quality	Genome-fragment	30.27	AAI-based (high-confidence)	0	1		virus	Virulent	VIBRANT/BACPHLIP	geNomad/Virsorter2/VIBRANT
QYJanS7.5_4881671	QYJanS7.5_4881671	131052	No	NA	154	16	4	Low-quality	Genome-fragment	22.63	HMM-based (lower-bound)	0	1.01		virus	unknow	CheckV/DRAMv/VIBRANT/BACPHLIP	geNomad/DeepVirFinder
QYJanS7.5_4882225	QYJanS7.5_4882225	19147	No	NA	15	4	1	Low-quality	Genome-fragment	5.14	AAI-based (medium-confidence)	0	1		virus	Virulent	VIBRANT/BACPHLIP	geNomad/Virsorter2/VIBRANT
QYJanS7.5_4887542	QYJanS7.5_4887542	16957	No	NA	31	6	0	Low-quality	Genome-fragment	41.86	AAI-based (medium-confidence)	0	1		virus	Virulent	VIBRANT/BACPHLIP	geNomad/Virsorter2/VIBRANT
QYJanS7.5_4888927	QYJanS7.5_4888927	11283	No	NA	12	2	0	Low-quality	Genome-fragment	6.09	HMM-based (lower-bound)	0	1		virus	Virulent	VIBRANT/BACPHLIP	VIBRANT
QYJanS7.5_4893429	QYJanS7.5_4893429	58395	No	NA	86	8	8	Low-quality	Genome-fragment	19.96	HMM-based (lower-bound)	0	1		virus	Virulent	VIBRANT/BACPHLIP	DeepVirFinder/VIBRANT
QYJanS7.5_4893628	QYJanS7.5_4893628	12247	No	NA	16	8	1	Low-quality	Genome-fragment	16.79	HMM-based (lower-bound)	0	1		virus	Virulent	VIBRANT	geNomad/Virsorter2/VIBRANT
QYJanS7.5_4898911	QYJanS7.5_4898911	18941	No	NA	23	9	0	Low-quality	Genome-fragment	29.73	HMM-based (lower-bound)	0	1		virus	Virulent	VIBRANT/BACPHLIP	geNomad/Virsorter2/DeepVirFinder/VIBRANT
QYJanS7.5_4915074	QYJanS7.5_4915074	11073	No	NA	16	3	0	Low-quality	Genome-fragment	29.81	AAI-based (high-confidence)	0	1		virus	Virulent	VIBRANT	geNomad/Virsorter2/DeepVirFinder/VIBRANT
QYJanS7.5_4916101	QYJanS7.5_4916101	35132	No	NA	33	3	0	Medium-quality	Genome-fragment	59.58	AAI-based (medium-confidence)	0	1		virus	Virulent	VIBRANT	Virsorter2/DeepVirFinder/VIBRANT
QYJanS7.5_4918994	QYJanS7.5_4918994	10284	No	NA	17	1	0	Low-quality	Genome-fragment	6.22	HMM-based (lower-bound)	0	1		virus	Virulent	VIBRANT	Virsorter2/VIBRANT
QYJanS7.5_4920292	QYJanS7.5_4920292	13942	No	NA	25	6	0	Low-quality	Genome-fragment	32.14	AAI-based (medium-confidence)	0	1		virus	Virulent	VIBRANT	geNomad/Virsorter2/VIBRANT
QYJanS7.5_4921141	QYJanS7.5_4921141	15795	No	NA	20	1	0	Low-quality	Genome-fragment	36.31	AAI-based (medium-confidence)	0	1		virus	Temperate	VIBRANT	Virsorter2/VIBRANT
QYJanS7.5_4921764	QYJanS7.5_4921764	14045	No	NA	28	1	1	Low-quality	Genome-fragment	8.14	HMM-based (lower-bound)	0	1		virus	unknow	CheckV/DRAMv/VIBRANT/BACPHLIP	geNomad/DeepVirFinder
QYJanS7.5_4922187	QYJanS7.5_4922187	28835	No	NA	43	13	0	Medium-quality	Genome-fragment	62.98	AAI-based (medium-confidence)	0	1		virus	Virulent	VIBRANT	geNomad/Virsorter2/VIBRANT
QYJanS7.5_4923245	QYJanS7.5_4923245	35375	Yes	17482	52	5	6	Low-quality	Genome-fragment	3.79	AAI-based (medium-confidence)	50.58	1		virus	Temperate	CheckV	geNomad/Virsorter2/VIBRANT
QYJanS7.5_4926628	QYJanS7.5_4926628	11773	No	NA	20	1	0	Low-quality	Genome-fragment	28.01	HMM-based (lower-bound)	0	1		virus	Virulent	VIBRANT	DeepVirFinder/VIBRANT
QYJanS7.5_493483	QYJanS7.5_493483	27593	No	NA	35	7	1	Low-quality	Genome-fragment	49.97	HMM-based (lower-bound)	0	1		virus	Virulent	VIBRANT	geNomad/Virsorter2/VIBRANT
QYJanS7.5_4935515	QYJanS7.5_4935515	10429	No	NA	13	1	0	Low-quality	Genome-fragment	6.45	HMM-based (lower-bound)	0	1		virus	Virulent	VIBRANT/BACPHLIP	VIBRANT
QYJanS7.5_4936004	QYJanS7.5_4936004	19049	No	NA	27	3	0	Low-quality	Genome-fragment	6.48	HMM-based (lower-bound)	0	1		virus	Virulent	VIBRANT	DeepVirFinder/VIBRANT
QYJanS7.5_494151	QYJanS7.5_494151	14916	No	NA	16	1	1	Low-quality	Genome-fragment	7.92	HMM-based (lower-bound)	0	1		virus	Virulent	VIBRANT/BACPHLIP	VIBRANT
QYJanS7.5_49421	QYJanS7.5_49421	38619	No	NA	60	5	4	Low-quality	Genome-fragment	10.35	AAI-based (medium-confidence)	0	1		virus	Virulent	VIBRANT	geNomad/Virsorter2/VIBRANT
QYJanS7.5_4945827	QYJanS7.5_4945827	10185	No	NA	5	2	0	Low-quality	Genome-fragment	8.81	HMM-based (lower-bound)	0	1		virus	Virulent	VIBRANT/BACPHLIP	Virsorter2/VIBRANT
QYJanS7.5_4947306	QYJanS7.5_4947306	175513	No	NA	207	15	6	Complete	High-quality	100	DTR (high-confidence)	0	1		virus	Virulent	VIBRANT/BACPHLIP	geNomad/Virsorter2/DeepVirFinder/VIBRANT
QYJanS7.5_496321	QYJanS7.5_496321	22232	No	NA	23	7	0	Low-quality	Genome-fragment	22.02	AAI-based (medium-confidence)	0	1		virus	Virulent	VIBRANT/BACPHLIP	geNomad/Virsorter2/DeepVirFinder/VIBRANT
QYJanS7.5_4963470	QYJanS7.5_4963470	30310	No	NA	47	9	0	Low-quality	Genome-fragment	17.96	AAI-based (medium-confidence)	0	1		virus	Virulent	VIBRANT	geNomad/Virsorter2/VIBRANT
QYJanS7.5_4964681	QYJanS7.5_4964681	18081	No	NA	13	2	0	Low-quality	Genome-fragment	11.39	AAI-based (medium-confidence)	0	1		virus	Virulent	VIBRANT	VIBRANT
QYJanS7.5_4968103	QYJanS7.5_4968103	52887	No	NA	77	1	0	Low-quality	Genome-fragment	33.69	AAI-based (medium-confidence)	0	1		virus	Virulent	VIBRANT	Virsorter2/DeepVirFinder/VIBRANT
QYJanS7.5_4977598	QYJanS7.5_4977598	37163	No	NA	46	4	2	Medium-quality	Genome-fragment	66.28	AAI-based (medium-confidence)	0	1		virus	Virulent	VIBRANT	geNomad/Virsorter2/VIBRANT
QYJanS7.5_4978305	QYJanS7.5_4978305	13175	No	NA	15	2	0	Low-quality	Genome-fragment	35.7	AAI-based (medium-confidence)	0	1		virus	Virulent	VIBRANT	geNomad/Virsorter2/VIBRANT
QYJanS7.5_4983344	QYJanS7.5_4983344	29272	No	NA	34	5	0	Low-quality	Genome-fragment	8.26	HMM-based (lower-bound)	0	1		virus	Virulent	VIBRANT	geNomad/DeepVirFinder/VIBRANT
QYJanS7.5_4984890	QYJanS7.5_4984890	35035	No	NA	58	8	6	Low-quality	Genome-fragment	9.09	AAI-based (high-confidence)	0	1		virus	Temperate	VIBRANT	geNomad/Virsorter2/VIBRANT
QYJanS7.5_4986128	QYJanS7.5_4986128	11108	No	NA	14	3	0	Low-quality	Genome-fragment	3.21	HMM-based (lower-bound)	0	1		virus	Virulent	VIBRANT	VIBRANT
QYJanS7.5_498826	QYJanS7.5_498826	49821	No	NA	49	13	2	Medium-quality	Genome-fragment	67.84	HMM-based (lower-bound)	0	1.01		virus	Virulent	VIBRANT	geNomad/Virsorter2/DeepVirFinder/VIBRANT
QYJanS7.5_4990321	QYJanS7.5_4990321	14603	No	NA	17	3	0	Low-quality	Genome-fragment	25.46	HMM-based (lower-bound)	0	1		virus	Virulent	VIBRANT	geNomad/Virsorter2/VIBRANT
QYJanS7.5_4990633	QYJanS7.5_4990633	20309	No	NA	14	1	0	Low-quality	Genome-fragment	13.11	HMM-based (lower-bound)	0	1		virus	Virulent	VIBRANT	geNomad/VIBRANT
QYJanS7.5_4990863	QYJanS7.5_4990863	21415	Yes	21415	29	7	0	Low-quality	Genome-fragment	44.52	AAI-based (medium-confidence)	0	1		virus	Temperate	CheckV	geNomad/DeepVirFinder/VIBRANT
QYJanS7.5_4997171	QYJanS7.5_4997171	12215	No	NA	11	1	0	Low-quality	Genome-fragment	14.11	HMM-based (lower-bound)	0	1		virus	Virulent	VIBRANT/BACPHLIP	geNomad/VIBRANT
QYJanS7.5_4999324	QYJanS7.5_4999324	16647	No	NA	22	6	4	Low-quality	Genome-fragment	32.14	AAI-based (medium-confidence)	0	1		virus	Virulent	VIBRANT	geNomad/Virsorter2/DeepVirFinder/VIBRANT
QYJanS7.5_4999876	QYJanS7.5_4999876	26485	No	NA	36	10	0	Low-quality	Genome-fragment	9.12	AAI-based (medium-confidence)	0	1		virus	Virulent	VIBRANT	DeepVirFinder/VIBRANT
QYJanS7.5_5002199	QYJanS7.5_5002199	24346	No	NA	36	3	0	Low-quality	Genome-fragment	13.04	HMM-based (lower-bound)	0	1		virus	Virulent	VIBRANT	DeepVirFinder/VIBRANT
QYJanS7.5_5005881	QYJanS7.5_5005881	12501	No	NA	6	3	0	Low-quality	Genome-fragment	1.58	HMM-based (lower-bound)	0	1		virus	Virulent	VIBRANT	DeepVirFinder/VIBRANT
QYJanS7.5_5006306	QYJanS7.5_5006306	15714	No	NA	16	1	2	Low-quality	Genome-fragment	38.84	AAI-based (medium-confidence)	0	1		virus	unknow	CheckV/DRAMv/VIBRANT/BACPHLIP	geNomad/DeepVirFinder
QYJanS7.5_5007668	QYJanS7.5_5007668	142232	No	NA	167	18	5	Medium-quality	Genome-fragment	74.94	AAI-based (high-confidence)	0	1		virus	Virulent	VIBRANT/BACPHLIP	geNomad/Virsorter2/DeepVirFinder/VIBRANT
QYJanS7.5_5013699	QYJanS7.5_5013699	10856	No	NA	21	3	0	Low-quality	Genome-fragment	15.96	HMM-based (lower-bound)	0	1		virus	Virulent	VIBRANT/BACPHLIP	VIBRANT
QYJanS7.5_5017392	QYJanS7.5_5017392	42731	No	NA	50	7	1	Low-quality	Genome-fragment	47.4	HMM-based (lower-bound)	0	1		virus	Temperate	VIBRANT	Virsorter2/VIBRANT
QYJanS7.5_5020128	QYJanS7.5_5020128	17120	No	NA	15	1	0	Low-quality	Genome-fragment	19.65	AAI-based (medium-confidence)	0	1		virus	unknow	CheckV/DRAMv/VIBRANT/BACPHLIP	Virsorter2/DeepVirFinder
QYJanS7.5_5022458	QYJanS7.5_5022458	49660	No	NA	78	15	0	Medium-quality	Genome-fragment	69.46	HMM-based (lower-bound)	0	1		virus	Virulent	VIBRANT	geNomad/Virsorter2/DeepVirFinder/VIBRANT
QYJanS7.5_5029668	QYJanS7.5_5029668	19340	No	NA	32	1	0	Low-quality	Genome-fragment	42.9	AAI-based (medium-confidence)	0	1		virus	Temperate	VIBRANT	geNomad/Virsorter2/VIBRANT
QYJanS7.5_5035206	QYJanS7.5_5035206	15168	No	NA	43	3	0	Low-quality	Genome-fragment	9.15	HMM-based (lower-bound)	0	1		virus	Virulent	VIBRANT	geNomad/Virsorter2/VIBRANT
QYJanS7.5_5042400	QYJanS7.5_5042400	10461	No	NA	20	4	0	Low-quality	Genome-fragment	15.27	HMM-based (lower-bound)	0	1		virus	Virulent	VIBRANT	geNomad/Virsorter2/DeepVirFinder/VIBRANT
QYJanS7.5_5042959	QYJanS7.5_5042959	12411	No	NA	14	3	0	Low-quality	Genome-fragment	7.1	HMM-based (lower-bound)	0	1		virus	Virulent	VIBRANT/BACPHLIP	geNomad/Virsorter2/DeepVirFinder/VIBRANT
QYJanS7.5_5045268	QYJanS7.5_5045268	11463	No	NA	8	1	0	Low-quality	Genome-fragment	14.93	HMM-based (lower-bound)	0	1		virus	Virulent	VIBRANT	geNomad/VIBRANT
QYJanS7.5_505227	QYJanS7.5_505227	23652	No	NA	26	7	1	Low-quality	Genome-fragment	5.49	AAI-based (medium-confidence)	0	1		virus	unknow	CheckV/DRAMv/VIBRANT/BACPHLIP	DeepVirFinder
QYJanS7.5_5055421	QYJanS7.5_5055421	52463	No	NA	66	8	7	Low-quality	Genome-fragment	14.04	AAI-based (medium-confidence)	0	1		virus	Virulent	VIBRANT/BACPHLIP	geNomad/Virsorter2/DeepVirFinder/VIBRANT
QYJanS7.5_5059691	QYJanS7.5_5059691	18917	No	NA	28	3	0	Medium-quality	Genome-fragment	51.35	AAI-based (medium-confidence)	0	1		virus	Virulent	VIBRANT	geNomad/Virsorter2/DeepVirFinder/VIBRANT
QYJanS7.5_5061644	QYJanS7.5_5061644	15079	No	NA	28	2	0	Low-quality	Genome-fragment	13.36	HMM-based (lower-bound)	0	1.01		virus	Virulent	VIBRANT/BACPHLIP	VIBRANT
QYJanS7.5_5070584	QYJanS7.5_5070584	11584	No	NA	20	1	0	Low-quality	Genome-fragment	17.62	HMM-based (lower-bound)	0	1		virus	unknow	CheckV/DRAMv/VIBRANT/BACPHLIP	DeepVirFinder
QYJanS7.5_5077407	QYJanS7.5_5077407	11203	No	NA	12	2	0	Low-quality	Genome-fragment	3.73	HMM-based (lower-bound)	0	1		virus	Virulent	VIBRANT	DeepVirFinder/VIBRANT
QYJanS7.5_5080649	QYJanS7.5_5080649	22959	No	NA	37	6	3	Low-quality	Genome-fragment	4.98	AAI-based (medium-confidence)	0	1.01		virus	Virulent	VIBRANT	geNomad/VIBRANT
QYJanS7.5_5081000	QYJanS7.5_5081000	74651	No	NA	100	7	5	Low-quality	Genome-fragment	38.78	HMM-based (lower-bound)	0	1		virus	Virulent	VIBRANT	geNomad/DeepVirFinder/VIBRANT
QYJanS7.5_5087489	QYJanS7.5_5087489	23638	No	NA	7	1	0	Low-quality	Genome-fragment	19.52	AAI-based (medium-confidence)	0	1		virus	Virulent	VIBRANT	Virsorter2/DeepVirFinder/VIBRANT
QYJanS7.5_5098967	QYJanS7.5_5098967	78453	No	NA	84	11	5	Low-quality	Genome-fragment	13.64	HMM-based (lower-bound)	0	1.01		virus	unknow	CheckV/DRAMv/VIBRANT/BACPHLIP	DeepVirFinder
QYJanS7.5_5103317	QYJanS7.5_5103317	13604	No	NA	11	2	1	Low-quality	Genome-fragment	16.12	HMM-based (lower-bound)	0	1		virus	Virulent	VIBRANT	DeepVirFinder/VIBRANT
QYJanS7.5_5108072	QYJanS7.5_5108072	15733	No	NA	21	5	0	Low-quality	Genome-fragment	4.08	AAI-based (high-confidence)	0	1.01		virus	Virulent	VIBRANT	geNomad/VIBRANT
QYJanS7.5_5113686	QYJanS7.5_5113686	44954	No	NA	62	12	2	Medium-quality	Genome-fragment	53.25	HMM-based (lower-bound)	0	1	low-confidence DTR	virus	Virulent	VIBRANT	geNomad/Virsorter2/VIBRANT
QYJanS7.5_5124135	QYJanS7.5_5124135	15182	No	NA	21	3	0	Low-quality	Genome-fragment	30.95	AAI-based (high-confidence)	0	1		virus	Virulent	VIBRANT/BACPHLIP	Virsorter2/VIBRANT
QYJanS7.5_5124456	QYJanS7.5_5124456	10625	No	NA	12	1	0	Low-quality	Genome-fragment	0.89	HMM-based (lower-bound)	0	1		virus	Virulent	VIBRANT	DeepVirFinder/VIBRANT
QYJanS7.5_5131193	QYJanS7.5_5131193	22862	No	NA	29	3	1	Medium-quality	Genome-fragment	52.18	AAI-based (medium-confidence)	0	1		virus	Virulent	VIBRANT	geNomad/Virsorter2/VIBRANT
QYJanS7.5_5134855	QYJanS7.5_5134855	31424	No	NA	36	1	1	Low-quality	Genome-fragment	32.64	AAI-based (medium-confidence)	0	1		virus	Virulent	VIBRANT	geNomad/VIBRANT
QYJanS7.5_5136381	QYJanS7.5_5136381	18737	No	NA	24	2	0	Low-quality	Genome-fragment	45.2	AAI-based (medium-confidence)	0	1		virus	Virulent	VIBRANT/BACPHLIP	geNomad/Virsorter2/DeepVirFinder/VIBRANT
QYJanS7.5_5144332	QYJanS7.5_5144332	18430	No	NA	39	1	0	Low-quality	Genome-fragment	43.85	HMM-based (lower-bound)	0	1.01		virus	unknow	CheckV/DRAMv/VIBRANT/BACPHLIP	geNomad/DeepVirFinder
QYJanS7.5_5152541	QYJanS7.5_5152541	13523	No	NA	14	1	0	Low-quality	Genome-fragment	5.81	HMM-based (lower-bound)	0	1.01		virus	Virulent	VIBRANT/BACPHLIP	Virsorter2/DeepVirFinder/VIBRANT
QYJanS7.5_5153472	QYJanS7.5_5153472	12544	No	NA	23	2	0	Low-quality	Genome-fragment	7.77	HMM-based (lower-bound)	0	1		virus	Virulent	VIBRANT/BACPHLIP	VIBRANT
QYJanS7.5_5160209	QYJanS7.5_5160209	10580	No	NA	18	6	0	Low-quality	Genome-fragment	16.38	AAI-based (medium-confidence)	0	1		virus	Virulent	VIBRANT	geNomad/Virsorter2/DeepVirFinder/VIBRANT
QYJanS7.5_516612	QYJanS7.5_516612	172463	No	NA	234	9	3	Complete	High-quality	100	DTR (high-confidence)	0	1		virus	Virulent	VIBRANT	geNomad/Virsorter2/VIBRANT
QYJanS7.5_5171332	QYJanS7.5_5171332	95352	No	NA	127	13	3	Complete	High-quality	100	DTR (high-confidence)	0	1		virus	Virulent	VIBRANT/BACPHLIP	geNomad/Virsorter2/VIBRANT
QYJanS7.5_5172183	QYJanS7.5_5172183	14079	No	NA	14	2	0	Low-quality	Genome-fragment	9.13	HMM-based (lower-bound)	0	1		virus	Virulent	VIBRANT	geNomad/Virsorter2/VIBRANT
QYJanS7.5_5180961	QYJanS7.5_5180961	10037	No	NA	20	1	1	Low-quality	Genome-fragment	2.9	HMM-based (lower-bound)	0	1		virus	Virulent	BACPHLIP	Virsorter2/DeepVirFinder
QYJanS7.5_5181623	QYJanS7.5_5181623	14446	No	NA	20	3	1	Low-quality	Genome-fragment	38.04	AAI-based (high-confidence)	0	1		virus	unknow	CheckV/DRAMv/VIBRANT/BACPHLIP	geNomad/DeepVirFinder/Virsorter2
QYJanS7.5_5183843	QYJanS7.5_5183843	19865	No	NA	22	3	0	Low-quality	Genome-fragment	18.17	HMM-based (lower-bound)	0	1.02		virus	Temperate	VIBRANT	geNomad/Virsorter2/VIBRANT
QYJanS7.5_5186906	QYJanS7.5_5186906	26411	No	NA	36	10	1	Low-quality	Genome-fragment	15.31	AAI-based (medium-confidence)	0	1		virus	Virulent	VIBRANT	geNomad/Virsorter2/VIBRANT
QYJanS7.5_519135	QYJanS7.5_519135	13695	No	NA	18	4	0	Low-quality	Genome-fragment	38.48	AAI-based (medium-confidence)	0	1		virus	Virulent	VIBRANT	geNomad/Virsorter2/VIBRANT
QYJanS7.5_5192792	QYJanS7.5_5192792	58118	No	NA	122	5	4	Low-quality	Genome-fragment	29.67	AAI-based (high-confidence)	0	1.01		virus	Temperate	VIBRANT	geNomad/Virsorter2/DeepVirFinder/VIBRANT
QYJanS7.5_5195190	QYJanS7.5_5195190	10798	No	NA	4	1	0	Low-quality	Genome-fragment	1.97	HMM-based (lower-bound)	0	1		virus	unknow	CheckV/DRAMv/VIBRANT/BACPHLIP	DeepVirFinder
QYJanS7.5_5195903	QYJanS7.5_5195903	12435	No	NA	14	10	0	Low-quality	Genome-fragment	31.94	AAI-based (medium-confidence)	0	1		virus	Virulent	VIBRANT/BACPHLIP	geNomad/Virsorter2/VIBRANT
QYJanS7.5_5196962	QYJanS7.5_5196962	23998	No	NA	41	1	0	Low-quality	Genome-fragment	10.94	HMM-based (lower-bound)	0	1		virus	Virulent	VIBRANT/BACPHLIP	Virsorter2/DeepVirFinder/VIBRANT
QYJanS7.5_5197731	QYJanS7.5_5197731	124137	No	NA	178	22	4	Medium-quality	Genome-fragment	73.99	AAI-based (medium-confidence)	0	1		virus	Virulent	VIBRANT	geNomad/Virsorter2/DeepVirFinder/VIBRANT
QYJanS7.5_5199346	QYJanS7.5_5199346	16805	Yes	9662	19	4	3	Low-quality	Genome-fragment	23.31	AAI-based (medium-confidence)	42.51	1		virus	Temperate	CheckV	geNomad/DeepVirFinder/Virsorter2
QYJanS7.5_5202077	QYJanS7.5_5202077	10014	No	NA	6	1	0	Low-quality	Genome-fragment	21.05	HMM-based (lower-bound)	0	1		virus	Virulent	VIBRANT/BACPHLIP	VIBRANT
QYJanS7.5_5202219	QYJanS7.5_5202219	11174	No	NA	14	1	0	Low-quality	Genome-fragment	0.88	HMM-based (lower-bound)	0	1		virus	Virulent	VIBRANT	VIBRANT
QYJanS7.5_5203565	QYJanS7.5_5203565	14133	No	NA	18	2	1	Low-quality	Genome-fragment	16.98	HMM-based (lower-bound)	0	1		virus	Virulent	VIBRANT	geNomad/Virsorter2/VIBRANT
QYJanS7.5_520839	QYJanS7.5_520839	31013	No	NA	62	14	1	Low-quality	Genome-fragment	18.55	AAI-based (medium-confidence)	0	1		virus	Virulent	VIBRANT	Virsorter2/DeepVirFinder/VIBRANT
QYJanS7.5_521897	QYJanS7.5_521897	15513	No	NA	23	3	2	Low-quality	Genome-fragment	4.25	AAI-based (medium-confidence)	0	1		virus	unknow	CheckV/DRAMv/VIBRANT/BACPHLIP	geNomad/DeepVirFinder
QYJanS7.5_5225846	QYJanS7.5_5225846	25530	No	NA	31	8	0	Low-quality	Genome-fragment	46.23	AAI-based (medium-confidence)	0	1		virus	Virulent	VIBRANT	geNomad/Virsorter2/DeepVirFinder/VIBRANT
QYJanS7.5_5227457	QYJanS7.5_5227457	14465	No	NA	18	4	3	Low-quality	Genome-fragment	12.38	HMM-based (lower-bound)	0	1		virus	Virulent	VIBRANT/BACPHLIP	geNomad/Virsorter2/DeepVirFinder/VIBRANT
QYJanS7.5_5240712	QYJanS7.5_5240712	37107	No	NA	49	2	2	Low-quality	Genome-fragment	24.71	HMM-based (lower-bound)	0	1		virus	Virulent	VIBRANT	DeepVirFinder/VIBRANT
QYJanS7.5_5244724	QYJanS7.5_5244724	10845	No	NA	9	3	0	Low-quality	Genome-fragment	3.46	AAI-based (high-confidence)	0	1.08		virus	Virulent	VIBRANT	Virsorter2/VIBRANT
QYJanS7.5_5253816	QYJanS7.5_5253816	20450	No	NA	15	1	1	Low-quality	Genome-fragment	12.42	HMM-based (lower-bound)	0	1		virus	unknow	CheckV/DRAMv/VIBRANT/BACPHLIP	DeepVirFinder
QYJanS7.5_5268791	QYJanS7.5_5268791	36068	No	NA	17	2	0	Low-quality	Genome-fragment	8.16	AAI-based (medium-confidence)	0	1		virus	Virulent	VIBRANT	geNomad/VIBRANT
QYJanS7.5_5269902	QYJanS7.5_5269902	32141	No	NA	32	11	1	Medium-quality	Genome-fragment	55.59	AAI-based (medium-confidence)	0	1		virus	Virulent	VIBRANT/BACPHLIP	geNomad/VIBRANT
QYJanS7.5_5270819	QYJanS7.5_5270819	29381	No	NA	21	1	1	Low-quality	Genome-fragment	3.03	HMM-based (lower-bound)	0	1		virus	Virulent	VIBRANT	Virsorter2/VIBRANT
QYJanS7.5_5272352	QYJanS7.5_5272352	10752	No	NA	20	6	0	Low-quality	Genome-fragment	30.47	AAI-based (medium-confidence)	0	1		virus	Virulent	VIBRANT	geNomad/DeepVirFinder/VIBRANT
QYJanS7.5_5278625	QYJanS7.5_5278625	34767	No	NA	40	3	0	Low-quality	Genome-fragment	41.83	AAI-based (medium-confidence)	0	1		virus	Virulent	VIBRANT	geNomad/DeepVirFinder/VIBRANT
QYJanS7.5_5279769	QYJanS7.5_5279769	14378	No	NA	26	6	1	Low-quality	Genome-fragment	7.71	HMM-based (lower-bound)	0	1		virus	Virulent	VIBRANT/BACPHLIP	DeepVirFinder/VIBRANT
QYJanS7.5_5281439	QYJanS7.5_5281439	28289	No	NA	38	2	7	Low-quality	Genome-fragment	7.84	HMM-based (lower-bound)	0	1		virus	Virulent	BACPHLIP	DeepVirFinder
QYJanS7.5_5307081	QYJanS7.5_5307081	12108	No	NA	8	4	0	Low-quality	Genome-fragment	2.89	AAI-based (medium-confidence)	0	1		virus	Virulent	VIBRANT/BACPHLIP	VIBRANT
QYJanS7.5_5307286	QYJanS7.5_5307286	35799	No	NA	54	11	0	Medium-quality	Genome-fragment	54.08	HMM-based (lower-bound)	0	1		virus	Virulent	VIBRANT/BACPHLIP	geNomad/Virsorter2/VIBRANT
QYJanS7.5_5315982	QYJanS7.5_5315982	23969	No	NA	27	5	0	Low-quality	Genome-fragment	49.64	HMM-based (lower-bound)	0	1		virus	Virulent	VIBRANT/BACPHLIP	geNomad/Virsorter2/VIBRANT
QYJanS7.5_531886	QYJanS7.5_531886	18964	No	NA	25	2	2	Low-quality	Genome-fragment	24.45	HMM-based (lower-bound)	0	1		virus	Virulent	VIBRANT	DeepVirFinder/VIBRANT
QYJanS7.5_5321885	QYJanS7.5_5321885	24648	No	NA	25	5	0	Low-quality	Genome-fragment	5.16	AAI-based (medium-confidence)	0	1		virus	Virulent	VIBRANT	geNomad/Virsorter2/VIBRANT
QYJanS7.5_5325123	QYJanS7.5_5325123	18254	No	NA	20	2	0	Low-quality	Genome-fragment	15.65	AAI-based (high-confidence)	0	1		virus	Virulent	VIBRANT/BACPHLIP	geNomad/Virsorter2/DeepVirFinder/VIBRANT
QYJanS7.5_532812	QYJanS7.5_532812	15986	No	NA	7	1	0	Low-quality	Genome-fragment	10.68	AAI-based (medium-confidence)	0	1		virus	unknow	CheckV/DRAMv/VIBRANT/BACPHLIP	DeepVirFinder
QYJanS7.5_5329859	QYJanS7.5_5329859	25701	No	NA	28	11	0	Low-quality	Genome-fragment	36.03	HMM-based (lower-bound)	0	1		virus	Virulent	VIBRANT	geNomad/Virsorter2/DeepVirFinder/VIBRANT
QYJanS7.5_5340548	QYJanS7.5_5340548	10511	No	NA	15	1	0	Low-quality	Genome-fragment	3.04	HMM-based (lower-bound)	0	1		virus	Virulent	VIBRANT	Virsorter2/VIBRANT
QYJanS7.5_5353065	QYJanS7.5_5353065	14307	No	NA	18	3	0	Low-quality	Genome-fragment	12.48	HMM-based (lower-bound)	0	1.01		virus	Virulent	VIBRANT	geNomad/VIBRANT
QYJanS7.5_5361505	QYJanS7.5_5361505	39376	No	NA	50	17	0	High-quality	High-quality	96.07	AAI-based (medium-confidence)	0	1		virus	Temperate	VIBRANT	geNomad/Virsorter2/VIBRANT
QYJanS7.5_5362352	QYJanS7.5_5362352	13232	No	NA	25	3	0	Low-quality	Genome-fragment	2.87	AAI-based (medium-confidence)	0	1		virus	Virulent	VIBRANT	Virsorter2/VIBRANT
QYJanS7.5_5368418	QYJanS7.5_5368418	11121	No	NA	24	1	0	Low-quality	Genome-fragment	3.78	HMM-based (lower-bound)	0	1		virus	Virulent	VIBRANT	Virsorter2/DeepVirFinder/VIBRANT
QYJanS7.5_5371064	QYJanS7.5_5371064	12134	No	NA	7	2	0	Low-quality	Genome-fragment	9.81	AAI-based (medium-confidence)	0	1		virus	Virulent	VIBRANT/BACPHLIP	Virsorter2/VIBRANT
QYJanS7.5_5372543	QYJanS7.5_5372543	170927	No	NA	232	32	17	Medium-quality	Genome-fragment	79.6	HMM-based (lower-bound)	0	1	low-confidence DTR	virus	Virulent	VIBRANT/BACPHLIP	geNomad/Virsorter2/DeepVirFinder/VIBRANT
QYJanS7.5_5373567	QYJanS7.5_5373567	46772	No	NA	61	7	0	Complete	High-quality	100	DTR (high-confidence)	0	1		virus	Virulent	VIBRANT/BACPHLIP	geNomad/Virsorter2/DeepVirFinder/VIBRANT
QYJanS7.5_5377906	QYJanS7.5_5377906	10112	No	NA	12	3	0	Low-quality	Genome-fragment	4.77	HMM-based (lower-bound)	0	1		virus	Virulent	VIBRANT	Virsorter2/VIBRANT
QYJanS7.5_5383225	QYJanS7.5_5383225	17042	No	NA	22	5	0	Low-quality	Genome-fragment	31.93	AAI-based (medium-confidence)	0	1		virus	Virulent	VIBRANT	geNomad/VIBRANT
QYJanS7.5_5393166	QYJanS7.5_5393166	14791	No	NA	27	5	1	Low-quality	Genome-fragment	7.58	HMM-based (lower-bound)	0	1		virus	Virulent	VIBRANT/BACPHLIP	DeepVirFinder/VIBRANT
QYJanS7.5_5393700	QYJanS7.5_5393700	15943	No	NA	20	4	0	Low-quality	Genome-fragment	42.72	AAI-based (medium-confidence)	0	1		virus	Virulent	VIBRANT	geNomad/Virsorter2/DeepVirFinder/VIBRANT
QYJanS7.5_5397163	QYJanS7.5_5397163	24833	No	NA	24	4	0	Low-quality	Genome-fragment	13.83	AAI-based (medium-confidence)	0	1		virus	Virulent	VIBRANT/BACPHLIP	geNomad/VIBRANT
QYJanS7.5_5397926	QYJanS7.5_5397926	37059	No	NA	48	3	0	Low-quality	Genome-fragment	22.71	HMM-based (lower-bound)	0	1		virus	Virulent	VIBRANT	geNomad/DeepVirFinder/VIBRANT
QYJanS7.5_5398491	QYJanS7.5_5398491	86276	No	NA	139	6	0	Low-quality	Genome-fragment	43.77	AAI-based (medium-confidence)	0	1		virus	Virulent	VIBRANT	geNomad/Virsorter2/DeepVirFinder/VIBRANT
QYJanS7.5_5400142	QYJanS7.5_5400142	16160	No	NA	14	3	0	Low-quality	Genome-fragment	8.31	AAI-based (high-confidence)	0	1		virus	Virulent	VIBRANT	geNomad/Virsorter2/VIBRANT
QYJanS7.5_5407745	QYJanS7.5_5407745	38191	No	NA	60	8	0	Complete	High-quality	100	DTR (high-confidence)	0	1.01		virus	Temperate	VIBRANT	geNomad/Virsorter2/VIBRANT
QYJanS7.5_5408761	QYJanS7.5_5408761	44081	No	NA	66	21	3	Medium-quality	Genome-fragment	66.12	HMM-based (lower-bound)	0	1.01	low-confidence DTR	virus	Temperate	VIBRANT	geNomad/Virsorter2/VIBRANT
QYJanS7.5_5411176	QYJanS7.5_5411176	36708	No	NA	48	8	3	Medium-quality	Genome-fragment	68.62	AAI-based (medium-confidence)	0	1		virus	Virulent	VIBRANT/BACPHLIP	geNomad/Virsorter2/VIBRANT
QYJanS7.5_5415444	QYJanS7.5_5415444	19294	No	NA	36	1	0	Low-quality	Genome-fragment	8.88	HMM-based (lower-bound)	0	1.01		virus	Virulent	BACPHLIP	Virsorter2/DeepVirFinder
QYJanS7.5_5418699	QYJanS7.5_5418699	117119	No	NA	164	15	8	Medium-quality	Genome-fragment	55.71	AAI-based (high-confidence)	0	1		virus	Virulent	VIBRANT	geNomad/VIBRANT
QYJanS7.5_5420224	QYJanS7.5_5420224	27931	No	NA	30	7	1	Low-quality	Genome-fragment	46.38	AAI-based (medium-confidence)	0	1		virus	Virulent	VIBRANT	geNomad/Virsorter2/VIBRANT
QYJanS7.5_5426539	QYJanS7.5_5426539	35467	No	NA	52	14	0	Low-quality	Genome-fragment	46.88	HMM-based (lower-bound)	0	1	low-confidence DTR	virus	Virulent	VIBRANT	geNomad/Virsorter2/VIBRANT
QYJanS7.5_5433417	QYJanS7.5_5433417	11462	No	NA	15	2	1	Low-quality	Genome-fragment	5.47	AAI-based (medium-confidence)	0	1.03		virus	Virulent	VIBRANT	VIBRANT
QYJanS7.5_5435113	QYJanS7.5_5435113	29219	No	NA	32	1	0	Low-quality	Genome-fragment	6.77	HMM-based (lower-bound)	0	1.01		virus	Virulent	VIBRANT	DeepVirFinder/VIBRANT
QYJanS7.5_5448715	QYJanS7.5_5448715	13061	No	NA	18	3	0	Low-quality	Genome-fragment	29.52	AAI-based (high-confidence)	0	1		virus	Virulent	VIBRANT	geNomad/Virsorter2/VIBRANT
QYJanS7.5_5449777	QYJanS7.5_5449777	16672	No	NA	15	7	0	Low-quality	Genome-fragment	2.82	AAI-based (high-confidence)	0	1		virus	Virulent	VIBRANT	Virsorter2/DeepVirFinder/VIBRANT
QYJanS7.5_5460949	QYJanS7.5_5460949	46121	No	NA	87	2	0	Medium-quality	Genome-fragment	76.23	AAI-based (medium-confidence)	0	1		virus	Virulent	VIBRANT/BACPHLIP	Virsorter2/DeepVirFinder/VIBRANT
QYJanS7.5_546223	QYJanS7.5_546223	29152	No	NA	37	4	0	Low-quality	Genome-fragment	45.18	AAI-based (medium-confidence)	0	1		virus	Virulent	VIBRANT	geNomad/Virsorter2/VIBRANT
QYJanS7.5_5468017	QYJanS7.5_5468017	10482	No	NA	13	3	0	Low-quality	Genome-fragment	2.79	HMM-based (lower-bound)	0	1		virus	Virulent	VIBRANT	geNomad/VIBRANT
QYJanS7.5_5469554	QYJanS7.5_5469554	11275	No	NA	9	1	0	Low-quality	Genome-fragment	3.84	HMM-based (lower-bound)	0	1.01		virus	Virulent	VIBRANT	VIBRANT
QYJanS7.5_547916	QYJanS7.5_547916	10449	No	NA	17	3	0	Low-quality	Genome-fragment	8.74	HMM-based (lower-bound)	0	1		virus	Virulent	VIBRANT	DeepVirFinder/VIBRANT
QYJanS7.5_5479218	QYJanS7.5_5479218	37827	No	NA	9	1	0	Low-quality	Genome-fragment	30.97	AAI-based (medium-confidence)	0	1		virus	Virulent	VIBRANT	Virsorter2/DeepVirFinder/VIBRANT
QYJanS7.5_5481036	QYJanS7.5_5481036	12142	No	NA	24	6	1	Low-quality	Genome-fragment	8.33	AAI-based (high-confidence)	0	1		virus	Virulent	BACPHLIP	DeepVirFinder
QYJanS7.5_5486724	QYJanS7.5_5486724	16499	No	NA	40	6	1	Low-quality	Genome-fragment	20.69	HMM-based (lower-bound)	0	1		virus	Virulent	VIBRANT	Virsorter2/DeepVirFinder/VIBRANT
QYJanS7.5_5491654	QYJanS7.5_5491654	23877	Yes	16563	36	6	4	Low-quality	Genome-fragment	4.16	HMM-based (lower-bound)	30.63	1		virus	Temperate	CheckV	geNomad/VIBRANT
QYJanS7.5_5495586	QYJanS7.5_5495586	11445	No	NA	13	3	0	Low-quality	Genome-fragment	17.02	HMM-based (lower-bound)	0	1		virus	Virulent	VIBRANT	geNomad/Virsorter2/VIBRANT
QYJanS7.5_5497724	QYJanS7.5_5497724	20307	No	NA	39	5	1	Low-quality	Genome-fragment	9.53	HMM-based (lower-bound)	0	1.01		virus	Virulent	VIBRANT	Virsorter2/DeepVirFinder/VIBRANT
QYJanS7.5_5503683	QYJanS7.5_5503683	10299	No	NA	21	2	0	Low-quality	Genome-fragment	21.58	AAI-based (medium-confidence)	0	1		virus	Temperate	VIBRANT/BACPHLIP	Virsorter2/VIBRANT
QYJanS7.5_5506895	QYJanS7.5_5506895	21628	No	NA	39	5	0	Low-quality	Genome-fragment	28.89	HMM-based (lower-bound)	0	1		virus	Virulent	VIBRANT	geNomad/Virsorter2/VIBRANT
QYJanS7.5_550765	QYJanS7.5_550765	19798	No	NA	23	6	0	Low-quality	Genome-fragment	4.54	HMM-based (lower-bound)	0	1.01		virus	Virulent	BACPHLIP	DeepVirFinder
QYJanS7.5_5507722	QYJanS7.5_5507722	33973	No	NA	55	1	0	Low-quality	Genome-fragment	36.04	HMM-based (lower-bound)	0	1		virus	Virulent	VIBRANT/BACPHLIP	VIBRANT
QYJanS7.5_5507933	QYJanS7.5_5507933	23518	No	NA	18	1	0	Low-quality	Genome-fragment	1.9	HMM-based (lower-bound)	0	1		virus	Virulent	VIBRANT	VIBRANT
QYJanS7.5_5508834	QYJanS7.5_5508834	16670	No	NA	20	9	0	Low-quality	Genome-fragment	16.78	HMM-based (lower-bound)	0	1		virus	Virulent	VIBRANT	geNomad/Virsorter2/VIBRANT
QYJanS7.5_5515060	QYJanS7.5_5515060	18488	No	NA	16	1	2	Low-quality	Genome-fragment	10.8	HMM-based (lower-bound)	0	1		virus	Virulent	VIBRANT	VIBRANT
QYJanS7.5_5526092	QYJanS7.5_5526092	33079	No	NA	35	1	2	Low-quality	Genome-fragment	16.92	HMM-based (lower-bound)	0	1		virus	unknow	CheckV/DRAMv/VIBRANT/BACPHLIP	DeepVirFinder
QYJanS7.5_5526783	QYJanS7.5_5526783	12632	No	NA	7	4	1	Low-quality	Genome-fragment	3.23	HMM-based (lower-bound)	0	1.06		virus	unknow	CheckV/DRAMv/VIBRANT/BACPHLIP	DeepVirFinder
QYJanS7.5_5535268	QYJanS7.5_5535268	39114	No	NA	58	14	0	Medium-quality	Genome-fragment	75.08	AAI-based (high-confidence)	0	1		virus	Virulent	VIBRANT	geNomad/Virsorter2/VIBRANT
QYJanS7.5_5543876	QYJanS7.5_5543876	10752	No	NA	16	3	0	Low-quality	Genome-fragment	6.18	AAI-based (high-confidence)	0	1		virus	Virulent	VIBRANT	geNomad/VIBRANT
QYJanS7.5_5548738	QYJanS7.5_5548738	23889	No	NA	41	1	0	Low-quality	Genome-fragment	26.46	HMM-based (lower-bound)	0	1		virus	Temperate	VIBRANT	DeepVirFinder/VIBRANT
QYJanS7.5_555804	QYJanS7.5_555804	18730	No	NA	22	1	0	Low-quality	Genome-fragment	38.11	AAI-based (medium-confidence)	0	1		virus	unknow	CheckV/DRAMv/VIBRANT/BACPHLIP	DeepVirFinder
QYJanS7.5_5563028	QYJanS7.5_5563028	15188	No	NA	16	4	1	Low-quality	Genome-fragment	25.28	AAI-based (medium-confidence)	0	1		virus	Virulent	VIBRANT/BACPHLIP	geNomad/Virsorter2/DeepVirFinder/VIBRANT
QYJanS7.5_5565437	QYJanS7.5_5565437	12943	No	NA	18	3	0	Low-quality	Genome-fragment	26.56	AAI-based (medium-confidence)	0	1		virus	Virulent	VIBRANT/BACPHLIP	geNomad/Virsorter2/VIBRANT
QYJanS7.5_5569225	QYJanS7.5_5569225	10093	No	NA	14	4	0	Low-quality	Genome-fragment	6.12	AAI-based (medium-confidence)	0	1		virus	Virulent	VIBRANT	Virsorter2/VIBRANT
QYJanS7.5_5571556	QYJanS7.5_5571556	35300	No	NA	36	8	0	Low-quality	Genome-fragment	6.69	AAI-based (high-confidence)	0	1		virus	Virulent	VIBRANT	VIBRANT
QYJanS7.5_5573604	QYJanS7.5_5573604	12415	No	NA	25	5	0	Low-quality	Genome-fragment	19.99	AAI-based (medium-confidence)	0	1		virus	Virulent	VIBRANT	geNomad/Virsorter2/DeepVirFinder/VIBRANT
QYJanS7.5_5577376	QYJanS7.5_5577376	24945	No	NA	28	3	0	Low-quality	Genome-fragment	21.49	HMM-based (lower-bound)	0	1		virus	Virulent	VIBRANT/BACPHLIP	VIBRANT
QYJanS7.5_557740	QYJanS7.5_557740	10974	No	NA	14	5	0	Low-quality	Genome-fragment	28.01	AAI-based (medium-confidence)	0	1		virus	Virulent	VIBRANT/BACPHLIP	geNomad/Virsorter2/VIBRANT
QYJanS7.5_5579932	QYJanS7.5_5579932	10592	No	NA	13	5	1	Low-quality	Genome-fragment	24.21	AAI-based (medium-confidence)	0	1.01		virus	unknow	CheckV/DRAMv/VIBRANT/BACPHLIP	geNomad/DeepVirFinder
QYJanS7.5_5600461	QYJanS7.5_5600461	105560	No	NA	124	22	2	High-quality	High-quality	99.43	AAI-based (medium-confidence)	0	1		virus	Virulent	VIBRANT/BACPHLIP	geNomad/Virsorter2/DeepVirFinder/VIBRANT
QYJanS7.5_5600792	QYJanS7.5_5600792	72225	No	NA	82	3	7	Low-quality	Genome-fragment	39.41	HMM-based (lower-bound)	0	1		virus	Virulent	VIBRANT	geNomad/DeepVirFinder/VIBRANT
QYJanS7.5_5604789	QYJanS7.5_5604789	16303	No	NA	14	1	1	Low-quality	Genome-fragment	2.77	HMM-based (lower-bound)	0	1		virus	Virulent	VIBRANT/BACPHLIP	VIBRANT
QYJanS7.5_5605190	QYJanS7.5_5605190	97632	No	NA	138	7	18	Low-quality	Genome-fragment	44.92	HMM-based (lower-bound)	0	1		virus	Temperate	VIBRANT	geNomad/VIBRANT
QYJanS7.5_5612029	QYJanS7.5_5612029	21463	Yes	21463	23	2	0	Low-quality	Genome-fragment	39.23	AAI-based (medium-confidence)	0	1		virus	Temperate	CheckV	geNomad/Virsorter2/VIBRANT
QYJanS7.5_5614565	QYJanS7.5_5614565	35070	No	NA	60	28	0	Medium-quality	Genome-fragment	82.77	AAI-based (high-confidence)	0	1		virus	Virulent	VIBRANT	geNomad/Virsorter2/VIBRANT
QYJanS7.5_5620267	QYJanS7.5_5620267	25088	No	NA	27	4	0	Medium-quality	Genome-fragment	71.11	AAI-based (medium-confidence)	0	1		virus	Virulent	VIBRANT	geNomad/Virsorter2/DeepVirFinder/VIBRANT
QYJanS7.5_5630034	QYJanS7.5_5630034	14752	No	NA	20	1	0	Low-quality	Genome-fragment	12.7	AAI-based (high-confidence)	0	1		virus	Virulent	VIBRANT	Virsorter2/DeepVirFinder/VIBRANT
QYJanS7.5_5652822	QYJanS7.5_5652822	15392	No	NA	43	2	0	Low-quality	Genome-fragment	6.9	HMM-based (lower-bound)	0	1		virus	Virulent	VIBRANT	Virsorter2/DeepVirFinder/VIBRANT
QYJanS7.5_5662419	QYJanS7.5_5662419	17174	No	NA	38	1	0	Low-quality	Genome-fragment	18.05	HMM-based (lower-bound)	0	1		virus	Virulent	VIBRANT	Virsorter2/DeepVirFinder/VIBRANT
QYJanS7.5_5664170	QYJanS7.5_5664170	25238	No	NA	32	12	0	Low-quality	Genome-fragment	29.13	AAI-based (medium-confidence)	0	1		virus	Virulent	VIBRANT	geNomad/Virsorter2/DeepVirFinder/VIBRANT
QYJanS7.5_5664490	QYJanS7.5_5664490	78624	No	NA	80	11	2	Low-quality	Genome-fragment	8.9	HMM-based (lower-bound)	0	1.01		virus	Virulent	VIBRANT	VIBRANT
QYJanS7.5_5670443	QYJanS7.5_5670443	39234	Yes	39234	45	8	3	High-quality	High-quality	100	AAI-based (medium-confidence)	0	1		virus	Temperate	CheckV	geNomad/Virsorter2/VIBRANT
QYJanS7.5_5678080	QYJanS7.5_5678080	51879	No	NA	47	5	0	Low-quality	Genome-fragment	44.45	AAI-based (medium-confidence)	0	1		virus	Virulent	VIBRANT	Virsorter2/DeepVirFinder/VIBRANT
QYJanS7.5_5680720	QYJanS7.5_5680720	20959	No	NA	26	4	0	Low-quality	Genome-fragment	42.51	AAI-based (medium-confidence)	0	1		virus	Virulent	VIBRANT	geNomad/Virsorter2/VIBRANT
QYJanS7.5_5684525	QYJanS7.5_5684525	42107	No	NA	51	8	2	Low-quality	Genome-fragment	44.7	AAI-based (medium-confidence)	0	1		virus	Virulent	VIBRANT	geNomad/Virsorter2/VIBRANT
QYJanS7.5_5692835	QYJanS7.5_5692835	18430	No	NA	22	3	0	Low-quality	Genome-fragment	2.24	HMM-based (lower-bound)	0	1		virus	Virulent	VIBRANT	geNomad/VIBRANT
QYJanS7.5_569977	QYJanS7.5_569977	18484	No	NA	29	3	1	Low-quality	Genome-fragment	19.48	HMM-based (lower-bound)	0	1		virus	Virulent	VIBRANT	Virsorter2/VIBRANT
QYJanS7.5_5703129	QYJanS7.5_5703129	16716	No	NA	21	5	0	Low-quality	Genome-fragment	32.46	HMM-based (lower-bound)	0	1		virus	Virulent	VIBRANT	geNomad/Virsorter2/VIBRANT
QYJanS7.5_5707223	QYJanS7.5_5707223	10952	No	NA	19	4	0	Low-quality	Genome-fragment	18.45	AAI-based (medium-confidence)	0	1.01		virus	Virulent	VIBRANT	geNomad/Virsorter2/DeepVirFinder/VIBRANT
QYJanS7.5_5715266	QYJanS7.5_5715266	13790	No	NA	18	1	0	Low-quality	Genome-fragment	36.82	AAI-based (medium-confidence)	0	1		virus	Virulent	VIBRANT/BACPHLIP	Virsorter2/VIBRANT
QYJanS7.5_5717215	QYJanS7.5_5717215	36278	No	NA	49	15	0	Medium-quality	Genome-fragment	61.16	AAI-based (high-confidence)	0	1		virus	Temperate	VIBRANT	geNomad/Virsorter2/DeepVirFinder/VIBRANT
QYJanS7.5_5717413	QYJanS7.5_5717413	11550	No	NA	15	1	0	Low-quality	Genome-fragment	20.67	AAI-based (medium-confidence)	0	1		virus	Virulent	VIBRANT	geNomad/Virsorter2/DeepVirFinder/VIBRANT
QYJanS7.5_5721551	QYJanS7.5_5721551	40991	No	NA	52	3	1	Low-quality	Genome-fragment	11.31	AAI-based (medium-confidence)	0	1.02		virus	Virulent	BACPHLIP	DeepVirFinder
QYJanS7.5_572534	QYJanS7.5_572534	20935	No	NA	33	6	0	Low-quality	Genome-fragment	47.42	AAI-based (medium-confidence)	0	1		virus	Virulent	VIBRANT/BACPHLIP	geNomad/Virsorter2/VIBRANT
QYJanS7.5_5726401	QYJanS7.5_5726401	59681	No	NA	114	16	3	Low-quality	Genome-fragment	24.41	HMM-based (lower-bound)	0	1		virus	Virulent	VIBRANT	geNomad/Virsorter2/DeepVirFinder/VIBRANT
QYJanS7.5_572661	QYJanS7.5_572661	38723	No	NA	32	2	0	Low-quality	Genome-fragment	46.52	AAI-based (medium-confidence)	0	1		virus	Virulent	VIBRANT/BACPHLIP	geNomad/VIBRANT
QYJanS7.5_5748643	QYJanS7.5_5748643	20779	No	NA	31	2	2	Low-quality	Genome-fragment	12.15	HMM-based (lower-bound)	0	1		virus	Virulent	VIBRANT	Virsorter2/DeepVirFinder/VIBRANT
QYJanS7.5_5752939	QYJanS7.5_5752939	49995	No	NA	73	2	11	Low-quality	Genome-fragment	15.81	HMM-based (lower-bound)	0	1		virus	Virulent	VIBRANT/BACPHLIP	VIBRANT
QYJanS7.5_5757180	QYJanS7.5_5757180	12091	No	NA	10	6	0	Low-quality	Genome-fragment	26.39	AAI-based (medium-confidence)	0	1		virus	Virulent	VIBRANT	geNomad/Virsorter2/DeepVirFinder/VIBRANT
QYJanS7.5_57619	QYJanS7.5_57619	77798	No	NA	82	9	6	Low-quality	Genome-fragment	27.68	AAI-based (medium-confidence)	0	1		virus	Virulent	VIBRANT/BACPHLIP	geNomad/Virsorter2/DeepVirFinder/VIBRANT
QYJanS7.5_5773189	QYJanS7.5_5773189	25177	No	NA	28	2	0	Medium-quality	Genome-fragment	55.09	AAI-based (medium-confidence)	0	1		virus	Virulent	VIBRANT	Virsorter2/VIBRANT
QYJanS7.5_5776244	QYJanS7.5_5776244	26091	No	NA	38	1	0	Low-quality	Genome-fragment	15.52	HMM-based (lower-bound)	0	1		virus	Virulent	VIBRANT	geNomad/DeepVirFinder/VIBRANT
QYJanS7.5_5778771	QYJanS7.5_5778771	11791	No	NA	27	2	0	Low-quality	Genome-fragment	6.75	HMM-based (lower-bound)	0	1.01		virus	Virulent	VIBRANT/BACPHLIP	Virsorter2/DeepVirFinder/VIBRANT
QYJanS7.5_5778878	QYJanS7.5_5778878	37221	No	NA	38	7	2	Low-quality	Genome-fragment	20.59	HMM-based (lower-bound)	0	1		virus	unknow	CheckV/DRAMv/VIBRANT/BACPHLIP	DeepVirFinder
QYJanS7.5_5779193	QYJanS7.5_5779193	12768	No	NA	17	6	0	Low-quality	Genome-fragment	29.71	AAI-based (medium-confidence)	0	1		virus	Virulent	VIBRANT	Virsorter2/VIBRANT
QYJanS7.5_5795128	QYJanS7.5_5795128	13187	No	NA	34	3	0	Low-quality	Genome-fragment	6.91	HMM-based (lower-bound)	0	1.01		virus	Virulent	VIBRANT	Virsorter2/DeepVirFinder/VIBRANT
QYJanS7.5_5796307	QYJanS7.5_5796307	10815	No	NA	14	1	0	Low-quality	Genome-fragment	21.3	AAI-based (medium-confidence)	0	1		virus	Temperate	VIBRANT	geNomad/Virsorter2/DeepVirFinder/VIBRANT
QYJanS7.5_5800871	QYJanS7.5_5800871	16093	No	NA	13	6	0	Low-quality	Genome-fragment	17.31	AAI-based (medium-confidence)	0	1		virus	Virulent	VIBRANT	geNomad/Virsorter2/DeepVirFinder/VIBRANT
QYJanS7.5_5804828	QYJanS7.5_5804828	31985	No	NA	59	1	0	Medium-quality	Genome-fragment	53.8	AAI-based (medium-confidence)	0	1		virus	Virulent	VIBRANT	Virsorter2/VIBRANT
QYJanS7.5_5816908	QYJanS7.5_5816908	18615	No	NA	37	13	0	Low-quality	Genome-fragment	49.15	AAI-based (medium-confidence)	0	1		virus	Virulent	VIBRANT	geNomad/Virsorter2/VIBRANT
QYJanS7.5_5818467	QYJanS7.5_5818467	13714	No	NA	25	1	0	Low-quality	Genome-fragment	19.13	HMM-based (lower-bound)	0	1		virus	Virulent	VIBRANT/BACPHLIP	geNomad/DeepVirFinder/VIBRANT
QYJanS7.5_5819658	QYJanS7.5_5819658	15974	No	NA	18	3	0	Low-quality	Genome-fragment	41.18	AAI-based (medium-confidence)	0	1		virus	Virulent	VIBRANT/BACPHLIP	geNomad/Virsorter2/DeepVirFinder/VIBRANT
QYJanS7.5_5821858	QYJanS7.5_5821858	18177	No	NA	28	1	1	Low-quality	Genome-fragment	11.24	HMM-based (lower-bound)	0	1		virus	Virulent	VIBRANT/BACPHLIP	DeepVirFinder/VIBRANT
QYJanS7.5_582296	QYJanS7.5_582296	23829	No	NA	41	5	1	Low-quality	Genome-fragment	11.53	HMM-based (lower-bound)	0	1		virus	Virulent	VIBRANT/BACPHLIP	geNomad/VIBRANT
QYJanS7.5_5826275	QYJanS7.5_5826275	11909	No	NA	13	4	0	Low-quality	Genome-fragment	12.4	HMM-based (lower-bound)	0	1		virus	Virulent	VIBRANT/BACPHLIP	Virsorter2/DeepVirFinder/VIBRANT
QYJanS7.5_5831665	QYJanS7.5_5831665	20921	No	NA	37	4	0	Low-quality	Genome-fragment	28.6	HMM-based (lower-bound)	0	1		virus	Virulent	VIBRANT	Virsorter2/VIBRANT
QYJanS7.5_583291	QYJanS7.5_583291	12167	No	NA	12	2	1	Low-quality	Genome-fragment	11.79	AAI-based (medium-confidence)	0	1		virus	Virulent	VIBRANT	geNomad/DeepVirFinder/VIBRANT
QYJanS7.5_5844217	QYJanS7.5_5844217	28870	No	NA	27	3	0	Low-quality	Genome-fragment	16.84	HMM-based (lower-bound)	0	1		virus	Virulent	VIBRANT	geNomad/VIBRANT
QYJanS7.5_5844613	QYJanS7.5_5844613	26988	No	NA	27	5	0	Medium-quality	Genome-fragment	56.48	AAI-based (medium-confidence)	0	1		virus	Virulent	VIBRANT	geNomad/Virsorter2/DeepVirFinder/VIBRANT
QYJanS7.5_5847792	QYJanS7.5_5847792	64977	No	NA	75	32	2	Low-quality	Genome-fragment	38.69	AAI-based (medium-confidence)	0	1		virus	Virulent	VIBRANT	geNomad/Virsorter2/VIBRANT
QYJanS7.5_5848223	QYJanS7.5_5848223	28953	No	NA	37	2	0	Low-quality	Genome-fragment	27.18	HMM-based (lower-bound)	0	1		virus	Virulent	VIBRANT	DeepVirFinder/VIBRANT
QYJanS7.5_5850215	QYJanS7.5_5850215	24208	No	NA	42	10	0	Low-quality	Genome-fragment	11.45	AAI-based (medium-confidence)	0	1		virus	Virulent	VIBRANT	Virsorter2/VIBRANT
QYJanS7.5_5851488	QYJanS7.5_5851488	10741	No	NA	20	4	0	Low-quality	Genome-fragment	18.03	HMM-based (lower-bound)	0	1		virus	Virulent	VIBRANT	Virsorter2/VIBRANT
QYJanS7.5_5856965	QYJanS7.5_5856965	31918	No	NA	82	5	2	Low-quality	Genome-fragment	17.85	HMM-based (lower-bound)	0	1.01		virus	Temperate	BACPHLIP	DeepVirFinder
QYJanS7.5_5857787	QYJanS7.5_5857787	16368	No	NA	25	3	1	Low-quality	Genome-fragment	6.85	HMM-based (lower-bound)	0	1.01		virus	Temperate	BACPHLIP	Virsorter2/DeepVirFinder
QYJanS7.5_5858690	QYJanS7.5_5858690	49114	No	NA	67	9	1	Medium-quality	Genome-fragment	82.77	HMM-based (lower-bound)	0	1		virus	Virulent	VIBRANT/BACPHLIP	geNomad/Virsorter2/DeepVirFinder/VIBRANT
QYJanS7.5_5858707	QYJanS7.5_5858707	10089	No	NA	9	6	0	Low-quality	Genome-fragment	14.18	HMM-based (lower-bound)	0	1		virus	Virulent	VIBRANT	geNomad/Virsorter2/VIBRANT
QYJanS7.5_5860263	QYJanS7.5_5860263	30539	No	NA	41	4	0	Low-quality	Genome-fragment	18.74	AAI-based (medium-confidence)	0	1		virus	Virulent	VIBRANT	Virsorter2/VIBRANT
QYJanS7.5_5877385	QYJanS7.5_5877385	12987	No	NA	13	1	0	Low-quality	Genome-fragment	10.77	HMM-based (lower-bound)	0	1		virus	Virulent	VIBRANT	VIBRANT
QYJanS7.5_5882784	QYJanS7.5_5882784	10042	No	NA	13	1	0	Low-quality	Genome-fragment	21.22	AAI-based (medium-confidence)	0	1		virus	unknow	CheckV/DRAMv/VIBRANT/BACPHLIP	geNomad/DeepVirFinder
QYJanS7.5_5882854	QYJanS7.5_5882854	11185	No	NA	19	3	0	Low-quality	Genome-fragment	12.18	AAI-based (medium-confidence)	0	1		virus	Virulent	VIBRANT/BACPHLIP	geNomad/Virsorter2/VIBRANT
QYJanS7.5_5883794	QYJanS7.5_5883794	10470	No	NA	15	3	0	Low-quality	Genome-fragment	6.14	HMM-based (lower-bound)	0	1		virus	Virulent	VIBRANT/BACPHLIP	geNomad/DeepVirFinder/VIBRANT
QYJanS7.5_5897028	QYJanS7.5_5897028	11136	No	NA	17	3	0	Low-quality	Genome-fragment	2.38	AAI-based (medium-confidence)	0	1		virus	Virulent	VIBRANT	geNomad/Virsorter2/DeepVirFinder/VIBRANT
QYJanS7.5_5899451	QYJanS7.5_5899451	72389	No	NA	106	10	10	Low-quality	Genome-fragment	23.67	HMM-based (lower-bound)	0	1		virus	Virulent	VIBRANT/BACPHLIP	geNomad/Virsorter2/DeepVirFinder/VIBRANT
QYJanS7.5_5900143	QYJanS7.5_5900143	10328	No	NA	26	4	0	Low-quality	Genome-fragment	3.58	HMM-based (lower-bound)	0	1		virus	Virulent	VIBRANT	Virsorter2/DeepVirFinder/VIBRANT
QYJanS7.5_5902567	QYJanS7.5_5902567	30952	No	NA	39	2	3	Low-quality	Genome-fragment	15.44	HMM-based (lower-bound)	0	1		virus	Temperate	VIBRANT	geNomad/VIBRANT
QYJanS7.5_5909053	QYJanS7.5_5909053	16834	No	NA	25	1	0	Low-quality	Genome-fragment	28.25	AAI-based (medium-confidence)	0	1		virus	unknow	CheckV/DRAMv/VIBRANT/BACPHLIP	geNomad/DeepVirFinder
QYJanS7.5_5919484	QYJanS7.5_5919484	11774	No	NA	20	2	0	Low-quality	Genome-fragment	5.6	AAI-based (medium-confidence)	0	1		virus	Virulent	VIBRANT	geNomad/Virsorter2/VIBRANT
QYJanS7.5_5920755	QYJanS7.5_5920755	10259	No	NA	10	5	0	Low-quality	Genome-fragment	13	HMM-based (lower-bound)	0	1		virus	Virulent	VIBRANT	geNomad/Virsorter2/DeepVirFinder/VIBRANT
QYJanS7.5_5923398	QYJanS7.5_5923398	11664	No	NA	18	1	0	Low-quality	Genome-fragment	17.65	HMM-based (lower-bound)	0	1		virus	Virulent	VIBRANT	VIBRANT
QYJanS7.5_5929044	QYJanS7.5_5929044	21971	No	NA	29	2	0	Medium-quality	Genome-fragment	60.07	AAI-based (high-confidence)	0	1		virus	Virulent	VIBRANT	geNomad/Virsorter2/DeepVirFinder/VIBRANT
QYJanS7.5_5930904	QYJanS7.5_5930904	10253	No	NA	25	2	0	Low-quality	Genome-fragment	5.6	HMM-based (lower-bound)	0	1		virus	Virulent	VIBRANT	Virsorter2/DeepVirFinder/VIBRANT
QYJanS7.5_5942150	QYJanS7.5_5942150	14864	No	NA	14	4	0	Low-quality	Genome-fragment	4.09	HMM-based (lower-bound)	0	1.02		virus	Virulent	VIBRANT/BACPHLIP	Virsorter2/DeepVirFinder/VIBRANT
QYJanS7.5_5942823	QYJanS7.5_5942823	16850	No	NA	18	5	0	Low-quality	Genome-fragment	40.69	AAI-based (high-confidence)	0	1		virus	Virulent	VIBRANT	geNomad/Virsorter2/VIBRANT
QYJanS7.5_5955566	QYJanS7.5_5955566	11177	No	NA	15	5	1	Low-quality	Genome-fragment	18.61	AAI-based (high-confidence)	0	1		virus	Virulent	VIBRANT	geNomad/VIBRANT
QYJanS7.5_5966568	QYJanS7.5_5966568	111223	No	NA	164	10	15	Low-quality	Genome-fragment	44.27	HMM-based (lower-bound)	0	1		virus	Virulent	VIBRANT/BACPHLIP	VIBRANT
QYJanS7.5_5969536	QYJanS7.5_5969536	14698	No	NA	16	6	0	Low-quality	Genome-fragment	34.09	AAI-based (medium-confidence)	0	1		virus	Virulent	VIBRANT	geNomad/Virsorter2/VIBRANT
QYJanS7.5_5971261	QYJanS7.5_5971261	24580	No	NA	31	2	0	Low-quality	Genome-fragment	32.39	HMM-based (lower-bound)	0	1		virus	Virulent	VIBRANT	geNomad/Virsorter2/DeepVirFinder/VIBRANT
QYJanS7.5_5977878	QYJanS7.5_5977878	24225	No	NA	25	3	1	Low-quality	Genome-fragment	14.92	AAI-based (medium-confidence)	0	1		virus	Virulent	VIBRANT/BACPHLIP	geNomad/Virsorter2/VIBRANT
QYJanS7.5_5980083	QYJanS7.5_5980083	15622	No	NA	14	5	0	Low-quality	Genome-fragment	4.07	AAI-based (medium-confidence)	0	1		virus	Virulent	VIBRANT	geNomad/Virsorter2/DeepVirFinder/VIBRANT
QYJanS7.5_5984270	QYJanS7.5_5984270	18804	No	NA	21	6	0	Low-quality	Genome-fragment	20.96	AAI-based (medium-confidence)	0	1		virus	Virulent	VIBRANT	geNomad/Virsorter2/DeepVirFinder/VIBRANT
QYJanS7.5_6010579	QYJanS7.5_6010579	21400	No	NA	24	4	0	Low-quality	Genome-fragment	30.65	HMM-based (lower-bound)	0	1		virus	Virulent	VIBRANT/BACPHLIP	geNomad/Virsorter2/DeepVirFinder/VIBRANT
QYJanS7.5_6011124	QYJanS7.5_6011124	37332	No	NA	47	7	2	Low-quality	Genome-fragment	18.1	AAI-based (medium-confidence)	0	1		virus	Virulent	VIBRANT	geNomad/Virsorter2/DeepVirFinder/VIBRANT
QYJanS7.5_601149	QYJanS7.5_601149	61931	No	NA	119	3	2	Low-quality	Genome-fragment	34.1	HMM-based (lower-bound)	0	1		virus	Virulent	VIBRANT	VIBRANT
QYJanS7.5_6015324	QYJanS7.5_6015324	15510	No	NA	19	10	0	Low-quality	Genome-fragment	25.82	AAI-based (medium-confidence)	0	1		virus	Virulent	VIBRANT/BACPHLIP	geNomad/Virsorter2/DeepVirFinder/VIBRANT
QYJanS7.5_6019265	QYJanS7.5_6019265	11744	No	NA	21	6	0	Low-quality	Genome-fragment	25.76	AAI-based (medium-confidence)	0	1.01		virus	Virulent	VIBRANT	geNomad/Virsorter2/VIBRANT
QYJanS7.5_6020870	QYJanS7.5_6020870	20732	No	NA	37	3	0	Low-quality	Genome-fragment	9.21	HMM-based (lower-bound)	0	1		virus	Virulent	VIBRANT	geNomad/DeepVirFinder/VIBRANT
QYJanS7.5_6025278	QYJanS7.5_6025278	13225	No	NA	20	1	1	Low-quality	Genome-fragment	7.17	HMM-based (lower-bound)	0	1		virus	Virulent	VIBRANT/BACPHLIP	VIBRANT
QYJanS7.5_6028316	QYJanS7.5_6028316	30098	No	NA	55	8	1	Low-quality	Genome-fragment	20.06	AAI-based (medium-confidence)	0	1		virus	Virulent	VIBRANT/BACPHLIP	geNomad/Virsorter2/DeepVirFinder/VIBRANT
QYJanS7.5_6054427	QYJanS7.5_6054427	25143	No	NA	26	1	1	Low-quality	Genome-fragment	8.57	HMM-based (lower-bound)	0	1.01		virus	unknow	CheckV/DRAMv/VIBRANT/BACPHLIP	DeepVirFinder
QYJanS7.5_6058111	QYJanS7.5_6058111	10466	No	NA	13	2	0	Low-quality	Genome-fragment	27.81	AAI-based (medium-confidence)	0	1		virus	Virulent	VIBRANT	geNomad/Virsorter2/DeepVirFinder/VIBRANT
QYJanS7.5_6061685	QYJanS7.5_6061685	19842	No	NA	17	1	1	Low-quality	Genome-fragment	5.88	HMM-based (lower-bound)	0	1		virus	Virulent	VIBRANT	geNomad/VIBRANT
QYJanS7.5_6063956	QYJanS7.5_6063956	21524	No	NA	40	2	2	Low-quality	Genome-fragment	12.74	HMM-based (lower-bound)	0	1		virus	Virulent	VIBRANT	VIBRANT
QYJanS7.5_6065085	QYJanS7.5_6065085	42460	No	NA	54	8	0	Complete	High-quality	100	DTR (high-confidence)	0	1		virus	Virulent	VIBRANT	geNomad/Virsorter2/VIBRANT
QYJanS7.5_6066318	QYJanS7.5_6066318	15174	No	NA	14	1	0	Low-quality	Genome-fragment	22.7	HMM-based (lower-bound)	0	1		virus	Virulent	VIBRANT	geNomad/Virsorter2/VIBRANT
QYJanS7.5_6067581	QYJanS7.5_6067581	16753	No	NA	18	2	8	Low-quality	Genome-fragment	20.87	HMM-based (lower-bound)	0	1		virus	Temperate	VIBRANT	VIBRANT
QYJanS7.5_6073462	QYJanS7.5_6073462	33611	No	NA	56	2	0	Low-quality	Genome-fragment	15.98	HMM-based (lower-bound)	0	1		virus	Temperate	VIBRANT	geNomad/Virsorter2/VIBRANT
QYJanS7.5_6075652	QYJanS7.5_6075652	14536	No	NA	27	4	0	Low-quality	Genome-fragment	11.31	HMM-based (lower-bound)	0	1		virus	Virulent	VIBRANT/BACPHLIP	geNomad/Virsorter2/DeepVirFinder/VIBRANT
QYJanS7.5_6076381	QYJanS7.5_6076381	13719	No	NA	17	1	0	Low-quality	Genome-fragment	6.93	HMM-based (lower-bound)	0	1		virus	Virulent	VIBRANT	geNomad/Virsorter2/DeepVirFinder/VIBRANT
QYJanS7.5_6080953	QYJanS7.5_6080953	13905	No	NA	23	1	2	Low-quality	Genome-fragment	3.67	AAI-based (medium-confidence)	0	1		virus	Virulent	VIBRANT/BACPHLIP	geNomad/Virsorter2/DeepVirFinder/VIBRANT
QYJanS7.5_6081515	QYJanS7.5_6081515	13715	No	NA	17	6	0	Low-quality	Genome-fragment	6.31	AAI-based (medium-confidence)	0	1		virus	Virulent	VIBRANT	geNomad/DeepVirFinder/VIBRANT
QYJanS7.5_6087381	QYJanS7.5_6087381	32736	No	NA	40	8	1	Low-quality	Genome-fragment	43.77	HMM-based (lower-bound)	0	1		virus	Virulent	VIBRANT	geNomad/Virsorter2/DeepVirFinder/VIBRANT
QYJanS7.5_6087925	QYJanS7.5_6087925	106726	No	NA	218	8	4	Medium-quality	Genome-fragment	68.34	HMM-based (lower-bound)	0	1		virus	Virulent	VIBRANT	Virsorter2/DeepVirFinder/VIBRANT
QYJanS7.5_6092905	QYJanS7.5_6092905	22283	No	NA	27	6	0	Medium-quality	Genome-fragment	58.38	AAI-based (medium-confidence)	0	1		virus	Virulent	VIBRANT	geNomad/Virsorter2/VIBRANT
QYJanS7.5_6097169	QYJanS7.5_6097169	26784	No	NA	72	6	0	Low-quality	Genome-fragment	28.13	HMM-based (lower-bound)	0	1		virus	unknow	CheckV/DRAMv/VIBRANT/BACPHLIP	Virsorter2/DeepVirFinder
QYJanS7.5_6101127	QYJanS7.5_6101127	15322	No	NA	17	1	0	Low-quality	Genome-fragment	8.55	HMM-based (lower-bound)	0	1		virus	Virulent	VIBRANT/BACPHLIP	geNomad/Virsorter2/VIBRANT
QYJanS7.5_6123496	QYJanS7.5_6123496	41233	No	NA	38	5	0	Medium-quality	Genome-fragment	60.66	AAI-based (medium-confidence)	0	1		virus	Virulent	VIBRANT	geNomad/Virsorter2/VIBRANT
QYJanS7.5_6123598	QYJanS7.5_6123598	20858	No	NA	17	1	0	Low-quality	Genome-fragment	1.68	HMM-based (lower-bound)	0	1		virus	Virulent	VIBRANT	DeepVirFinder/VIBRANT
QYJanS7.5_612541	QYJanS7.5_612541	12277	No	NA	24	2	2	Low-quality	Genome-fragment	9.83	HMM-based (lower-bound)	0	1	low-confidence DTR	virus	Virulent	VIBRANT/BACPHLIP	Virsorter2/DeepVirFinder/VIBRANT
QYJanS7.5_6129271	QYJanS7.5_6129271	53190	No	NA	100	11	2	Low-quality	Genome-fragment	35	HMM-based (lower-bound)	0	1		virus	Virulent	VIBRANT	geNomad/Virsorter2/DeepVirFinder/VIBRANT
QYJanS7.5_6145133	QYJanS7.5_6145133	19391	No	NA	23	2	1	Low-quality	Genome-fragment	25.37	HMM-based (lower-bound)	0	1		virus	Temperate	VIBRANT	VIBRANT
QYJanS7.5_6154883	QYJanS7.5_6154883	10782	No	NA	20	1	0	Low-quality	Genome-fragment	7.29	HMM-based (lower-bound)	0	1.01	low-confidence ITR	virus	Virulent	VIBRANT	Virsorter2/VIBRANT
QYJanS7.5_61570	QYJanS7.5_61570	19978	No	NA	21	7	0	Low-quality	Genome-fragment	35.12	AAI-based (medium-confidence)	0	1		virus	Virulent	VIBRANT	geNomad/Virsorter2/VIBRANT
QYJanS7.5_6165547	QYJanS7.5_6165547	13440	No	NA	17	1	0	High-quality	High-quality	100	HMM-based (lower-bound)	0	1.01		virus	Virulent	VIBRANT	geNomad/Virsorter2/VIBRANT
QYJanS7.5_617205	QYJanS7.5_617205	17203	No	NA	41	1	0	Low-quality	Genome-fragment	6.94	HMM-based (lower-bound)	0	1.01		virus	Virulent	VIBRANT/BACPHLIP	Virsorter2/VIBRANT
QYJanS7.5_617232	QYJanS7.5_617232	38993	No	NA	32	1	0	Low-quality	Genome-fragment	21.69	AAI-based (medium-confidence)	0	1		virus	Virulent	VIBRANT	geNomad/Virsorter2/VIBRANT
QYJanS7.5_6186153	QYJanS7.5_6186153	48558	No	NA	77	13	0	Medium-quality	Genome-fragment	52.13	AAI-based (medium-confidence)	0	1		virus	Virulent	VIBRANT	geNomad/Virsorter2/DeepVirFinder/VIBRANT
QYJanS7.5_6199727	QYJanS7.5_6199727	28511	No	NA	30	6	1	Medium-quality	Genome-fragment	58.11	AAI-based (medium-confidence)	0	1		virus	Virulent	VIBRANT/BACPHLIP	geNomad/Virsorter2/VIBRANT
QYJanS7.5_6201055	QYJanS7.5_6201055	16957	No	NA	18	3	0	Low-quality	Genome-fragment	20.23	HMM-based (lower-bound)	0	1		virus	Virulent	VIBRANT	geNomad/Virsorter2/DeepVirFinder/VIBRANT
QYJanS7.5_6203494	QYJanS7.5_6203494	13446	No	NA	22	4	1	Low-quality	Genome-fragment	17.18	HMM-based (lower-bound)	0	1		virus	Virulent	VIBRANT	Virsorter2/VIBRANT
QYJanS7.5_6206097	QYJanS7.5_6206097	40472	No	NA	43	5	0	Medium-quality	Genome-fragment	68.52	HMM-based (lower-bound)	0	1.01	low-confidence DTR	virus	Virulent	VIBRANT/BACPHLIP	geNomad/Virsorter2/VIBRANT
QYJanS7.5_6206100	QYJanS7.5_6206100	47445	No	NA	65	23	0	Medium-quality	Genome-fragment	64.94	HMM-based (lower-bound)	0	1	low-confidence DTR	virus	Virulent	VIBRANT/BACPHLIP	geNomad/Virsorter2/VIBRANT
QYJanS7.5_6206102	QYJanS7.5_6206102	40387	No	NA	50	6	7	Complete	High-quality	100	DTR (medium-confidence)	0	1		virus	Virulent	VIBRANT/BACPHLIP	geNomad/Virsorter2/VIBRANT
QYJanS7.5_6206109	QYJanS7.5_6206109	10697	No	NA	22	1	1	Not-determined	Genome-fragment	NA	NA	0	1.01	low-confidence DTR	virus	unknow	CheckV/DRAMv/VIBRANT/BACPHLIP	Virsorter2/DeepVirFinder
QYJanS7.5_6206116	QYJanS7.5_6206116	22151	No	NA	33	1	0	Complete	High-quality	100	DTR (high-confidence)	0	1.01	no viral genes detected	virus	unknow	CheckV/DRAMv/VIBRANT/BACPHLIP	geNomad/DeepVirFinder/Virsorter2
QYJanS7.5_6206131	QYJanS7.5_6206131	37111	No	NA	54	7	1	Complete	High-quality	100	DTR (high-confidence)	0	1		virus	Virulent	VIBRANT/BACPHLIP	geNomad/Virsorter2/VIBRANT
QYJanS7.5_6206144	QYJanS7.5_6206144	30996	No	NA	35	8	1	Complete	High-quality	100	DTR (high-confidence)	0	1.01		virus	Virulent	VIBRANT/BACPHLIP	geNomad/Virsorter2/DeepVirFinder/VIBRANT
QYJanS7.5_6206147	QYJanS7.5_6206147	41901	No	NA	58	8	0	Complete	High-quality	100	DTR (medium-confidence)	0	1.01		virus	Temperate	VIBRANT	geNomad/Virsorter2/VIBRANT
QYJanS7.5_6206156	QYJanS7.5_6206156	44177	No	NA	64	18	0	Complete	High-quality	100	DTR (high-confidence)	0	1		virus	Virulent	VIBRANT	geNomad/Virsorter2/DeepVirFinder/VIBRANT
QYJanS7.5_6206166	QYJanS7.5_6206166	43189	No	NA	42	10	0	Complete	High-quality	100	DTR (high-confidence)	0	1		virus	Virulent	VIBRANT	geNomad/Virsorter2/VIBRANT
QYJanS7.5_6206173	QYJanS7.5_6206173	70734	No	NA	107	20	3	Complete	High-quality	100	DTR (medium-confidence)	0	1		virus	Virulent	VIBRANT	geNomad/Virsorter2/DeepVirFinder/VIBRANT
QYJanS7.5_6206180	QYJanS7.5_6206180	34658	No	NA	43	4	0	Complete	High-quality	100	DTR (medium-confidence)	0	1		virus	Virulent	VIBRANT	geNomad/Virsorter2/VIBRANT
QYJanS7.5_6206183	QYJanS7.5_6206183	37316	Yes	27679	59	8	6	Medium-quality	Genome-fragment	79.29	AAI-based (medium-confidence)	25.83	1	low-confidence DTR	virus	Temperate	CheckV	geNomad/Virsorter2/VIBRANT
QYJanS7.5_6206188	QYJanS7.5_6206188	32864	No	NA	45	8	0	Complete	High-quality	100	DTR (medium-confidence)	0	1.01		virus	Virulent	VIBRANT	geNomad/Virsorter2/DeepVirFinder/VIBRANT
QYJanS7.5_6206196	QYJanS7.5_6206196	44350	No	NA	65	18	0	Complete	High-quality	100	DTR (high-confidence)	0	1.01		virus	Virulent	VIBRANT	geNomad/Virsorter2/VIBRANT
QYJanS7.5_6206203	QYJanS7.5_6206203	171665	No	NA	215	17	2	Complete	High-quality	100	DTR (high-confidence)	0	1		virus	Virulent	VIBRANT	geNomad/Virsorter2/DeepVirFinder/VIBRANT
QYJanS7.5_6206205	QYJanS7.5_6206205	35693	No	NA	58	6	1	Complete	High-quality	100	DTR (high-confidence)	0	1		virus	Virulent	VIBRANT	geNomad/Virsorter2/VIBRANT
QYJanS7.5_6206220	QYJanS7.5_6206220	34441	No	NA	50	7	0	Complete	High-quality	100	DTR (medium-confidence)	0	1		virus	Virulent	VIBRANT	geNomad/Virsorter2/VIBRANT
QYJanS7.5_6206223	QYJanS7.5_6206223	165971	No	NA	212	19	5	Complete	High-quality	100	DTR (high-confidence)	0	1		virus	Virulent	VIBRANT	geNomad/Virsorter2/DeepVirFinder/VIBRANT
QYJanS7.5_6206226	QYJanS7.5_6206226	34112	No	NA	52	9	0	Complete	High-quality	100	DTR (high-confidence)	0	1		virus	Virulent	VIBRANT/BACPHLIP	geNomad/Virsorter2/VIBRANT
QYJanS7.5_6206241	QYJanS7.5_6206241	38753	No	NA	58	6	1	Complete	High-quality	100	DTR (high-confidence)	0	1		virus	Virulent	VIBRANT/BACPHLIP	geNomad/Virsorter2/VIBRANT
QYJanS7.5_6206247	QYJanS7.5_6206247	40466	No	NA	53	18	0	Complete	High-quality	100	DTR (high-confidence)	0	1		virus	Virulent	VIBRANT/BACPHLIP	geNomad/Virsorter2/VIBRANT
QYJanS7.5_6206308	QYJanS7.5_6206308	43557	No	NA	55	3	0	Low-quality	Genome-fragment	48.45	AAI-based (medium-confidence)	0	1.01	low-confidence DTR	virus	unknow	CheckV/DRAMv/VIBRANT/BACPHLIP	DeepVirFinder
QYJanS7.5_6206393	QYJanS7.5_6206393	40093	No	NA	60	12	0	Medium-quality	Genome-fragment	78	HMM-based (lower-bound)	0	1	low-confidence DTR	virus	Virulent	VIBRANT	geNomad/Virsorter2/VIBRANT
QYJanS7.5_6206401	QYJanS7.5_6206401	35143	No	NA	55	6	0	Medium-quality	Genome-fragment	73.79	AAI-based (medium-confidence)	0	1	low-confidence DTR	virus	Virulent	VIBRANT/BACPHLIP	geNomad/Virsorter2/VIBRANT
QYJanS7.5_621355	QYJanS7.5_621355	26353	No	NA	28	14	0	Low-quality	Genome-fragment	45.66	AAI-based (medium-confidence)	0	1		virus	Virulent	VIBRANT	geNomad/Virsorter2/DeepVirFinder/VIBRANT
QYJanS7.5_626159	QYJanS7.5_626159	14071	No	NA	19	1	0	Low-quality	Genome-fragment	5.72	HMM-based (lower-bound)	0	1		virus	Virulent	VIBRANT/BACPHLIP	geNomad/Virsorter2/VIBRANT
QYJanS7.5_628423	QYJanS7.5_628423	20243	No	NA	38	2	0	Low-quality	Genome-fragment	12.26	HMM-based (lower-bound)	0	1.01		virus	Virulent	VIBRANT	DeepVirFinder/VIBRANT
QYJanS7.5_635805	QYJanS7.5_635805	173667	No	NA	209	74	6	High-quality	High-quality	98.6	AAI-based (medium-confidence)	0	1		virus	Virulent	VIBRANT/BACPHLIP	geNomad/Virsorter2/DeepVirFinder/VIBRANT
QYJanS7.5_650419	QYJanS7.5_650419	11093	No	NA	5	2	0	Low-quality	Genome-fragment	24.08	AAI-based (medium-confidence)	0	1		virus	Virulent	VIBRANT	Virsorter2/DeepVirFinder/VIBRANT
QYJanS7.5_656727	QYJanS7.5_656727	15452	No	NA	12	2	0	Low-quality	Genome-fragment	3.74	AAI-based (medium-confidence)	0	1		virus	Virulent	VIBRANT	geNomad/VIBRANT
QYJanS7.5_66017	QYJanS7.5_66017	17149	No	NA	17	1	0	Low-quality	Genome-fragment	32.55	HMM-based (lower-bound)	0	1		virus	unknow	CheckV/DRAMv/VIBRANT/BACPHLIP	DeepVirFinder
QYJanS7.5_665169	QYJanS7.5_665169	11955	No	NA	13	1	0	Low-quality	Genome-fragment	22.7	AAI-based (medium-confidence)	0	1		virus	Virulent	VIBRANT/BACPHLIP	DeepVirFinder/VIBRANT
QYJanS7.5_665416	QYJanS7.5_665416	10460	No	NA	11	4	0	Low-quality	Genome-fragment	2.23	HMM-based (lower-bound)	0	1.01		virus	unknow	CheckV/DRAMv/VIBRANT/BACPHLIP	geNomad/DeepVirFinder
QYJanS7.5_666331	QYJanS7.5_666331	19608	No	NA	34	2	0	Low-quality	Genome-fragment	42.28	AAI-based (medium-confidence)	0	1		virus	Virulent	VIBRANT/BACPHLIP	DeepVirFinder/VIBRANT
QYJanS7.5_666474	QYJanS7.5_666474	26162	No	NA	35	3	2	Low-quality	Genome-fragment	14.05	HMM-based (lower-bound)	0	1		virus	Virulent	VIBRANT/BACPHLIP	Virsorter2/DeepVirFinder/VIBRANT
QYJanS7.5_676361	QYJanS7.5_676361	28219	No	NA	32	2	0	Low-quality	Genome-fragment	15.28	HMM-based (lower-bound)	0	1		virus	Virulent	VIBRANT	DeepVirFinder/VIBRANT
QYJanS7.5_681606	QYJanS7.5_681606	13240	No	NA	28	4	1	Low-quality	Genome-fragment	5.14	HMM-based (lower-bound)	0	1		virus	Virulent	VIBRANT/BACPHLIP	Virsorter2/VIBRANT
QYJanS7.5_684347	QYJanS7.5_684347	36483	No	NA	55	10	1	High-quality	High-quality	92.9	AAI-based (medium-confidence)	0	1.01		virus	Virulent	VIBRANT	geNomad/Virsorter2/DeepVirFinder/VIBRANT
QYJanS7.5_686327	QYJanS7.5_686327	40470	No	NA	45	3	1	Medium-quality	Genome-fragment	56.88	HMM-based (lower-bound)	0	1.01	low-confidence DTR	virus	Virulent	VIBRANT	geNomad/Virsorter2/VIBRANT
QYJanS7.5_692138	QYJanS7.5_692138	28853	No	NA	45	1	1	Low-quality	Genome-fragment	12.06	HMM-based (lower-bound)	0	1		virus	Temperate	BACPHLIP	Virsorter2/DeepVirFinder
QYJanS7.5_692143	QYJanS7.5_692143	23760	No	NA	46	4	0	Low-quality	Genome-fragment	28.05	HMM-based (lower-bound)	0	1		virus	Virulent	VIBRANT	geNomad/VIBRANT
QYJanS7.5_702065	QYJanS7.5_702065	45347	No	NA	60	26	1	Medium-quality	Genome-fragment	89.8	AAI-based (medium-confidence)	0	1		virus	Virulent	VIBRANT	geNomad/Virsorter2/VIBRANT
QYJanS7.5_708256	QYJanS7.5_708256	10597	No	NA	17	3	0	Low-quality	Genome-fragment	5.65	HMM-based (lower-bound)	0	1.01		virus	Virulent	VIBRANT	VIBRANT
QYJanS7.5_710409	QYJanS7.5_710409	38384	No	NA	57	3	0	Medium-quality	Genome-fragment	75.4	AAI-based (medium-confidence)	0	1	low-confidence DTR	virus	Virulent	VIBRANT	geNomad/Virsorter2/VIBRANT
QYJanS7.5_715167	QYJanS7.5_715167	11226	No	NA	15	1	0	Low-quality	Genome-fragment	18.35	AAI-based (high-confidence)	0	1.01		virus	Virulent	VIBRANT	VIBRANT
QYJanS7.5_715757	QYJanS7.5_715757	21010	No	NA	28	4	0	Medium-quality	Genome-fragment	55.62	AAI-based (high-confidence)	0	1		virus	Virulent	VIBRANT	geNomad/Virsorter2/VIBRANT
QYJanS7.5_721675	QYJanS7.5_721675	38876	No	NA	61	3	1	Low-quality	Genome-fragment	21.79	AAI-based (medium-confidence)	0	1		virus	Virulent	VIBRANT	VIBRANT
QYJanS7.5_727766	QYJanS7.5_727766	10358	No	NA	11	2	0	Low-quality	Genome-fragment	2.28	HMM-based (lower-bound)	0	1		virus	Virulent	VIBRANT	VIBRANT
QYJanS7.5_731163	QYJanS7.5_731163	31934	No	NA	43	5	0	Low-quality	Genome-fragment	14.39	HMM-based (lower-bound)	0	1		virus	Virulent	VIBRANT/BACPHLIP	geNomad/VIBRANT
QYJanS7.5_739718	QYJanS7.5_739718	33372	No	NA	50	7	0	Low-quality	Genome-fragment	43.47	HMM-based (lower-bound)	0	1	low-confidence DTR	virus	Virulent	VIBRANT	geNomad/Virsorter2/VIBRANT
QYJanS7.5_747110	QYJanS7.5_747110	10873	No	NA	15	2	1	Low-quality	Genome-fragment	6.68	AAI-based (medium-confidence)	0	1		virus	Virulent	VIBRANT	Virsorter2/VIBRANT
QYJanS7.5_747172	QYJanS7.5_747172	79024	No	NA	85	18	2	Medium-quality	Genome-fragment	69	AAI-based (high-confidence)	0	1		virus	Virulent	VIBRANT/BACPHLIP	geNomad/Virsorter2/DeepVirFinder/VIBRANT
QYJanS7.5_774346	QYJanS7.5_774346	11547	Yes	9255	15	9	2	Low-quality	Genome-fragment	14.41	AAI-based (medium-confidence)	19.85	1		virus	Temperate	CheckV	geNomad/Virsorter2/VIBRANT
QYJanS7.5_775027	QYJanS7.5_775027	39461	No	NA	55	19	0	Medium-quality	Genome-fragment	57.54	HMM-based (lower-bound)	0	1		virus	Temperate	VIBRANT	geNomad/Virsorter2/VIBRANT
QYJanS7.5_781809	QYJanS7.5_781809	15880	No	NA	28	2	0	Low-quality	Genome-fragment	14.49	HMM-based (lower-bound)	0	1.01		virus	Temperate	VIBRANT	VIBRANT
QYJanS7.5_782711	QYJanS7.5_782711	14157	No	NA	29	2	0	Low-quality	Genome-fragment	8.97	HMM-based (lower-bound)	0	1		virus	Virulent	VIBRANT/BACPHLIP	VIBRANT
QYJanS7.5_788090	QYJanS7.5_788090	17877	No	NA	31	7	1	Low-quality	Genome-fragment	5.36	AAI-based (medium-confidence)	0	1		virus	Virulent	VIBRANT/BACPHLIP	Virsorter2/DeepVirFinder/VIBRANT
QYJanS7.5_79954	QYJanS7.5_79954	19808	No	NA	35	2	1	Low-quality	Genome-fragment	18.23	HMM-based (lower-bound)	0	1.01		virus	Virulent	VIBRANT	VIBRANT
QYJanS7.5_803872	QYJanS7.5_803872	13647	No	NA	33	2	0	Low-quality	Genome-fragment	6.56	AAI-based (medium-confidence)	0	1		virus	Virulent	VIBRANT/BACPHLIP	geNomad/Virsorter2/VIBRANT
QYJanS7.5_815663	QYJanS7.5_815663	10878	No	NA	10	2	0	Low-quality	Genome-fragment	5.99	AAI-based (medium-confidence)	0	1		virus	Virulent	VIBRANT/BACPHLIP	geNomad/VIBRANT
QYJanS7.5_825131	QYJanS7.5_825131	11716	No	NA	23	5	0	Low-quality	Genome-fragment	19.74	AAI-based (medium-confidence)	0	1		virus	Virulent	VIBRANT/BACPHLIP	geNomad/Virsorter2/VIBRANT
QYJanS7.5_825458	QYJanS7.5_825458	19880	No	NA	35	3	4	Low-quality	Genome-fragment	2.79	AAI-based (medium-confidence)	0	1		virus	Virulent	BACPHLIP	geNomad/DeepVirFinder
QYJanS7.5_828278	QYJanS7.5_828278	59325	No	NA	96	8	9	Low-quality	Genome-fragment	15.87	AAI-based (medium-confidence)	0	1		virus	Virulent	VIBRANT/BACPHLIP	geNomad/Virsorter2/DeepVirFinder/VIBRANT
QYJanS7.5_836492	QYJanS7.5_836492	14825	No	NA	29	1	0	Low-quality	Genome-fragment	8.86	HMM-based (lower-bound)	0	1		virus	unknow	CheckV/DRAMv/VIBRANT/BACPHLIP	geNomad/DeepVirFinder
QYJanS7.5_838944	QYJanS7.5_838944	10439	No	NA	19	1	0	Low-quality	Genome-fragment	13.7	HMM-based (lower-bound)	0	1		virus	unknow	CheckV/DRAMv/VIBRANT/BACPHLIP	Virsorter2/DeepVirFinder
QYJanS7.5_838947	QYJanS7.5_838947	11727	No	NA	7	2	1	Low-quality	Genome-fragment	4.58	HMM-based (lower-bound)	0	1		virus	Virulent	VIBRANT	Virsorter2/DeepVirFinder/VIBRANT
QYJanS7.5_840039	QYJanS7.5_840039	16466	No	NA	27	1	1	Low-quality	Genome-fragment	7.43	HMM-based (lower-bound)	0	1		virus	Virulent	BACPHLIP	DeepVirFinder
QYJanS7.5_840483	QYJanS7.5_840483	32253	No	NA	30	7	0	Low-quality	Genome-fragment	21.36	AAI-based (medium-confidence)	0	1		virus	Virulent	VIBRANT	geNomad/Virsorter2/VIBRANT
QYJanS7.5_841003	QYJanS7.5_841003	47200	No	NA	60	7	1	High-quality	High-quality	95.53	AAI-based (high-confidence)	0	1		virus	Virulent	VIBRANT	geNomad/Virsorter2/DeepVirFinder/VIBRANT
QYJanS7.5_844871	QYJanS7.5_844871	32898	No	NA	36	3	1	Low-quality	Genome-fragment	33.14	HMM-based (lower-bound)	0	1		virus	Virulent	VIBRANT/BACPHLIP	geNomad/VIBRANT
QYJanS7.5_849307	QYJanS7.5_849307	10375	No	NA	14	1	2	Low-quality	Genome-fragment	9.29	HMM-based (lower-bound)	0	1		virus	Virulent	VIBRANT	VIBRANT
QYJanS7.5_855193	QYJanS7.5_855193	66772	No	NA	105	7	1	Complete	High-quality	100	DTR (medium-confidence)	0	1		virus	Temperate	VIBRANT	geNomad/Virsorter2/DeepVirFinder/VIBRANT
QYJanS7.5_855324	QYJanS7.5_855324	16909	No	NA	20	4	0	Low-quality	Genome-fragment	28.8	HMM-based (lower-bound)	0	1		virus	Virulent	VIBRANT	geNomad/Virsorter2/VIBRANT
QYJanS7.5_860352	QYJanS7.5_860352	10519	No	NA	12	2	0	Low-quality	Genome-fragment	5.03	AAI-based (medium-confidence)	0	1		virus	Virulent	VIBRANT	geNomad/Virsorter2/DeepVirFinder/VIBRANT
QYJanS7.5_864106	QYJanS7.5_864106	19840	No	NA	25	4	0	Low-quality	Genome-fragment	44.93	AAI-based (medium-confidence)	0	1		virus	Virulent	VIBRANT	geNomad/Virsorter2/VIBRANT
QYJanS7.5_86420	QYJanS7.5_86420	11080	No	NA	11	2	0	Low-quality	Genome-fragment	5.83	AAI-based (medium-confidence)	0	1		virus	Virulent	VIBRANT	Virsorter2/VIBRANT
QYJanS7.5_864588	QYJanS7.5_864588	10696	No	NA	17	1	0	Low-quality	Genome-fragment	6.71	HMM-based (lower-bound)	0	1.01		virus	Virulent	VIBRANT	Virsorter2/VIBRANT
QYJanS7.5_871919	QYJanS7.5_871919	19868	No	NA	25	4	2	Low-quality	Genome-fragment	38.03	AAI-based (medium-confidence)	0	1		virus	Virulent	VIBRANT/BACPHLIP	geNomad/DeepVirFinder/VIBRANT
QYJanS7.5_874399	QYJanS7.5_874399	20290	No	NA	28	4	0	Low-quality	Genome-fragment	6.49	HMM-based (lower-bound)	0	1		virus	Virulent	VIBRANT/BACPHLIP	VIBRANT
QYJanS7.5_876681	QYJanS7.5_876681	11239	No	NA	13	1	0	Low-quality	Genome-fragment	0.9	HMM-based (lower-bound)	0	1		virus	Virulent	VIBRANT	VIBRANT
QYJanS7.5_881013	QYJanS7.5_881013	17426	No	NA	17	2	1	Low-quality	Genome-fragment	15.9	HMM-based (lower-bound)	0	1		virus	Virulent	VIBRANT/BACPHLIP	DeepVirFinder/VIBRANT
QYJanS7.5_887777	QYJanS7.5_887777	10277	No	NA	19	1	0	Low-quality	Genome-fragment	24.45	HMM-based (lower-bound)	0	1		virus	Virulent	VIBRANT	Virsorter2/VIBRANT
QYJanS7.5_890890	QYJanS7.5_890890	16961	No	NA	28	2	0	Low-quality	Genome-fragment	5.11	AAI-based (medium-confidence)	0	1		virus	Virulent	VIBRANT	geNomad/Virsorter2/DeepVirFinder/VIBRANT
QYJanS7.5_892983	QYJanS7.5_892983	20798	No	NA	17	1	1	Low-quality	Genome-fragment	38.24	AAI-based (medium-confidence)	0	1.01		virus	Virulent	VIBRANT	geNomad/DeepVirFinder/VIBRANT
QYJanS7.5_89933	QYJanS7.5_89933	11409	No	NA	15	1	0	Low-quality	Genome-fragment	17.07	HMM-based (lower-bound)	0	1		virus	Virulent	VIBRANT	geNomad/Virsorter2/VIBRANT
QYJanS7.5_901704	QYJanS7.5_901704	12610	No	NA	13	2	0	Low-quality	Genome-fragment	33.83	AAI-based (medium-confidence)	0	1		virus	Virulent	VIBRANT	geNomad/Virsorter2/VIBRANT
QYJanS7.5_90987	QYJanS7.5_90987	16368	No	NA	18	2	0	Low-quality	Genome-fragment	15.65	AAI-based (medium-confidence)	0	1		virus	Virulent	VIBRANT	geNomad/Virsorter2/DeepVirFinder/VIBRANT
QYJanS7.5_912247	QYJanS7.5_912247	11950	No	NA	10	1	0	Low-quality	Genome-fragment	3.24	AAI-based (medium-confidence)	0	1		virus	Virulent	VIBRANT/BACPHLIP	geNomad/VIBRANT
QYJanS7.5_91480	QYJanS7.5_91480	11422	No	NA	11	2	0	Low-quality	Genome-fragment	7.26	HMM-based (lower-bound)	0	1		virus	Virulent	BACPHLIP	Virsorter2/DeepVirFinder
QYJanS7.5_927425	QYJanS7.5_927425	24137	No	NA	48	6	2	Low-quality	Genome-fragment	13.98	AAI-based (high-confidence)	0	1.01		virus	Virulent	VIBRANT/BACPHLIP	geNomad/Virsorter2/VIBRANT
QYJanS7.5_928009	QYJanS7.5_928009	10922	No	NA	19	3	0	Low-quality	Genome-fragment	16.96	AAI-based (high-confidence)	0	1		virus	Virulent	VIBRANT/BACPHLIP	geNomad/Virsorter2/DeepVirFinder/VIBRANT
QYJanS7.5_941972	QYJanS7.5_941972	11526	No	NA	16	1	0	Low-quality	Genome-fragment	21.84	AAI-based (medium-confidence)	0	1		virus	Virulent	VIBRANT	geNomad/DeepVirFinder/VIBRANT
QYJanS7.5_945200	QYJanS7.5_945200	30048	No	NA	16	4	0	Low-quality	Genome-fragment	3.14	HMM-based (lower-bound)	0	1.01		virus	Virulent	VIBRANT	VIBRANT
QYJanS7.5_945669	QYJanS7.5_945669	36816	No	NA	31	2	1	Low-quality	Genome-fragment	20.45	AAI-based (medium-confidence)	0	1		virus	Virulent	VIBRANT/BACPHLIP	geNomad/VIBRANT
QYJanS7.5_949012	QYJanS7.5_949012	55779	No	NA	69	7	1	Medium-quality	Genome-fragment	79.42	AAI-based (high-confidence)	0	1		virus	Virulent	VIBRANT/BACPHLIP	geNomad/Virsorter2/VIBRANT
QYJanS7.5_951419	QYJanS7.5_951419	12383	No	NA	11	3	1	Low-quality	Genome-fragment	19.56	AAI-based (high-confidence)	0	1		virus	Virulent	VIBRANT/BACPHLIP	geNomad/Virsorter2/VIBRANT
QYJanS7.5_952925	QYJanS7.5_952925	178401	No	NA	149	1	89	High-quality	High-quality	100	HMM-based (lower-bound)	0	1		virus	Temperate	VIBRANT	VIBRANT
QYJanS7.5_958702	QYJanS7.5_958702	87750	No	NA	156	13	0	High-quality	High-quality	100	AAI-based (medium-confidence)	0	1		virus	Virulent	VIBRANT	geNomad/Virsorter2/DeepVirFinder/VIBRANT
QYJanS7.5_965374	QYJanS7.5_965374	26479	No	NA	34	7	1	Medium-quality	Genome-fragment	68.77	AAI-based (medium-confidence)	0	1		virus	Temperate	VIBRANT	geNomad/Virsorter2/VIBRANT
QYJanS7.5_98285	QYJanS7.5_98285	11113	No	NA	11	1	0	Low-quality	Genome-fragment	6.18	AAI-based (medium-confidence)	0	1		virus	Virulent	VIBRANT	VIBRANT
QYJanS7.5_987338	QYJanS7.5_987338	10350	No	NA	12	2	0	Low-quality	Genome-fragment	5.17	HMM-based (lower-bound)	0	1.01		virus	Virulent	VIBRANT/BACPHLIP	VIBRANT
QYJanS7.5_993604	QYJanS7.5_993604	11913	No	NA	19	2	0	Low-quality	Genome-fragment	9.23	HMM-based (lower-bound)	0	1		virus	Virulent	BACPHLIP	DeepVirFinder
QYJanS7.5_994165	QYJanS7.5_994165	21383	No	NA	37	2	1	Low-quality	Genome-fragment	8.6	HMM-based (lower-bound)	0	1		virus	Virulent	VIBRANT	Virsorter2/DeepVirFinder/VIBRANT
QYJanS7.5_994320	QYJanS7.5_994320	12996	No	NA	24	2	0	Low-quality	Genome-fragment	7.74	HMM-based (lower-bound)	0	1		virus	Virulent	VIBRANT	VIBRANT
QYJanS7.5_997461	QYJanS7.5_997461	18350	No	NA	37	3	1	Low-quality	Genome-fragment	9.59	HMM-based (lower-bound)	0	1		virus	Virulent	VIBRANT	Virsorter2/DeepVirFinder/VIBRANT
QYJanS9.5_1027081	QYJanS9.5_1027081	16894	No	NA	20	1	0	Low-quality	Genome-fragment	17.37	AAI-based (medium-confidence)	0	1.01		virus	Virulent	VIBRANT/BACPHLIP	Virsorter2/DeepVirFinder/VIBRANT
QYJanS9.5_102773	QYJanS9.5_102773	37551	No	NA	63	4	0	Complete	High-quality	100	DTR (high-confidence)	0	1		virus	Virulent	VIBRANT	geNomad/Virsorter2/VIBRANT
QYJanS9.5_1031328	QYJanS9.5_1031328	29735	No	NA	53	4	1	Low-quality	Genome-fragment	28.73	AAI-based (medium-confidence)	0	1		virus	Virulent	VIBRANT	geNomad/Virsorter2/VIBRANT
QYJanS9.5_1035663	QYJanS9.5_1035663	17323	Yes	14308	39	3	2	Low-quality	Genome-fragment	18.36	AAI-based (medium-confidence)	17.4	1.02		virus	Temperate	CheckV	Virsorter2/DeepVirFinder
QYJanS9.5_1038667	QYJanS9.5_1038667	14402	No	NA	34	8	0	Low-quality	Genome-fragment	20.23	HMM-based (lower-bound)	0	1		virus	Virulent	VIBRANT	geNomad/Virsorter2/VIBRANT
QYJanS9.5_1043750	QYJanS9.5_1043750	30802	No	NA	35	1	17	Medium-quality	Genome-fragment	53.06	HMM-based (lower-bound)	0	1		virus	Temperate	VIBRANT	VIBRANT
QYJanS9.5_1046848	QYJanS9.5_1046848	26445	No	NA	39	1	0	Low-quality	Genome-fragment	17.5	HMM-based (lower-bound)	0	1		virus	Virulent	VIBRANT	VIBRANT
QYJanS9.5_1053983	QYJanS9.5_1053983	10058	No	NA	15	5	1	Low-quality	Genome-fragment	2.69	AAI-based (medium-confidence)	0	1		virus	Virulent	VIBRANT	geNomad/VIBRANT
QYJanS9.5_1060724	QYJanS9.5_1060724	39953	No	NA	44	1	0	Medium-quality	Genome-fragment	52.12	HMM-based (lower-bound)	0	1		virus	Virulent	VIBRANT	geNomad/DeepVirFinder/VIBRANT
QYJanS9.5_1084284	QYJanS9.5_1084284	15887	No	NA	23	3	1	Low-quality	Genome-fragment	8.42	HMM-based (lower-bound)	0	1		virus	Virulent	VIBRANT	Virsorter2/DeepVirFinder/VIBRANT
QYJanS9.5_1089092	QYJanS9.5_1089092	37984	No	NA	29	4	0	Low-quality	Genome-fragment	31.38	AAI-based (high-confidence)	0	1		virus	Virulent	VIBRANT	geNomad/Virsorter2/DeepVirFinder/VIBRANT
QYJanS9.5_1096344	QYJanS9.5_1096344	16517	No	NA	14	3	1	Low-quality	Genome-fragment	49.73	AAI-based (high-confidence)	0	1		virus	unknow	CheckV/DRAMv/VIBRANT/BACPHLIP	geNomad/DeepVirFinder/Virsorter2
QYJanS9.5_1104390	QYJanS9.5_1104390	21225	No	NA	24	7	0	Low-quality	Genome-fragment	42.54	AAI-based (medium-confidence)	0	1		virus	Virulent	VIBRANT	geNomad/Virsorter2/DeepVirFinder/VIBRANT
QYJanS9.5_1112730	QYJanS9.5_1112730	13648	No	NA	14	1	0	Low-quality	Genome-fragment	7.59	AAI-based (medium-confidence)	0	1		virus	Virulent	VIBRANT	Virsorter2/VIBRANT
QYJanS9.5_1116272	QYJanS9.5_1116272	10994	No	NA	21	2	0	Low-quality	Genome-fragment	6.98	HMM-based (lower-bound)	0	1.01		virus	Virulent	VIBRANT/BACPHLIP	Virsorter2/DeepVirFinder/VIBRANT
QYJanS9.5_112364	QYJanS9.5_112364	13148	No	NA	12	1	0	Low-quality	Genome-fragment	3.8	HMM-based (lower-bound)	0	1		virus	Virulent	VIBRANT	VIBRANT
QYJanS9.5_1124308	QYJanS9.5_1124308	21820	No	NA	31	3	0	Medium-quality	Genome-fragment	60.19	AAI-based (high-confidence)	0	1		virus	Virulent	VIBRANT	geNomad/Virsorter2/DeepVirFinder/VIBRANT
QYJanS9.5_1129083	QYJanS9.5_1129083	35054	No	NA	51	3	2	Low-quality	Genome-fragment	15.74	HMM-based (lower-bound)	0	1		virus	Virulent	VIBRANT	Virsorter2/DeepVirFinder/VIBRANT
QYJanS9.5_1129136	QYJanS9.5_1129136	36968	No	NA	21	7	0	Low-quality	Genome-fragment	21.26	AAI-based (high-confidence)	0	1		virus	Virulent	VIBRANT/BACPHLIP	geNomad/Virsorter2/DeepVirFinder/VIBRANT
QYJanS9.5_1134645	QYJanS9.5_1134645	51903	No	NA	82	15	2	Complete	High-quality	100	DTR (high-confidence)	0	1		virus	Virulent	VIBRANT	geNomad/Virsorter2/DeepVirFinder/VIBRANT
QYJanS9.5_1144247	QYJanS9.5_1144247	17112	No	NA	22	4	0	Low-quality	Genome-fragment	38.34	AAI-based (medium-confidence)	0	1		virus	Virulent	VIBRANT	geNomad/Virsorter2/VIBRANT
QYJanS9.5_1146678	QYJanS9.5_1146678	17258	No	NA	13	3	0	Low-quality	Genome-fragment	16.47	AAI-based (medium-confidence)	0	1		virus	Virulent	VIBRANT	geNomad/DeepVirFinder/VIBRANT
QYJanS9.5_1154993	QYJanS9.5_1154993	10165	No	NA	30	2	0	Low-quality	Genome-fragment	6.47	HMM-based (lower-bound)	0	1.01		virus	Virulent	VIBRANT/BACPHLIP	Virsorter2/DeepVirFinder/VIBRANT
QYJanS9.5_1159422	QYJanS9.5_1159422	15890	No	NA	20	5	0	Low-quality	Genome-fragment	26.19	HMM-based (lower-bound)	0	1		virus	Temperate	VIBRANT	geNomad/Virsorter2/VIBRANT
QYJanS9.5_1165815	QYJanS9.5_1165815	16817	No	NA	23	1	0	Low-quality	Genome-fragment	18.07	AAI-based (medium-confidence)	0	1		virus	Virulent	VIBRANT/BACPHLIP	geNomad/Virsorter2/DeepVirFinder/VIBRANT
QYJanS9.5_1179593	QYJanS9.5_1179593	13830	No	NA	17	2	0	Low-quality	Genome-fragment	20.86	HMM-based (lower-bound)	0	1		virus	Virulent	VIBRANT/BACPHLIP	geNomad/Virsorter2/DeepVirFinder/VIBRANT
QYJanS9.5_1185549	QYJanS9.5_1185549	12278	No	NA	16	3	0	Low-quality	Genome-fragment	11.89	AAI-based (medium-confidence)	0	1		virus	Virulent	VIBRANT/BACPHLIP	geNomad/Virsorter2/VIBRANT
QYJanS9.5_1185571	QYJanS9.5_1185571	10881	No	NA	14	1	0	Low-quality	Genome-fragment	10.6	AAI-based (medium-confidence)	0	1		virus	Virulent	VIBRANT/BACPHLIP	geNomad/Virsorter2/VIBRANT
QYJanS9.5_1192214	QYJanS9.5_1192214	15983	No	NA	18	6	0	Low-quality	Genome-fragment	38.14	AAI-based (medium-confidence)	0	1		virus	Virulent	VIBRANT	geNomad/Virsorter2/DeepVirFinder/VIBRANT
QYJanS9.5_1193348	QYJanS9.5_1193348	13975	No	NA	28	4	1	Low-quality	Genome-fragment	6.12	HMM-based (lower-bound)	0	1.01		virus	Virulent	VIBRANT	DeepVirFinder/VIBRANT
QYJanS9.5_1193660	QYJanS9.5_1193660	32391	Yes	5853	28	2	18	Low-quality	Genome-fragment	9.9	HMM-based (lower-bound)	81.93	1		virus	Temperate	CheckV	VIBRANT
QYJanS9.5_1194072	QYJanS9.5_1194072	10789	No	NA	17	5	0	Low-quality	Genome-fragment	14.92	HMM-based (lower-bound)	0	1		virus	Temperate	VIBRANT	geNomad/Virsorter2/VIBRANT
QYJanS9.5_1205463	QYJanS9.5_1205463	51788	No	NA	62	11	0	Low-quality	Genome-fragment	18.39	AAI-based (medium-confidence)	0	1		virus	Virulent	VIBRANT/BACPHLIP	geNomad/Virsorter2/DeepVirFinder/VIBRANT
QYJanS9.5_1206783	QYJanS9.5_1206783	14879	No	NA	10	6	0	Low-quality	Genome-fragment	3.48	AAI-based (medium-confidence)	0	1		virus	unknow	CheckV/DRAMv/VIBRANT/BACPHLIP	DeepVirFinder
QYJanS9.5_1215118	QYJanS9.5_1215118	43238	No	NA	50	7	1	Medium-quality	Genome-fragment	75.74	AAI-based (medium-confidence)	0	1		virus	Temperate	VIBRANT	geNomad/Virsorter2/VIBRANT
QYJanS9.5_1218530	QYJanS9.5_1218530	10980	No	NA	8	4	0	Low-quality	Genome-fragment	6.88	HMM-based (lower-bound)	0	1		virus	Virulent	VIBRANT	VIBRANT
QYJanS9.5_1220277	QYJanS9.5_1220277	57485	No	NA	61	15	1	Medium-quality	Genome-fragment	54.09	AAI-based (medium-confidence)	0	1		virus	Virulent	VIBRANT/BACPHLIP	geNomad/Virsorter2/DeepVirFinder/VIBRANT
QYJanS9.5_1223740	QYJanS9.5_1223740	63722	No	NA	74	7	0	Low-quality	Genome-fragment	22.55	AAI-based (medium-confidence)	0	1		virus	Virulent	VIBRANT/BACPHLIP	geNomad/Virsorter2/DeepVirFinder/VIBRANT
QYJanS9.5_1224616	QYJanS9.5_1224616	11303	No	NA	12	3	0	Low-quality	Genome-fragment	11.18	AAI-based (high-confidence)	0	1		virus	Virulent	VIBRANT	geNomad/Virsorter2/DeepVirFinder/VIBRANT
QYJanS9.5_122475	QYJanS9.5_122475	10462	No	NA	25	1	3	Low-quality	Genome-fragment	3.23	AAI-based (medium-confidence)	0	1		virus	unknow	CheckV/DRAMv/VIBRANT/BACPHLIP	Virsorter2/DeepVirFinder
QYJanS9.5_1237409	QYJanS9.5_1237409	10755	No	NA	14	2	0	Low-quality	Genome-fragment	5.5	HMM-based (lower-bound)	0	1		virus	Virulent	VIBRANT	VIBRANT
QYJanS9.5_1243180	QYJanS9.5_1243180	22611	No	NA	27	18	0	Medium-quality	Genome-fragment	59.71	AAI-based (medium-confidence)	0	1		virus	Virulent	VIBRANT	geNomad/Virsorter2/VIBRANT
QYJanS9.5_1247432	QYJanS9.5_1247432	14216	No	NA	22	9	0	Low-quality	Genome-fragment	20.96	HMM-based (lower-bound)	0	1		virus	Virulent	VIBRANT	geNomad/Virsorter2/VIBRANT
QYJanS9.5_1250934	QYJanS9.5_1250934	11461	No	NA	12	1	0	Low-quality	Genome-fragment	16.27	AAI-based (medium-confidence)	0	1		virus	Virulent	VIBRANT	VIBRANT
QYJanS9.5_1251693	QYJanS9.5_1251693	17199	No	NA	24	3	0	Low-quality	Genome-fragment	17.91	HMM-based (lower-bound)	0	1		virus	Virulent	VIBRANT	geNomad/Virsorter2/VIBRANT
QYJanS9.5_12557	QYJanS9.5_12557	22189	No	NA	30	6	2	Low-quality	Genome-fragment	34.72	AAI-based (medium-confidence)	0	1		virus	Virulent	VIBRANT	geNomad/Virsorter2/VIBRANT
QYJanS9.5_127082	QYJanS9.5_127082	11827	No	NA	18	3	0	Low-quality	Genome-fragment	5.87	HMM-based (lower-bound)	0	1		virus	Virulent	VIBRANT/BACPHLIP	geNomad/Virsorter2/DeepVirFinder/VIBRANT
QYJanS9.5_1271470	QYJanS9.5_1271470	47227	No	NA	41	5	1	Low-quality	Genome-fragment	26.81	HMM-based (lower-bound)	0	1		virus	Virulent	VIBRANT	Virsorter2/VIBRANT
QYJanS9.5_1273180	QYJanS9.5_1273180	10634	No	NA	24	4	0	Low-quality	Genome-fragment	10.47	HMM-based (lower-bound)	0	1		virus	Virulent	VIBRANT	geNomad/Virsorter2/DeepVirFinder/VIBRANT
QYJanS9.5_1277216	QYJanS9.5_1277216	41453	No	NA	89	9	1	Low-quality	Genome-fragment	17.85	HMM-based (lower-bound)	0	1		virus	Virulent	VIBRANT	Virsorter2/VIBRANT
QYJanS9.5_1277663	QYJanS9.5_1277663	107821	No	NA	153	22	5	Medium-quality	Genome-fragment	89.74	AAI-based (medium-confidence)	0	1		virus	Temperate	VIBRANT	geNomad/Virsorter2/DeepVirFinder/VIBRANT
QYJanS9.5_1277997	QYJanS9.5_1277997	69658	No	NA	101	9	14	Low-quality	Genome-fragment	34.03	AAI-based (medium-confidence)	0	1		virus	Virulent	VIBRANT/BACPHLIP	geNomad/Virsorter2/DeepVirFinder/VIBRANT
QYJanS9.5_1282704	QYJanS9.5_1282704	13346	Yes	10147	16	4	2	Low-quality	Genome-fragment	12.24	HMM-based (lower-bound)	23.97	1		virus	Temperate	CheckV	Virsorter2/VIBRANT
QYJanS9.5_1282893	QYJanS9.5_1282893	25643	No	NA	43	3	1	Low-quality	Genome-fragment	38.13	HMM-based (lower-bound)	0	1		virus	Virulent	VIBRANT/BACPHLIP	geNomad/Virsorter2/VIBRANT
QYJanS9.5_1290854	QYJanS9.5_1290854	10454	No	NA	12	3	0	Low-quality	Genome-fragment	25.48	AAI-based (medium-confidence)	0	1		virus	Virulent	VIBRANT	geNomad/Virsorter2/DeepVirFinder/VIBRANT
QYJanS9.5_1297229	QYJanS9.5_1297229	13340	No	NA	4	1	0	Low-quality	Genome-fragment	8.07	AAI-based (medium-confidence)	0	1		virus	Virulent	VIBRANT/BACPHLIP	geNomad/VIBRANT
QYJanS9.5_1298449	QYJanS9.5_1298449	13078	No	NA	13	10	0	Low-quality	Genome-fragment	23.64	HMM-based (lower-bound)	0	1		virus	Virulent	VIBRANT/BACPHLIP	geNomad/Virsorter2/VIBRANT
QYJanS9.5_1298813	QYJanS9.5_1298813	15613	No	NA	30	1	0	Low-quality	Genome-fragment	37.15	HMM-based (lower-bound)	0	1.01	low-confidence ITR	virus	Virulent	BACPHLIP	DeepVirFinder
QYJanS9.5_1299037	QYJanS9.5_1299037	22926	No	NA	38	5	0	Low-quality	Genome-fragment	30.05	HMM-based (lower-bound)	0	1.01		virus	Virulent	VIBRANT/BACPHLIP	geNomad/Virsorter2/DeepVirFinder/VIBRANT
QYJanS9.5_1301661	QYJanS9.5_1301661	17545	No	NA	35	6	0	Low-quality	Genome-fragment	29.84	AAI-based (medium-confidence)	0	1		virus	Virulent	VIBRANT	Virsorter2/DeepVirFinder/VIBRANT
QYJanS9.5_1302109	QYJanS9.5_1302109	15576	No	NA	18	4	0	Low-quality	Genome-fragment	6.32	HMM-based (lower-bound)	0	1.01		virus	Virulent	VIBRANT	Virsorter2/VIBRANT
QYJanS9.5_1302453	QYJanS9.5_1302453	45567	No	NA	60	19	1	Medium-quality	Genome-fragment	64.38	HMM-based (lower-bound)	0	1		virus	Virulent	VIBRANT	geNomad/Virsorter2/VIBRANT
QYJanS9.5_1304701	QYJanS9.5_1304701	38316	No	NA	56	10	0	Complete	High-quality	100	DTR (high-confidence)	0	1.01		virus	Virulent	VIBRANT	geNomad/Virsorter2/VIBRANT
QYJanS9.5_1310375	QYJanS9.5_1310375	10626	No	NA	24	1	0	Low-quality	Genome-fragment	25.28	HMM-based (lower-bound)	0	1		virus	Virulent	VIBRANT/BACPHLIP	Virsorter2/DeepVirFinder/VIBRANT
QYJanS9.5_1315858	QYJanS9.5_1315858	12499	No	NA	19	4	0	Low-quality	Genome-fragment	13.73	HMM-based (lower-bound)	0	1		virus	Virulent	VIBRANT	Virsorter2/VIBRANT
QYJanS9.5_133745	QYJanS9.5_133745	14591	No	NA	22	11	0	Low-quality	Genome-fragment	28.91	AAI-based (medium-confidence)	0	1		virus	Virulent	VIBRANT/BACPHLIP	geNomad/Virsorter2/VIBRANT
QYJanS9.5_1343384	QYJanS9.5_1343384	15498	No	NA	36	2	2	Low-quality	Genome-fragment	8.62	HMM-based (lower-bound)	0	1		virus	Virulent	VIBRANT/BACPHLIP	VIBRANT
QYJanS9.5_134374	QYJanS9.5_134374	15300	No	NA	27	3	0	Low-quality	Genome-fragment	22.4	HMM-based (lower-bound)	0	1		virus	Temperate	VIBRANT	geNomad/Virsorter2/VIBRANT
QYJanS9.5_1353800	QYJanS9.5_1353800	10742	No	NA	15	2	0	Low-quality	Genome-fragment	21.29	AAI-based (medium-confidence)	0	1		virus	Virulent	VIBRANT/BACPHLIP	geNomad/Virsorter2/VIBRANT
QYJanS9.5_1370189	QYJanS9.5_1370189	14376	No	NA	27	1	0	Low-quality	Genome-fragment	7.8	HMM-based (lower-bound)	0	1.01	low-confidence DTR	virus	Virulent	VIBRANT/BACPHLIP	Virsorter2/VIBRANT
QYJanS9.5_1380256	QYJanS9.5_1380256	13856	No	NA	21	1	1	Low-quality	Genome-fragment	8.98	HMM-based (lower-bound)	0	1		virus	Virulent	VIBRANT	DeepVirFinder/VIBRANT
QYJanS9.5_1401058	QYJanS9.5_1401058	16754	No	NA	21	1	0	Low-quality	Genome-fragment	4.84	HMM-based (lower-bound)	0	1.04		virus	Virulent	VIBRANT	Virsorter2/VIBRANT
QYJanS9.5_1403956	QYJanS9.5_1403956	13327	No	NA	28	4	0	Low-quality	Genome-fragment	20.59	HMM-based (lower-bound)	0	1		virus	Virulent	VIBRANT	geNomad/Virsorter2/VIBRANT
QYJanS9.5_1423733	QYJanS9.5_1423733	109444	No	NA	118	4	57	High-quality	High-quality	95.67	HMM-based (lower-bound)	0	1		virus	Temperate	VIBRANT	VIBRANT
QYJanS9.5_1428979	QYJanS9.5_1428979	18042	No	NA	44	1	0	Low-quality	Genome-fragment	6.37	AAI-based (medium-confidence)	0	1		virus	Virulent	VIBRANT	DeepVirFinder/VIBRANT
QYJanS9.5_143295	QYJanS9.5_143295	20744	No	NA	29	4	0	Low-quality	Genome-fragment	17.22	AAI-based (medium-confidence)	0	1		virus	Virulent	VIBRANT	geNomad/Virsorter2/DeepVirFinder/VIBRANT
QYJanS9.5_1437910	QYJanS9.5_1437910	49647	No	NA	73	12	1	Complete	High-quality	100	DTR (medium-confidence)	0	1		virus	Virulent	VIBRANT	geNomad/Virsorter2/DeepVirFinder/VIBRANT
QYJanS9.5_1438863	QYJanS9.5_1438863	17499	No	NA	24	3	1	Low-quality	Genome-fragment	3.7	HMM-based (lower-bound)	0	1.01		virus	Virulent	BACPHLIP	DeepVirFinder
QYJanS9.5_1443085	QYJanS9.5_1443085	55091	No	NA	72	1	56	Low-quality	Genome-fragment	49.42	HMM-based (lower-bound)	0	1		virus	Temperate	VIBRANT	VIBRANT
QYJanS9.5_1463836	QYJanS9.5_1463836	96926	No	NA	137	36	8	Low-quality	Genome-fragment	25.16	AAI-based (high-confidence)	0	1		virus	Temperate	VIBRANT	geNomad/Virsorter2/VIBRANT
QYJanS9.5_1475755	QYJanS9.5_1475755	18485	No	NA	20	1	2	Low-quality	Genome-fragment	5.44	HMM-based (lower-bound)	0	1		virus	Virulent	VIBRANT	VIBRANT
QYJanS9.5_1481027	QYJanS9.5_1481027	12266	No	NA	15	2	1	Low-quality	Genome-fragment	6.49	HMM-based (lower-bound)	0	1		virus	Virulent	VIBRANT	DeepVirFinder/VIBRANT
QYJanS9.5_1484039	QYJanS9.5_1484039	10237	No	NA	26	2	0	Low-quality	Genome-fragment	12.45	HMM-based (lower-bound)	0	1		virus	Virulent	VIBRANT	Virsorter2/DeepVirFinder/VIBRANT
QYJanS9.5_1513917	QYJanS9.5_1513917	10576	No	NA	17	2	0	Low-quality	Genome-fragment	18	HMM-based (lower-bound)	0	1		virus	Temperate	VIBRANT	geNomad/Virsorter2/VIBRANT
QYJanS9.5_1526487	QYJanS9.5_1526487	19000	No	NA	18	6	1	Low-quality	Genome-fragment	20.9	AAI-based (medium-confidence)	0	1		virus	Virulent	VIBRANT	geNomad/Virsorter2/DeepVirFinder/VIBRANT
QYJanS9.5_1544256	QYJanS9.5_1544256	21973	No	NA	31	3	0	Low-quality	Genome-fragment	5.88	AAI-based (medium-confidence)	0	1		virus	Virulent	VIBRANT/BACPHLIP	geNomad/Virsorter2/VIBRANT
QYJanS9.5_1547001	QYJanS9.5_1547001	16304	No	NA	22	6	0	Low-quality	Genome-fragment	23.87	HMM-based (lower-bound)	0	1		virus	Virulent	VIBRANT	geNomad/Virsorter2/DeepVirFinder/VIBRANT
QYJanS9.5_154821	QYJanS9.5_154821	26896	No	NA	41	6	0	Low-quality	Genome-fragment	26.2	AAI-based (medium-confidence)	0	1		virus	Virulent	VIBRANT	geNomad/Virsorter2/DeepVirFinder/VIBRANT
QYJanS9.5_1548482	QYJanS9.5_1548482	19850	No	NA	24	8	0	Medium-quality	Genome-fragment	52.22	AAI-based (medium-confidence)	0	1		virus	Virulent	VIBRANT/BACPHLIP	geNomad/Virsorter2/VIBRANT
QYJanS9.5_155548	QYJanS9.5_155548	10450	No	NA	17	2	0	Low-quality	Genome-fragment	6.16	HMM-based (lower-bound)	0	1		virus	Virulent	VIBRANT	geNomad/Virsorter2/VIBRANT
QYJanS9.5_1558240	QYJanS9.5_1558240	36224	No	NA	68	2	0	Medium-quality	Genome-fragment	59.94	AAI-based (medium-confidence)	0	1		virus	Virulent	VIBRANT/BACPHLIP	Virsorter2/DeepVirFinder/VIBRANT
QYJanS9.5_1571189	QYJanS9.5_1571189	35767	No	NA	43	8	0	Low-quality	Genome-fragment	10.2	HMM-based (lower-bound)	0	1.01		virus	unknow	CheckV/DRAMv/VIBRANT/BACPHLIP	DeepVirFinder
QYJanS9.5_1572731	QYJanS9.5_1572731	11019	No	NA	19	1	1	Low-quality	Genome-fragment	6.52	AAI-based (high-confidence)	0	1		virus	Virulent	VIBRANT/BACPHLIP	DeepVirFinder/VIBRANT
QYJanS9.5_1579170	QYJanS9.5_1579170	10687	No	NA	13	1	0	Low-quality	Genome-fragment	6.7	HMM-based (lower-bound)	0	1.01		virus	Virulent	VIBRANT	geNomad/VIBRANT
QYJanS9.5_1584918	QYJanS9.5_1584918	11791	No	NA	15	4	0	Low-quality	Genome-fragment	19.94	AAI-based (medium-confidence)	0	1		virus	Virulent	VIBRANT/BACPHLIP	VIBRANT
QYJanS9.5_1613920	QYJanS9.5_1613920	12347	Yes	10622	9	1	1	Low-quality	Genome-fragment	14.64	HMM-based (lower-bound)	13.97	1		virus	Temperate	CheckV	Virsorter2/VIBRANT
QYJanS9.5_161849	QYJanS9.5_161849	97522	No	NA	107	10	6	High-quality	High-quality	97.88	AAI-based (high-confidence)	0	1.01		virus	Virulent	VIBRANT/BACPHLIP	geNomad/Virsorter2/VIBRANT
QYJanS9.5_1618764	QYJanS9.5_1618764	85061	No	NA	93	7	8	Low-quality	Genome-fragment	20.22	AAI-based (medium-confidence)	0	1		virus	Virulent	VIBRANT	geNomad/Virsorter2/VIBRANT
QYJanS9.5_1619834	QYJanS9.5_1619834	14207	No	NA	6	1	0	Low-quality	Genome-fragment	7.58	AAI-based (high-confidence)	0	1		virus	Virulent	VIBRANT	Virsorter2/DeepVirFinder/VIBRANT
QYJanS9.5_1620293	QYJanS9.5_1620293	10436	No	NA	14	1	0	Low-quality	Genome-fragment	3.74	AAI-based (high-confidence)	0	1		virus	Virulent	VIBRANT	Virsorter2/VIBRANT
QYJanS9.5_1620606	QYJanS9.5_1620606	16095	Yes	2435	10	1	3	Low-quality	Genome-fragment	3.61	HMM-based (lower-bound)	84.87	1		virus	Temperate	CheckV	DeepVirFinder
QYJanS9.5_1624978	QYJanS9.5_1624978	45694	No	NA	44	4	1	Low-quality	Genome-fragment	37.93	AAI-based (high-confidence)	0	1		virus	Virulent	VIBRANT	geNomad/Virsorter2/DeepVirFinder/VIBRANT
QYJanS9.5_1637449	QYJanS9.5_1637449	17684	No	NA	22	4	0	Low-quality	Genome-fragment	39.54	AAI-based (medium-confidence)	0	1		virus	Virulent	VIBRANT/BACPHLIP	geNomad/Virsorter2/VIBRANT
QYJanS9.5_165802	QYJanS9.5_165802	13262	No	NA	10	1	0	Low-quality	Genome-fragment	7.32	HMM-based (lower-bound)	0	1.04		virus	Virulent	VIBRANT	VIBRANT
QYJanS9.5_1658970	QYJanS9.5_1658970	17561	No	NA	33	2	2	Low-quality	Genome-fragment	10.48	AAI-based (high-confidence)	0	1		virus	Virulent	VIBRANT	Virsorter2/VIBRANT
QYJanS9.5_1662269	QYJanS9.5_1662269	15155	No	NA	18	2	0	Low-quality	Genome-fragment	33.04	AAI-based (medium-confidence)	0	1		virus	Virulent	VIBRANT	geNomad/Virsorter2/DeepVirFinder/VIBRANT
QYJanS9.5_1664072	QYJanS9.5_1664072	25182	No	NA	16	2	0	Low-quality	Genome-fragment	4.66	AAI-based (medium-confidence)	0	1		virus	Virulent	VIBRANT	VIBRANT
QYJanS9.5_1664175	QYJanS9.5_1664175	15837	No	NA	18	2	0	Low-quality	Genome-fragment	8.75	HMM-based (lower-bound)	0	1		virus	Virulent	VIBRANT/BACPHLIP	geNomad/Virsorter2/VIBRANT
QYJanS9.5_1667898	QYJanS9.5_1667898	12224	No	NA	15	2	0	Low-quality	Genome-fragment	4	HMM-based (lower-bound)	0	1		virus	Virulent	VIBRANT	DeepVirFinder/VIBRANT
QYJanS9.5_166891	QYJanS9.5_166891	40046	No	NA	54	3	1	High-quality	High-quality	93.53	AAI-based (high-confidence)	0	1		virus	unknow	CheckV/DRAMv/VIBRANT/BACPHLIP	geNomad/DeepVirFinder/Virsorter2
QYJanS9.5_1675182	QYJanS9.5_1675182	48850	No	NA	64	11	0	Medium-quality	Genome-fragment	51.57	HMM-based (lower-bound)	0	1.01	low-confidence DTR	virus	Virulent	VIBRANT	geNomad/Virsorter2/DeepVirFinder/VIBRANT
QYJanS9.5_1682475	QYJanS9.5_1682475	13214	No	NA	16	1	1	Low-quality	Genome-fragment	0.62	HMM-based (lower-bound)	0	1		virus	Temperate	VIBRANT	VIBRANT
QYJanS9.5_1693090	QYJanS9.5_1693090	27880	No	NA	44	2	1	Low-quality	Genome-fragment	33.05	HMM-based (lower-bound)	0	1	low-confidence ITR	virus	Virulent	VIBRANT	DeepVirFinder/VIBRANT
QYJanS9.5_1698801	QYJanS9.5_1698801	16909	No	NA	15	6	0	Low-quality	Genome-fragment	43.41	AAI-based (medium-confidence)	0	1		virus	Virulent	VIBRANT	geNomad/Virsorter2/DeepVirFinder/VIBRANT
QYJanS9.5_1705412	QYJanS9.5_1705412	53030	No	NA	41	5	0	Low-quality	Genome-fragment	36.23	HMM-based (lower-bound)	0	1		virus	Virulent	VIBRANT	geNomad/Virsorter2/VIBRANT
QYJanS9.5_170620	QYJanS9.5_170620	15260	No	NA	30	2	1	Low-quality	Genome-fragment	10.23	HMM-based (lower-bound)	0	1		virus	Virulent	VIBRANT/BACPHLIP	Virsorter2/VIBRANT
QYJanS9.5_1714029	QYJanS9.5_1714029	11284	No	NA	11	3	0	Low-quality	Genome-fragment	1.34	HMM-based (lower-bound)	0	1		virus	unknow	CheckV/DRAMv/VIBRANT/BACPHLIP	geNomad/DeepVirFinder
QYJanS9.5_1717534	QYJanS9.5_1717534	12085	No	NA	16	1	0	Low-quality	Genome-fragment	3.42	AAI-based (medium-confidence)	0	1		virus	Virulent	VIBRANT/BACPHLIP	Virsorter2/DeepVirFinder/VIBRANT
QYJanS9.5_1718294	QYJanS9.5_1718294	15169	No	NA	12	4	1	Low-quality	Genome-fragment	4.76	AAI-based (medium-confidence)	0	1		virus	Virulent	VIBRANT	geNomad/Virsorter2/DeepVirFinder/VIBRANT
QYJanS9.5_1721066	QYJanS9.5_1721066	13674	No	NA	22	1	1	Low-quality	Genome-fragment	19.99	HMM-based (lower-bound)	0	1		virus	Virulent	VIBRANT	VIBRANT
QYJanS9.5_1733265	QYJanS9.5_1733265	12253	No	NA	24	5	0	Low-quality	Genome-fragment	28.72	AAI-based (high-confidence)	0	1		virus	Virulent	VIBRANT	geNomad/Virsorter2/DeepVirFinder/VIBRANT
QYJanS9.5_1737121	QYJanS9.5_1737121	12012	No	NA	17	6	0	Low-quality	Genome-fragment	27.16	AAI-based (medium-confidence)	0	1		virus	Virulent	VIBRANT/BACPHLIP	geNomad/Virsorter2/VIBRANT
QYJanS9.5_1744081	QYJanS9.5_1744081	11808	No	NA	8	3	0	Low-quality	Genome-fragment	24.22	HMM-based (lower-bound)	0	1		virus	Virulent	VIBRANT/BACPHLIP	geNomad/Virsorter2/VIBRANT
QYJanS9.5_1765459	QYJanS9.5_1765459	21940	No	NA	48	4	1	Low-quality	Genome-fragment	28.58	HMM-based (lower-bound)	0	1		virus	Virulent	VIBRANT	Virsorter2/DeepVirFinder/VIBRANT
QYJanS9.5_1766690	QYJanS9.5_1766690	12806	No	NA	22	1	1	Low-quality	Genome-fragment	30.47	HMM-based (lower-bound)	0	1		virus	Virulent	VIBRANT	VIBRANT
QYJanS9.5_1769120	QYJanS9.5_1769120	10505	No	NA	13	1	1	Low-quality	Genome-fragment	9.33	HMM-based (lower-bound)	0	1		virus	Virulent	VIBRANT	VIBRANT
QYJanS9.5_1787771	QYJanS9.5_1787771	29315	Yes	26225	26	9	2	Low-quality	Genome-fragment	40.1	AAI-based (medium-confidence)	10.54	1		virus	Temperate	CheckV	geNomad/Virsorter2/VIBRANT
QYJanS9.5_1800458	QYJanS9.5_1800458	43036	No	NA	32	5	1	Low-quality	Genome-fragment	22.75	AAI-based (medium-confidence)	0	1		virus	Virulent	VIBRANT	geNomad/Virsorter2/VIBRANT
QYJanS9.5_1807942	QYJanS9.5_1807942	91839	No	NA	153	9	11	Medium-quality	Genome-fragment	79.24	HMM-based (lower-bound)	0	1	low-confidence ITR	virus	Virulent	VIBRANT	geNomad/Virsorter2/DeepVirFinder/VIBRANT
QYJanS9.5_1825184	QYJanS9.5_1825184	11204	No	NA	34	1	0	Low-quality	Genome-fragment	4.23	HMM-based (lower-bound)	0	1.01		virus	Virulent	BACPHLIP	Virsorter2/DeepVirFinder
QYJanS9.5_1825745	QYJanS9.5_1825745	12195	No	NA	13	2	0	Low-quality	Genome-fragment	12.43	AAI-based (medium-confidence)	0	1		virus	Virulent	VIBRANT	Virsorter2/VIBRANT
QYJanS9.5_184203	QYJanS9.5_184203	44355	Yes	14083	40	12	18	Low-quality	Genome-fragment	23.38	AAI-based (medium-confidence)	68.25	1	low-confidence Provirus	virus	Temperate	CheckV	VIBRANT
QYJanS9.5_1848579	QYJanS9.5_1848579	11612	No	NA	28	5	0	Low-quality	Genome-fragment	17.96	HMM-based (lower-bound)	0	1		virus	Virulent	VIBRANT	geNomad/Virsorter2/VIBRANT
QYJanS9.5_1853396	QYJanS9.5_1853396	15680	No	NA	15	2	1	Low-quality	Genome-fragment	34.47	AAI-based (medium-confidence)	0	1		virus	Virulent	VIBRANT	geNomad/Virsorter2/DeepVirFinder/VIBRANT
QYJanS9.5_186457	QYJanS9.5_186457	14761	No	NA	17	4	0	Low-quality	Genome-fragment	15.95	AAI-based (medium-confidence)	0	1		virus	Virulent	VIBRANT	geNomad/Virsorter2/VIBRANT
QYJanS9.5_1866012	QYJanS9.5_1866012	10404	No	NA	25	1	0	Low-quality	Genome-fragment	6.92	HMM-based (lower-bound)	0	1		virus	Virulent	VIBRANT/BACPHLIP	Virsorter2/DeepVirFinder/VIBRANT
QYJanS9.5_1874787	QYJanS9.5_1874787	17408	No	NA	18	2	0	Low-quality	Genome-fragment	11.22	AAI-based (medium-confidence)	0	1		virus	Virulent	VIBRANT	geNomad/Virsorter2/DeepVirFinder/VIBRANT
QYJanS9.5_1888293	QYJanS9.5_1888293	17229	No	NA	25	3	0	Low-quality	Genome-fragment	17.29	HMM-based (lower-bound)	0	1		virus	Virulent	VIBRANT	DeepVirFinder/VIBRANT
QYJanS9.5_188833	QYJanS9.5_188833	17045	No	NA	19	4	1	Low-quality	Genome-fragment	41.59	AAI-based (medium-confidence)	0	1		virus	Temperate	VIBRANT	geNomad/Virsorter2/VIBRANT
QYJanS9.5_1890472	QYJanS9.5_1890472	16716	No	NA	30	6	0	Low-quality	Genome-fragment	29.92	AAI-based (medium-confidence)	0	1		virus	Virulent	VIBRANT	geNomad/Virsorter2/VIBRANT
QYJanS9.5_1910569	QYJanS9.5_1910569	13527	No	NA	18	11	0	Low-quality	Genome-fragment	27.25	AAI-based (medium-confidence)	0	1		virus	Virulent	VIBRANT/BACPHLIP	geNomad/Virsorter2/DeepVirFinder/VIBRANT
QYJanS9.5_1911237	QYJanS9.5_1911237	16249	No	NA	15	1	0	Low-quality	Genome-fragment	3.67	AAI-based (medium-confidence)	0	1.01		virus	Virulent	VIBRANT/BACPHLIP	VIBRANT
QYJanS9.5_1922889	QYJanS9.5_1922889	21165	No	NA	18	3	0	Low-quality	Genome-fragment	9.85	AAI-based (medium-confidence)	0	1		virus	unknow	CheckV/DRAMv/VIBRANT/BACPHLIP	geNomad/DeepVirFinder/Virsorter2
QYJanS9.5_1927842	QYJanS9.5_1927842	39655	No	NA	44	12	1	Complete	High-quality	100	DTR (high-confidence)	0	1		virus	Virulent	VIBRANT	geNomad/Virsorter2/VIBRANT
QYJanS9.5_1928279	QYJanS9.5_1928279	24657	No	NA	36	6	1	Low-quality	Genome-fragment	43.93	AAI-based (medium-confidence)	0	1		virus	Virulent	VIBRANT	geNomad/Virsorter2/DeepVirFinder/VIBRANT
QYJanS9.5_1933386	QYJanS9.5_1933386	13154	No	NA	8	1	0	Low-quality	Genome-fragment	2.22	AAI-based (medium-confidence)	0	1		virus	unknow	CheckV/DRAMv/VIBRANT/BACPHLIP	DeepVirFinder
QYJanS9.5_1935451	QYJanS9.5_1935451	17138	No	NA	22	4	0	Low-quality	Genome-fragment	8.04	HMM-based (lower-bound)	0	1.01		virus	Virulent	VIBRANT	Virsorter2/DeepVirFinder/VIBRANT
QYJanS9.5_1942028	QYJanS9.5_1942028	57692	No	NA	126	3	1	Low-quality	Genome-fragment	22.76	AAI-based (medium-confidence)	0	1		virus	Virulent	VIBRANT	Virsorter2/VIBRANT
QYJanS9.5_1948358	QYJanS9.5_1948358	23211	No	NA	25	1	0	Low-quality	Genome-fragment	12.95	HMM-based (lower-bound)	0	1.01		virus	Virulent	VIBRANT/BACPHLIP	VIBRANT
QYJanS9.5_1952922	QYJanS9.5_1952922	102567	No	NA	103	19	1	Low-quality	Genome-fragment	29.57	HMM-based (lower-bound)	0	1		virus	unknow	CheckV/DRAMv/VIBRANT/BACPHLIP	DeepVirFinder
QYJanS9.5_1953611	QYJanS9.5_1953611	16792	No	NA	11	3	0	Low-quality	Genome-fragment	27.76	AAI-based (medium-confidence)	0	1		virus	Virulent	VIBRANT	VIBRANT
QYJanS9.5_1954569	QYJanS9.5_1954569	14843	No	NA	18	4	1	Low-quality	Genome-fragment	2.95	AAI-based (high-confidence)	0	1		virus	Virulent	VIBRANT	geNomad/Virsorter2/VIBRANT
QYJanS9.5_1959374	QYJanS9.5_1959374	67630	No	NA	70	10	8	Low-quality	Genome-fragment	18.84	AAI-based (high-confidence)	0	1		virus	Virulent	VIBRANT/BACPHLIP	geNomad/Virsorter2/DeepVirFinder/VIBRANT
QYJanS9.5_1968897	QYJanS9.5_1968897	14428	No	NA	32	1	1	Low-quality	Genome-fragment	3.52	AAI-based (high-confidence)	0	1		virus	Virulent	VIBRANT	Virsorter2/VIBRANT
QYJanS9.5_1970612	QYJanS9.5_1970612	78341	No	NA	66	11	1	Low-quality	Genome-fragment	48.56	AAI-based (high-confidence)	0	1		virus	Virulent	VIBRANT	geNomad/Virsorter2/VIBRANT
QYJanS9.5_1973081	QYJanS9.5_1973081	14321	No	NA	8	1	0	Low-quality	Genome-fragment	7.86	HMM-based (lower-bound)	0	1		virus	unknow	CheckV/DRAMv/VIBRANT/BACPHLIP	Virsorter2/DeepVirFinder
QYJanS9.5_1975224	QYJanS9.5_1975224	16396	No	NA	34	4	0	Low-quality	Genome-fragment	7.3	HMM-based (lower-bound)	0	1		virus	Virulent	VIBRANT	Virsorter2/VIBRANT
QYJanS9.5_1980670	QYJanS9.5_1980670	10516	No	NA	16	5	1	Low-quality	Genome-fragment	18.05	AAI-based (medium-confidence)	0	1		virus	Virulent	VIBRANT/BACPHLIP	geNomad/Virsorter2/DeepVirFinder/VIBRANT
QYJanS9.5_199381	QYJanS9.5_199381	17118	No	NA	21	4	0	Low-quality	Genome-fragment	47.6	AAI-based (medium-confidence)	0	1		virus	Virulent	VIBRANT	geNomad/Virsorter2/DeepVirFinder/VIBRANT
QYJanS9.5_1996519	QYJanS9.5_1996519	33504	No	NA	39	10	0	Low-quality	Genome-fragment	34.77	AAI-based (medium-confidence)	0	1		virus	Virulent	VIBRANT/BACPHLIP	geNomad/Virsorter2/DeepVirFinder/VIBRANT
QYJanS9.5_2010686	QYJanS9.5_2010686	14492	No	NA	19	2	1	Low-quality	Genome-fragment	3.89	AAI-based (medium-confidence)	0	1		virus	Virulent	VIBRANT	geNomad/VIBRANT
QYJanS9.5_2018664	QYJanS9.5_2018664	175799	No	NA	244	15	5	Complete	High-quality	100	DTR (high-confidence)	0	1		virus	Virulent	VIBRANT/BACPHLIP	geNomad/Virsorter2/VIBRANT
QYJanS9.5_2029059	QYJanS9.5_2029059	65340	No	NA	99	11	5	Medium-quality	Genome-fragment	68.77	HMM-based (lower-bound)	0	1		virus	Virulent	VIBRANT/BACPHLIP	geNomad/Virsorter2/DeepVirFinder/VIBRANT
QYJanS9.5_2034715	QYJanS9.5_2034715	16361	No	NA	17	4	1	Low-quality	Genome-fragment	3.04	HMM-based (lower-bound)	0	1		virus	Virulent	VIBRANT	geNomad/VIBRANT
QYJanS9.5_2047696	QYJanS9.5_2047696	32743	No	NA	50	10	0	Low-quality	Genome-fragment	46.73	HMM-based (lower-bound)	0	1		virus	Virulent	VIBRANT	geNomad/Virsorter2/DeepVirFinder/VIBRANT
QYJanS9.5_2051554	QYJanS9.5_2051554	21901	No	NA	23	5	0	Low-quality	Genome-fragment	17.56	AAI-based (medium-confidence)	0	1.01		virus	Virulent	VIBRANT	VIBRANT
QYJanS9.5_2056711	QYJanS9.5_2056711	12779	No	NA	21	5	0	Low-quality	Genome-fragment	21.24	AAI-based (medium-confidence)	0	1		virus	Virulent	VIBRANT	geNomad/Virsorter2/VIBRANT
QYJanS9.5_2061469	QYJanS9.5_2061469	11868	No	NA	12	1	0	Low-quality	Genome-fragment	32.11	AAI-based (medium-confidence)	0	1		virus	Virulent	VIBRANT	geNomad/Virsorter2/VIBRANT
QYJanS9.5_2065523	QYJanS9.5_2065523	23403	No	NA	24	4	0	Low-quality	Genome-fragment	8.1	HMM-based (lower-bound)	0	1.02		virus	Virulent	VIBRANT	VIBRANT
QYJanS9.5_2068233	QYJanS9.5_2068233	30155	No	NA	31	1	12	Low-quality	Genome-fragment	16	HMM-based (lower-bound)	0	1		virus	Temperate	VIBRANT	VIBRANT
QYJanS9.5_2083899	QYJanS9.5_2083899	11192	No	NA	19	4	0	Low-quality	Genome-fragment	12.82	AAI-based (medium-confidence)	0	1		virus	Virulent	VIBRANT/BACPHLIP	geNomad/Virsorter2/DeepVirFinder/VIBRANT
QYJanS9.5_2088733	QYJanS9.5_2088733	10561	No	NA	24	1	0	Low-quality	Genome-fragment	3.59	HMM-based (lower-bound)	0	1		virus	Virulent	VIBRANT	Virsorter2/VIBRANT
QYJanS9.5_2092482	QYJanS9.5_2092482	36752	No	NA	49	6	0	Medium-quality	Genome-fragment	82.78	AAI-based (medium-confidence)	0	1		virus	Virulent	VIBRANT	geNomad/Virsorter2/DeepVirFinder/VIBRANT
QYJanS9.5_2093379	QYJanS9.5_2093379	12868	No	NA	9	1	0	Low-quality	Genome-fragment	5.38	HMM-based (lower-bound)	0	1		virus	unknow	CheckV/DRAMv/VIBRANT/BACPHLIP	DeepVirFinder
QYJanS9.5_2109988	QYJanS9.5_2109988	12128	No	NA	21	1	5	Low-quality	Genome-fragment	16.33	AAI-based (medium-confidence)	0	1.01		virus	unknow	CheckV/DRAMv/VIBRANT/BACPHLIP	geNomad/DeepVirFinder
QYJanS9.5_2113029	QYJanS9.5_2113029	31962	No	NA	34	5	1	Low-quality	Genome-fragment	3.82	HMM-based (lower-bound)	0	1.01		virus	Virulent	VIBRANT	VIBRANT
QYJanS9.5_2113471	QYJanS9.5_2113471	10304	No	NA	11	3	0	Low-quality	Genome-fragment	14.52	AAI-based (medium-confidence)	0	1.01		virus	Virulent	VIBRANT/BACPHLIP	VIBRANT
QYJanS9.5_2121605	QYJanS9.5_2121605	47711	No	NA	60	5	0	Complete	High-quality	100	DTR (high-confidence)	0	1		virus	Virulent	BACPHLIP	geNomad/DeepVirFinder/Virsorter2
QYJanS9.5_2132223	QYJanS9.5_2132223	33268	No	NA	74	4	0	Medium-quality	Genome-fragment	64.22	HMM-based (lower-bound)	0	1.01		virus	Virulent	VIBRANT	geNomad/Virsorter2/DeepVirFinder/VIBRANT
QYJanS9.5_2145317	QYJanS9.5_2145317	31966	No	NA	28	3	0	Low-quality	Genome-fragment	15.75	HMM-based (lower-bound)	0	1		virus	Virulent	VIBRANT	geNomad/VIBRANT
QYJanS9.5_2145630	QYJanS9.5_2145630	11298	No	NA	23	3	0	Low-quality	Genome-fragment	12.72	HMM-based (lower-bound)	0	1		virus	Virulent	VIBRANT	DeepVirFinder/VIBRANT
QYJanS9.5_2148446	QYJanS9.5_2148446	24471	No	NA	28	4	0	Low-quality	Genome-fragment	11.64	AAI-based (high-confidence)	0	1.01		virus	Virulent	VIBRANT	geNomad/Virsorter2/VIBRANT
QYJanS9.5_2152427	QYJanS9.5_2152427	21333	No	NA	17	6	0	Low-quality	Genome-fragment	43.49	AAI-based (medium-confidence)	0	1		virus	Virulent	VIBRANT	Virsorter2/DeepVirFinder/VIBRANT
QYJanS9.5_2154683	QYJanS9.5_2154683	12198	No	NA	13	4	1	Low-quality	Genome-fragment	25.32	AAI-based (medium-confidence)	0	1		virus	Virulent	VIBRANT/BACPHLIP	geNomad/Virsorter2/VIBRANT
QYJanS9.5_2156062	QYJanS9.5_2156062	24561	No	NA	50	2	0	Low-quality	Genome-fragment	16.5	HMM-based (lower-bound)	0	1.01		virus	Virulent	VIBRANT	Virsorter2/VIBRANT
QYJanS9.5_2160732	QYJanS9.5_2160732	25785	No	NA	17	1	0	Low-quality	Genome-fragment	13.52	AAI-based (medium-confidence)	0	1		virus	Virulent	VIBRANT/BACPHLIP	Virsorter2/VIBRANT
QYJanS9.5_2163501	QYJanS9.5_2163501	17640	No	NA	32	2	0	Low-quality	Genome-fragment	26.53	AAI-based (medium-confidence)	0	1		virus	Virulent	VIBRANT/BACPHLIP	Virsorter2/DeepVirFinder/VIBRANT
QYJanS9.5_2164047	QYJanS9.5_2164047	11047	No	NA	7	1	0	Low-quality	Genome-fragment	6.15	HMM-based (lower-bound)	0	1.06		virus	unknow	CheckV/DRAMv/VIBRANT/BACPHLIP	DeepVirFinder
QYJanS9.5_2164582	QYJanS9.5_2164582	12515	No	NA	21	4	0	Low-quality	Genome-fragment	6.44	HMM-based (lower-bound)	0	1		virus	Virulent	VIBRANT	geNomad/Virsorter2/VIBRANT
QYJanS9.5_2165958	QYJanS9.5_2165958	68864	No	NA	109	19	1	Low-quality	Genome-fragment	41.95	AAI-based (medium-confidence)	0	1		virus	Virulent	VIBRANT/BACPHLIP	geNomad/Virsorter2/DeepVirFinder/VIBRANT
QYJanS9.5_2168347	QYJanS9.5_2168347	10316	No	NA	10	3	0	Low-quality	Genome-fragment	1.1	HMM-based (lower-bound)	0	1.01		virus	Virulent	VIBRANT	geNomad/DeepVirFinder/VIBRANT
QYJanS9.5_2169358	QYJanS9.5_2169358	10119	No	NA	8	2	0	Low-quality	Genome-fragment	3.43	HMM-based (lower-bound)	0	1		virus	Virulent	VIBRANT	Virsorter2/DeepVirFinder/VIBRANT
QYJanS9.5_2172116	QYJanS9.5_2172116	72209	No	NA	94	7	1	Medium-quality	Genome-fragment	86.72	AAI-based (medium-confidence)	0	1		virus	Virulent	VIBRANT	geNomad/Virsorter2/VIBRANT
QYJanS9.5_2190828	QYJanS9.5_2190828	34078	No	NA	32	1	21	Low-quality	Genome-fragment	44.73	HMM-based (lower-bound)	0	1		virus	unknow	CheckV/DRAMv/VIBRANT/BACPHLIP	DeepVirFinder
QYJanS9.5_2195461	QYJanS9.5_2195461	14549	No	NA	29	1	0	Low-quality	Genome-fragment	12.77	HMM-based (lower-bound)	0	1		virus	Virulent	VIBRANT	VIBRANT
QYJanS9.5_2199631	QYJanS9.5_2199631	11182	No	NA	13	2	0	Low-quality	Genome-fragment	15.88	AAI-based (medium-confidence)	0	1		virus	Virulent	VIBRANT	Virsorter2/VIBRANT
QYJanS9.5_220761	QYJanS9.5_220761	15627	No	NA	32	2	0	Low-quality	Genome-fragment	9.62	HMM-based (lower-bound)	0	1		virus	Virulent	VIBRANT	Virsorter2/DeepVirFinder/VIBRANT
QYJanS9.5_2208338	QYJanS9.5_2208338	15649	No	NA	24	2	0	Low-quality	Genome-fragment	8.57	HMM-based (lower-bound)	0	1		virus	Virulent	VIBRANT	Virsorter2/VIBRANT
QYJanS9.5_2208990	QYJanS9.5_2208990	11692	No	NA	11	2	1	Low-quality	Genome-fragment	10.26	AAI-based (medium-confidence)	0	1		virus	Virulent	VIBRANT	VIBRANT
QYJanS9.5_2212102	QYJanS9.5_2212102	11194	No	NA	16	1	0	Low-quality	Genome-fragment	6.54	HMM-based (lower-bound)	0	1		virus	Virulent	VIBRANT	geNomad/VIBRANT
QYJanS9.5_2212183	QYJanS9.5_2212183	20373	No	NA	29	5	0	Medium-quality	Genome-fragment	54.85	AAI-based (medium-confidence)	0	1.01		virus	Virulent	VIBRANT	geNomad/Virsorter2/DeepVirFinder/VIBRANT
QYJanS9.5_2213314	QYJanS9.5_2213314	17223	No	NA	52	1	0	Low-quality	Genome-fragment	4.94	HMM-based (lower-bound)	0	1.02		virus	Virulent	VIBRANT	Virsorter2/DeepVirFinder/VIBRANT
QYJanS9.5_2214609	QYJanS9.5_2214609	19776	No	NA	21	1	6	Low-quality	Genome-fragment	29.19	HMM-based (lower-bound)	0	1		virus	Temperate	VIBRANT	VIBRANT
QYJanS9.5_2226787	QYJanS9.5_2226787	17924	No	NA	17	4	0	Low-quality	Genome-fragment	17.35	AAI-based (medium-confidence)	0	1		virus	Virulent	VIBRANT/BACPHLIP	geNomad/Virsorter2/DeepVirFinder/VIBRANT
QYJanS9.5_2263155	QYJanS9.5_2263155	29537	No	NA	42	4	0	Low-quality	Genome-fragment	30.21	HMM-based (lower-bound)	0	1		virus	Virulent	VIBRANT	geNomad/Virsorter2/VIBRANT
QYJanS9.5_2270298	QYJanS9.5_2270298	20738	No	NA	22	4	0	Low-quality	Genome-fragment	1.94	HMM-based (lower-bound)	0	1.01		virus	Virulent	VIBRANT	VIBRANT
QYJanS9.5_2279387	QYJanS9.5_2279387	31806	No	NA	56	9	0	Medium-quality	Genome-fragment	67.08	AAI-based (medium-confidence)	0	1		virus	Virulent	VIBRANT/BACPHLIP	geNomad/Virsorter2/VIBRANT
QYJanS9.5_2286945	QYJanS9.5_2286945	14315	No	NA	21	2	1	Low-quality	Genome-fragment	10.83	HMM-based (lower-bound)	0	1		virus	Virulent	VIBRANT/BACPHLIP	Virsorter2/VIBRANT
QYJanS9.5_2289485	QYJanS9.5_2289485	11554	No	NA	7	5	0	Low-quality	Genome-fragment	6.58	AAI-based (medium-confidence)	0	1		virus	Virulent	VIBRANT	geNomad/Virsorter2/VIBRANT
QYJanS9.5_2309524	QYJanS9.5_2309524	36012	No	NA	47	13	0	High-quality	High-quality	90.65	AAI-based (high-confidence)	0	1		virus	Virulent	VIBRANT/BACPHLIP	geNomad/Virsorter2/VIBRANT
QYJanS9.5_2322826	QYJanS9.5_2322826	18507	No	NA	51	1	0	Low-quality	Genome-fragment	13.58	HMM-based (lower-bound)	0	1		virus	unknow	CheckV/DRAMv/VIBRANT/BACPHLIP	Virsorter2/DeepVirFinder
QYJanS9.5_2327322	QYJanS9.5_2327322	14100	No	NA	19	1	1	Low-quality	Genome-fragment	6.61	HMM-based (lower-bound)	0	1		virus	unknow	CheckV/DRAMv/VIBRANT/BACPHLIP	Virsorter2/DeepVirFinder
QYJanS9.5_23405	QYJanS9.5_23405	23682	No	NA	26	1	9	Low-quality	Genome-fragment	18.95	HMM-based (lower-bound)	0	1.01		virus	Temperate	VIBRANT	VIBRANT
QYJanS9.5_2347580	QYJanS9.5_2347580	13661	No	NA	18	1	0	Low-quality	Genome-fragment	12.03	HMM-based (lower-bound)	0	1		virus	Virulent	VIBRANT	geNomad/Virsorter2/VIBRANT
QYJanS9.5_2357905	QYJanS9.5_2357905	10695	No	NA	4	1	0	Low-quality	Genome-fragment	13.95	HMM-based (lower-bound)	0	1		virus	Virulent	VIBRANT	DeepVirFinder/VIBRANT
QYJanS9.5_2366830	QYJanS9.5_2366830	189595	No	NA	232	16	5	Complete	High-quality	100	DTR (high-confidence)	0	1		virus	Virulent	VIBRANT	geNomad/Virsorter2/DeepVirFinder/VIBRANT
QYJanS9.5_2398357	QYJanS9.5_2398357	12549	No	NA	20	3	0	Low-quality	Genome-fragment	7.64	HMM-based (lower-bound)	0	1		virus	Virulent	VIBRANT	Virsorter2/VIBRANT
QYJanS9.5_2410116	QYJanS9.5_2410116	203366	No	NA	231	31	7	Low-quality	Genome-fragment	36	HMM-based (lower-bound)	0	1.01		virus	Temperate	VIBRANT	geNomad/DeepVirFinder/VIBRANT
QYJanS9.5_2416900	QYJanS9.5_2416900	18476	No	NA	25	3	0	Low-quality	Genome-fragment	39.69	AAI-based (medium-confidence)	0	1		virus	Virulent	VIBRANT	geNomad/Virsorter2/VIBRANT
QYJanS9.5_2417946	QYJanS9.5_2417946	38163	No	NA	54	16	0	High-quality	High-quality	100	AAI-based (medium-confidence)	0	1		virus	Virulent	VIBRANT	geNomad/Virsorter2/DeepVirFinder/VIBRANT
QYJanS9.5_241905	QYJanS9.5_241905	11779	No	NA	10	7	0	Low-quality	Genome-fragment	24.08	AAI-based (medium-confidence)	0	1		virus	Virulent	VIBRANT	geNomad/Virsorter2/VIBRANT
QYJanS9.5_2425072	QYJanS9.5_2425072	87515	No	NA	98	17	1	Low-quality	Genome-fragment	20.23	HMM-based (lower-bound)	0	1		virus	Virulent	VIBRANT	VIBRANT
QYJanS9.5_2429912	QYJanS9.5_2429912	33587	No	NA	58	12	0	Medium-quality	Genome-fragment	62.23	AAI-based (medium-confidence)	0	1		virus	Virulent	VIBRANT/BACPHLIP	geNomad/Virsorter2/VIBRANT
QYJanS9.5_2436019	QYJanS9.5_2436019	13759	No	NA	15	2	0	Low-quality	Genome-fragment	21.2	HMM-based (lower-bound)	0	1		virus	Virulent	VIBRANT	geNomad/Virsorter2/DeepVirFinder/VIBRANT
QYJanS9.5_2439337	QYJanS9.5_2439337	12223	No	NA	13	2	0	Low-quality	Genome-fragment	10.75	AAI-based (medium-confidence)	0	1		virus	Virulent	VIBRANT/BACPHLIP	geNomad/Virsorter2/VIBRANT
QYJanS9.5_2441122	QYJanS9.5_2441122	43599	Yes	43599	61	16	3	Medium-quality	Genome-fragment	61.89	AAI-based (medium-confidence)	0	1		virus	Temperate	CheckV	geNomad/VIBRANT
QYJanS9.5_2445069	QYJanS9.5_2445069	11883	No	NA	21	5	0	Low-quality	Genome-fragment	28.44	AAI-based (high-confidence)	0	1		virus	Virulent	VIBRANT	geNomad/Virsorter2/DeepVirFinder/VIBRANT
QYJanS9.5_2449061	QYJanS9.5_2449061	10059	Yes	7177	21	3	2	Low-quality	Genome-fragment	7.45	AAI-based (medium-confidence)	28.65	1		virus	Temperate	CheckV	Virsorter2/DeepVirFinder/VIBRANT
QYJanS9.5_24501	QYJanS9.5_24501	12011	No	NA	15	9	0	Low-quality	Genome-fragment	19.94	AAI-based (medium-confidence)	0	1		virus	Virulent	VIBRANT/BACPHLIP	geNomad/Virsorter2/VIBRANT
QYJanS9.5_2457420	QYJanS9.5_2457420	52676	No	NA	115	10	1	Low-quality	Genome-fragment	36.5	HMM-based (lower-bound)	0	1		virus	Virulent	VIBRANT/BACPHLIP	geNomad/Virsorter2/VIBRANT
QYJanS9.5_2461110	QYJanS9.5_2461110	12454	No	NA	20	1	0	Low-quality	Genome-fragment	10.33	HMM-based (lower-bound)	0	1		virus	Virulent	VIBRANT	Virsorter2/VIBRANT
QYJanS9.5_2463263	QYJanS9.5_2463263	23361	No	NA	23	2	1	Low-quality	Genome-fragment	2.19	HMM-based (lower-bound)	0	1.02		virus	Virulent	VIBRANT	VIBRANT
QYJanS9.5_2466418	QYJanS9.5_2466418	15198	No	NA	25	2	2	Low-quality	Genome-fragment	6.75	AAI-based (medium-confidence)	0	1		virus	Virulent	VIBRANT/BACPHLIP	DeepVirFinder/VIBRANT
QYJanS9.5_2485347	QYJanS9.5_2485347	18452	No	NA	20	2	1	Low-quality	Genome-fragment	8.93	AAI-based (medium-confidence)	0	1		virus	unknow	CheckV/DRAMv/VIBRANT/BACPHLIP	geNomad/DeepVirFinder
QYJanS9.5_2489004	QYJanS9.5_2489004	28571	No	NA	27	1	2	Low-quality	Genome-fragment	8.06	AAI-based (medium-confidence)	0	1		virus	Virulent	BACPHLIP	geNomad/DeepVirFinder/Virsorter2
QYJanS9.5_2493458	QYJanS9.5_2493458	14578	No	NA	21	2	0	Low-quality	Genome-fragment	16.8	HMM-based (lower-bound)	0	1		virus	Virulent	VIBRANT/BACPHLIP	geNomad/Virsorter2/DeepVirFinder/VIBRANT
QYJanS9.5_2493492	QYJanS9.5_2493492	11042	No	NA	12	3	1	Low-quality	Genome-fragment	15.38	AAI-based (medium-confidence)	0	1		virus	Virulent	VIBRANT	VIBRANT
QYJanS9.5_2497347	QYJanS9.5_2497347	14698	No	NA	21	1	1	Low-quality	Genome-fragment	6.58	HMM-based (lower-bound)	0	1		virus	Virulent	VIBRANT	DeepVirFinder/VIBRANT
QYJanS9.5_2506718	QYJanS9.5_2506718	11686	No	NA	8	2	0	Low-quality	Genome-fragment	3.33	AAI-based (medium-confidence)	0	1		virus	unknow	CheckV/DRAMv/VIBRANT/BACPHLIP	DeepVirFinder
QYJanS9.5_2508918	QYJanS9.5_2508918	27444	No	NA	39	9	0	Medium-quality	Genome-fragment	72.5	AAI-based (medium-confidence)	0	1.01		virus	Virulent	VIBRANT/BACPHLIP	geNomad/Virsorter2/VIBRANT
QYJanS9.5_2514733	QYJanS9.5_2514733	16429	No	NA	14	4	0	Low-quality	Genome-fragment	17.93	AAI-based (medium-confidence)	0	1		virus	Virulent	VIBRANT	geNomad/Virsorter2/DeepVirFinder/VIBRANT
QYJanS9.5_2523370	QYJanS9.5_2523370	13664	No	NA	14	3	2	Low-quality	Genome-fragment	30.18	AAI-based (high-confidence)	0	1		virus	unknow	CheckV/DRAMv/VIBRANT/BACPHLIP	geNomad/DeepVirFinder/Virsorter2
QYJanS9.5_2527859	QYJanS9.5_2527859	18200	No	NA	26	13	0	Low-quality	Genome-fragment	47.93	AAI-based (high-confidence)	0	1		virus	Virulent	VIBRANT	geNomad/Virsorter2/VIBRANT
QYJanS9.5_254946	QYJanS9.5_254946	24385	No	NA	28	6	0	Low-quality	Genome-fragment	43.64	AAI-based (high-confidence)	0	1		virus	Virulent	VIBRANT	geNomad/Virsorter2/DeepVirFinder/VIBRANT
QYJanS9.5_2550684	QYJanS9.5_2550684	14282	No	NA	32	3	0	Low-quality	Genome-fragment	5.59	HMM-based (lower-bound)	0	1		virus	Virulent	VIBRANT	VIBRANT
QYJanS9.5_2553447	QYJanS9.5_2553447	12637	No	NA	26	2	3	Low-quality	Genome-fragment	4.34	HMM-based (lower-bound)	0	1		virus	Virulent	VIBRANT	geNomad/DeepVirFinder/VIBRANT
QYJanS9.5_2553800	QYJanS9.5_2553800	14908	No	NA	25	3	1	Low-quality	Genome-fragment	7.61	AAI-based (medium-confidence)	0	1		virus	unknow	CheckV/DRAMv/VIBRANT/BACPHLIP	DeepVirFinder
QYJanS9.5_2569399	QYJanS9.5_2569399	15565	No	NA	19	5	0	Low-quality	Genome-fragment	22.78	HMM-based (lower-bound)	0	1		virus	Virulent	VIBRANT	geNomad/Virsorter2/VIBRANT
QYJanS9.5_2570288	QYJanS9.5_2570288	25538	No	NA	39	7	1	Low-quality	Genome-fragment	39.01	HMM-based (lower-bound)	0	1		virus	Temperate	VIBRANT	geNomad/Virsorter2/VIBRANT
QYJanS9.5_2586812	QYJanS9.5_2586812	14345	Yes	12022	20	3	2	Low-quality	Genome-fragment	12.12	HMM-based (lower-bound)	16.19	1		virus	Temperate	CheckV	geNomad/Virsorter2/VIBRANT
QYJanS9.5_2603264	QYJanS9.5_2603264	17465	No	NA	28	2	0	Low-quality	Genome-fragment	30.64	AAI-based (medium-confidence)	0	1		virus	Virulent	VIBRANT/BACPHLIP	Virsorter2/DeepVirFinder/VIBRANT
QYJanS9.5_2609310	QYJanS9.5_2609310	13189	No	NA	28	5	0	Low-quality	Genome-fragment	14.53	HMM-based (lower-bound)	0	1		virus	Virulent	VIBRANT/BACPHLIP	geNomad/Virsorter2/VIBRANT
QYJanS9.5_261816	QYJanS9.5_261816	13277	No	NA	26	2	0	Low-quality	Genome-fragment	18.35	HMM-based (lower-bound)	0	1		virus	Virulent	VIBRANT/BACPHLIP	geNomad/Virsorter2/VIBRANT
QYJanS9.5_2624046	QYJanS9.5_2624046	39957	No	NA	71	10	3	Low-quality	Genome-fragment	10.37	AAI-based (high-confidence)	0	1		virus	Virulent	VIBRANT/BACPHLIP	geNomad/VIBRANT
QYJanS9.5_2634987	QYJanS9.5_2634987	18126	No	NA	31	3	0	Low-quality	Genome-fragment	27.36	HMM-based (lower-bound)	0	1		virus	Virulent	VIBRANT	geNomad/Virsorter2/VIBRANT
QYJanS9.5_2637588	QYJanS9.5_2637588	11133	No	NA	20	5	1	Low-quality	Genome-fragment	16.26	HMM-based (lower-bound)	0	1.01		virus	Virulent	VIBRANT	geNomad/Virsorter2/DeepVirFinder/VIBRANT
QYJanS9.5_2638745	QYJanS9.5_2638745	10155	Yes	6027	18	2	2	Low-quality	Genome-fragment	2.71	AAI-based (medium-confidence)	40.65	1		virus	Temperate	CheckV	DeepVirFinder/VIBRANT
QYJanS9.5_2641248	QYJanS9.5_2641248	34843	No	NA	45	2	0	Complete	High-quality	100	DTR (medium-confidence)	0	1.01		virus	Virulent	VIBRANT/BACPHLIP	geNomad/Virsorter2/DeepVirFinder/VIBRANT
QYJanS9.5_2645700	QYJanS9.5_2645700	35186	No	NA	43	8	0	Complete	High-quality	100	DTR (high-confidence)	0	1		virus	Virulent	VIBRANT	geNomad/Virsorter2/VIBRANT
QYJanS9.5_2652641	QYJanS9.5_2652641	53586	No	NA	92	16	2	High-quality	High-quality	100	AAI-based (medium-confidence)	0	1		virus	Virulent	VIBRANT	geNomad/Virsorter2/DeepVirFinder/VIBRANT
QYJanS9.5_2663963	QYJanS9.5_2663963	15534	No	NA	15	1	0	Low-quality	Genome-fragment	9.31	AAI-based (medium-confidence)	0	1		virus	Virulent	VIBRANT/BACPHLIP	Virsorter2/VIBRANT
QYJanS9.5_2687499	QYJanS9.5_2687499	13592	Yes	2344	13	2	3	Low-quality	Genome-fragment	3.97	AAI-based (medium-confidence)	82.75	1		virus	Temperate	CheckV	geNomad/Virsorter2/VIBRANT
QYJanS9.5_2688737	QYJanS9.5_2688737	10263	No	NA	12	2	0	Low-quality	Genome-fragment	6.01	AAI-based (medium-confidence)	0	1		virus	unknow	CheckV/DRAMv/VIBRANT/BACPHLIP	geNomad/DeepVirFinder
QYJanS9.5_2711843	QYJanS9.5_2711843	14682	No	NA	21	1	0	Low-quality	Genome-fragment	14.73	AAI-based (medium-confidence)	0	1		virus	Virulent	VIBRANT	DeepVirFinder/VIBRANT
QYJanS9.5_2719199	QYJanS9.5_2719199	23104	No	NA	22	2	2	Low-quality	Genome-fragment	19.2	AAI-based (medium-confidence)	0	1		virus	Virulent	VIBRANT	geNomad/DeepVirFinder/VIBRANT
QYJanS9.5_2726865	QYJanS9.5_2726865	36851	No	NA	51	7	0	High-quality	High-quality	92.15	AAI-based (medium-confidence)	0	1		virus	Virulent	VIBRANT	geNomad/Virsorter2/DeepVirFinder/VIBRANT
QYJanS9.5_2728184	QYJanS9.5_2728184	22725	No	NA	24	8	1	Low-quality	Genome-fragment	24.46	HMM-based (lower-bound)	0	1		virus	Virulent	VIBRANT	geNomad/VIBRANT
QYJanS9.5_2730955	QYJanS9.5_2730955	16254	No	NA	6	1	0	Low-quality	Genome-fragment	32.72	HMM-based (lower-bound)	0	1		virus	Virulent	VIBRANT	geNomad/Virsorter2/DeepVirFinder/VIBRANT
QYJanS9.5_2731325	QYJanS9.5_2731325	12843	No	NA	4	1	0	Low-quality	Genome-fragment	25.85	HMM-based (lower-bound)	0	1		virus	Temperate	BACPHLIP	DeepVirFinder
QYJanS9.5_2747812	QYJanS9.5_2747812	28636	No	NA	36	4	3	Medium-quality	Genome-fragment	67.77	AAI-based (medium-confidence)	0	1		virus	unknow	CheckV/DRAMv/VIBRANT/BACPHLIP	geNomad/DeepVirFinder/Virsorter2
QYJanS9.5_2749420	QYJanS9.5_2749420	31720	No	NA	54	6	0	Low-quality	Genome-fragment	17.16	HMM-based (lower-bound)	0	1.01		virus	Virulent	VIBRANT/BACPHLIP	geNomad/Virsorter2/DeepVirFinder/VIBRANT
QYJanS9.5_2755804	QYJanS9.5_2755804	46513	No	NA	38	6	5	Low-quality	Genome-fragment	39.41	AAI-based (medium-confidence)	0	1		virus	Virulent	VIBRANT	geNomad/Virsorter2/VIBRANT
QYJanS9.5_2757224	QYJanS9.5_2757224	13244	No	NA	24	1	0	Low-quality	Genome-fragment	17.63	HMM-based (lower-bound)	0	1		virus	Virulent	VIBRANT	Virsorter2/VIBRANT
QYJanS9.5_2773312	QYJanS9.5_2773312	23568	No	NA	25	6	0	Low-quality	Genome-fragment	25.93	AAI-based (medium-confidence)	0	1		virus	Virulent	VIBRANT/BACPHLIP	geNomad/Virsorter2/DeepVirFinder/VIBRANT
QYJanS9.5_2788015	QYJanS9.5_2788015	11051	No	NA	22	1	0	Low-quality	Genome-fragment	6.24	HMM-based (lower-bound)	0	1		virus	Virulent	VIBRANT	Virsorter2/VIBRANT
QYJanS9.5_279225	QYJanS9.5_279225	26826	No	NA	34	4	4	Medium-quality	Genome-fragment	57.91	AAI-based (medium-confidence)	0	1		virus	Virulent	VIBRANT	geNomad/Virsorter2/VIBRANT
QYJanS9.5_2795039	QYJanS9.5_2795039	19068	No	NA	22	8	0	Low-quality	Genome-fragment	21.87	HMM-based (lower-bound)	0	1		virus	Virulent	VIBRANT	geNomad/Virsorter2/DeepVirFinder/VIBRANT
QYJanS9.5_2801539	QYJanS9.5_2801539	65591	No	NA	58	5	1	Medium-quality	Genome-fragment	78.61	AAI-based (medium-confidence)	0	1		virus	Virulent	VIBRANT	geNomad/Virsorter2/DeepVirFinder/VIBRANT
QYJanS9.5_2802230	QYJanS9.5_2802230	28235	No	NA	41	4	1	Low-quality	Genome-fragment	39.56	HMM-based (lower-bound)	0	1		virus	Virulent	VIBRANT	geNomad/Virsorter2/VIBRANT
QYJanS9.5_2813981	QYJanS9.5_2813981	32137	No	NA	36	6	3	Low-quality	Genome-fragment	31.31	AAI-based (medium-confidence)	0	1		virus	Virulent	VIBRANT	geNomad/DeepVirFinder/VIBRANT
QYJanS9.5_2816354	QYJanS9.5_2816354	46996	No	NA	31	4	0	Low-quality	Genome-fragment	4.91	HMM-based (lower-bound)	0	1.01		virus	Temperate	VIBRANT	VIBRANT
QYJanS9.5_2829276	QYJanS9.5_2829276	10593	No	NA	20	4	1	Low-quality	Genome-fragment	12.57	AAI-based (medium-confidence)	0	1		virus	Virulent	VIBRANT	geNomad/Virsorter2/DeepVirFinder/VIBRANT
QYJanS9.5_2830711	QYJanS9.5_2830711	11095	No	NA	6	3	0	Low-quality	Genome-fragment	2.02	AAI-based (medium-confidence)	0	1.04		virus	Temperate	BACPHLIP	DeepVirFinder
QYJanS9.5_2831220	QYJanS9.5_2831220	12140	No	NA	22	2	2	Low-quality	Genome-fragment	11.59	AAI-based (medium-confidence)	0	1		virus	Virulent	VIBRANT	DeepVirFinder/VIBRANT
QYJanS9.5_2838651	QYJanS9.5_2838651	11101	No	NA	8	5	0	Low-quality	Genome-fragment	17.96	AAI-based (medium-confidence)	0	1		virus	Virulent	VIBRANT/BACPHLIP	geNomad/Virsorter2/VIBRANT
QYJanS9.5_283982	QYJanS9.5_283982	23769	Yes	5777	34	6	11	Low-quality	Genome-fragment	4.13	HMM-based (lower-bound)	75.7	1		virus	Temperate	CheckV	VIBRANT
QYJanS9.5_2842426	QYJanS9.5_2842426	12566	No	NA	9	3	0	Low-quality	Genome-fragment	10.32	AAI-based (medium-confidence)	0	1		virus	Virulent	VIBRANT/BACPHLIP	Virsorter2/DeepVirFinder/VIBRANT
QYJanS9.5_2863010	QYJanS9.5_2863010	10275	No	NA	15	1	0	Low-quality	Genome-fragment	17.7	HMM-based (lower-bound)	0	1		virus	Virulent	VIBRANT/BACPHLIP	VIBRANT
QYJanS9.5_2868346	QYJanS9.5_2868346	14887	No	NA	30	2	0	Low-quality	Genome-fragment	10.3	HMM-based (lower-bound)	0	1		virus	Virulent	VIBRANT	geNomad/DeepVirFinder/VIBRANT
QYJanS9.5_2872367	QYJanS9.5_2872367	28997	No	NA	33	1	2	Low-quality	Genome-fragment	11.44	HMM-based (lower-bound)	0	1		virus	Virulent	VIBRANT	VIBRANT
QYJanS9.5_2877887	QYJanS9.5_2877887	14255	No	NA	18	3	0	Low-quality	Genome-fragment	28.5	AAI-based (medium-confidence)	0	1		virus	Virulent	VIBRANT	geNomad/Virsorter2/VIBRANT
QYJanS9.5_2882041	QYJanS9.5_2882041	27604	No	NA	31	3	0	Low-quality	Genome-fragment	33.74	HMM-based (lower-bound)	0	1		virus	Temperate	VIBRANT	geNomad/VIBRANT
QYJanS9.5_2882781	QYJanS9.5_2882781	10604	No	NA	9	1	4	Low-quality	Genome-fragment	14.28	AAI-based (medium-confidence)	0	1		virus	Virulent	BACPHLIP	DeepVirFinder
QYJanS9.5_2885198	QYJanS9.5_2885198	12253	No	NA	35	2	0	Low-quality	Genome-fragment	7.01	AAI-based (medium-confidence)	0	1		virus	Virulent	VIBRANT/BACPHLIP	Virsorter2/DeepVirFinder/VIBRANT
QYJanS9.5_2886475	QYJanS9.5_2886475	27800	No	NA	39	3	3	Low-quality	Genome-fragment	6.22	AAI-based (high-confidence)	0	1		virus	unknow	CheckV/DRAMv/VIBRANT/BACPHLIP	DeepVirFinder
QYJanS9.5_2894373	QYJanS9.5_2894373	43582	No	NA	56	10	0	Complete	High-quality	100	DTR (high-confidence)	0	1		virus	Virulent	VIBRANT	geNomad/Virsorter2/VIBRANT
QYJanS9.5_2895524	QYJanS9.5_2895524	42520	No	NA	56	26	1	High-quality	High-quality	98.34	AAI-based (high-confidence)	0	1		virus	Temperate	VIBRANT	geNomad/Virsorter2/VIBRANT
QYJanS9.5_2902733	QYJanS9.5_2902733	13815	No	NA	17	6	1	Low-quality	Genome-fragment	24.2	AAI-based (medium-confidence)	0	1		virus	Virulent	VIBRANT	geNomad/Virsorter2/VIBRANT
QYJanS9.5_2905620	QYJanS9.5_2905620	10489	No	NA	7	2	0	Low-quality	Genome-fragment	2.89	AAI-based (medium-confidence)	0	1		virus	Virulent	VIBRANT	geNomad/Virsorter2/VIBRANT
QYJanS9.5_2906154	QYJanS9.5_2906154	14570	No	NA	26	2	2	Low-quality	Genome-fragment	10.94	HMM-based (lower-bound)	0	1		virus	Virulent	BACPHLIP	geNomad/DeepVirFinder
QYJanS9.5_2907515	QYJanS9.5_2907515	23899	No	NA	39	3	0	Low-quality	Genome-fragment	36.2	HMM-based (lower-bound)	0	1		virus	Virulent	VIBRANT/BACPHLIP	geNomad/Virsorter2/VIBRANT
QYJanS9.5_290941	QYJanS9.5_290941	10134	No	NA	11	5	0	Low-quality	Genome-fragment	10.14	AAI-based (medium-confidence)	0	1		virus	Virulent	VIBRANT/BACPHLIP	geNomad/Virsorter2/DeepVirFinder/VIBRANT
QYJanS9.5_2910421	QYJanS9.5_2910421	36212	No	NA	50	7	2	Low-quality	Genome-fragment	25.7	AAI-based (medium-confidence)	0	1		virus	Virulent	VIBRANT	geNomad/Virsorter2/DeepVirFinder/VIBRANT
QYJanS9.5_2912576	QYJanS9.5_2912576	20357	No	NA	24	13	1	Medium-quality	Genome-fragment	54.14	AAI-based (medium-confidence)	0	1		virus	Virulent	VIBRANT/BACPHLIP	geNomad/Virsorter2/DeepVirFinder/VIBRANT
QYJanS9.5_2915852	QYJanS9.5_2915852	35034	No	NA	66	4	2	Low-quality	Genome-fragment	23.09	HMM-based (lower-bound)	0	1		virus	Virulent	VIBRANT/BACPHLIP	Virsorter2/VIBRANT
QYJanS9.5_2927663	QYJanS9.5_2927663	19462	No	NA	37	5	0	Low-quality	Genome-fragment	27.75	HMM-based (lower-bound)	0	1		virus	Virulent	VIBRANT	geNomad/Virsorter2/DeepVirFinder/VIBRANT
QYJanS9.5_2930565	QYJanS9.5_2930565	19300	No	NA	35	2	0	Low-quality	Genome-fragment	11.26	HMM-based (lower-bound)	0	1		virus	unknow	CheckV/DRAMv/VIBRANT/BACPHLIP	geNomad/DeepVirFinder
QYJanS9.5_2930773	QYJanS9.5_2930773	11037	No	NA	18	4	0	Low-quality	Genome-fragment	22.35	AAI-based (medium-confidence)	0	1		virus	Virulent	VIBRANT	geNomad/Virsorter2/VIBRANT
QYJanS9.5_2940605	QYJanS9.5_2940605	10220	No	NA	12	3	0	Low-quality	Genome-fragment	23.28	AAI-based (high-confidence)	0	1		virus	Virulent	VIBRANT	geNomad/Virsorter2/VIBRANT
QYJanS9.5_2940926	QYJanS9.5_2940926	15047	No	NA	13	4	0	Low-quality	Genome-fragment	38.21	AAI-based (medium-confidence)	0	1		virus	Virulent	VIBRANT/BACPHLIP	geNomad/Virsorter2/DeepVirFinder/VIBRANT
QYJanS9.5_2941888	QYJanS9.5_2941888	10002	No	NA	17	2	0	Low-quality	Genome-fragment	6.19	HMM-based (lower-bound)	0	1		virus	Virulent	VIBRANT/BACPHLIP	VIBRANT
QYJanS9.5_2942224	QYJanS9.5_2942224	10742	No	NA	12	2	1	Low-quality	Genome-fragment	2.87	AAI-based (medium-confidence)	0	1		virus	Virulent	VIBRANT	VIBRANT
QYJanS9.5_2945211	QYJanS9.5_2945211	10120	No	NA	30	2	0	Low-quality	Genome-fragment	4.38	HMM-based (lower-bound)	0	1.01		virus	Virulent	VIBRANT	Virsorter2/DeepVirFinder/VIBRANT
QYJanS9.5_2950933	QYJanS9.5_2950933	18616	No	NA	32	5	0	Low-quality	Genome-fragment	38.25	AAI-based (medium-confidence)	0	1		virus	Temperate	VIBRANT	geNomad/Virsorter2/VIBRANT
QYJanS9.5_2954504	QYJanS9.5_2954504	10283	No	NA	11	1	0	Low-quality	Genome-fragment	18.18	AAI-based (medium-confidence)	0	1		virus	unknow	CheckV/DRAMv/VIBRANT/BACPHLIP	DeepVirFinder
QYJanS9.5_295501	QYJanS9.5_295501	46784	No	NA	79	12	1	Medium-quality	Genome-fragment	59.24	AAI-based (high-confidence)	0	1		virus	Virulent	VIBRANT	geNomad/Virsorter2/DeepVirFinder/VIBRANT
QYJanS9.5_296291	QYJanS9.5_296291	43742	No	NA	64	7	0	Complete	High-quality	100	DTR (high-confidence)	0	1		virus	Temperate	VIBRANT	geNomad/Virsorter2/VIBRANT
QYJanS9.5_2975812	QYJanS9.5_2975812	10920	Yes	3024	9	1	2	Low-quality	Genome-fragment	2.79	HMM-based (lower-bound)	72.31	1		virus	Temperate	CheckV	Virsorter2/VIBRANT
QYJanS9.5_2978872	QYJanS9.5_2978872	15233	No	NA	27	1	0	Low-quality	Genome-fragment	36.24	HMM-based (lower-bound)	0	1		virus	Virulent	VIBRANT	DeepVirFinder/VIBRANT
QYJanS9.5_2981665	QYJanS9.5_2981665	58335	No	NA	78	19	1	Medium-quality	Genome-fragment	85.73	AAI-based (high-confidence)	0	1		virus	Virulent	VIBRANT	geNomad/Virsorter2/VIBRANT
QYJanS9.5_2986090	QYJanS9.5_2986090	10438	No	NA	20	1	0	Low-quality	Genome-fragment	8.88	AAI-based (medium-confidence)	0	1		virus	Virulent	BACPHLIP	Virsorter2/DeepVirFinder
QYJanS9.5_2990951	QYJanS9.5_2990951	35210	No	NA	46	7	2	Medium-quality	Genome-fragment	63.81	AAI-based (medium-confidence)	0	1		virus	Virulent	VIBRANT/BACPHLIP	VIBRANT
QYJanS9.5_2994759	QYJanS9.5_2994759	11434	No	NA	14	4	0	Medium-quality	Genome-fragment	84.91	AAI-based (medium-confidence)	0	1		virus	Temperate	BACPHLIP	geNomad/DeepVirFinder/Virsorter2
QYJanS9.5_299725	QYJanS9.5_299725	12486	No	NA	16	11	0	Low-quality	Genome-fragment	26.97	AAI-based (medium-confidence)	0	1		virus	Virulent	VIBRANT	geNomad/Virsorter2/VIBRANT
QYJanS9.5_3000676	QYJanS9.5_3000676	24239	No	NA	41	5	0	Low-quality	Genome-fragment	27.47	HMM-based (lower-bound)	0	1		virus	Virulent	VIBRANT	geNomad/Virsorter2/VIBRANT
QYJanS9.5_3001287	QYJanS9.5_3001287	32539	No	NA	43	4	0	Low-quality	Genome-fragment	14.28	HMM-based (lower-bound)	0	1		virus	Virulent	VIBRANT	geNomad/Virsorter2/VIBRANT
QYJanS9.5_3010751	QYJanS9.5_3010751	30685	No	NA	31	7	1	Low-quality	Genome-fragment	3.93	HMM-based (lower-bound)	0	1.01		virus	unknow	CheckV/DRAMv/VIBRANT/BACPHLIP	DeepVirFinder
QYJanS9.5_301573	QYJanS9.5_301573	19748	No	NA	24	16	0	Low-quality	Genome-fragment	42.78	AAI-based (medium-confidence)	0	1		virus	Virulent	VIBRANT	geNomad/Virsorter2/VIBRANT
QYJanS9.5_3019846	QYJanS9.5_3019846	19166	No	NA	29	9	0	Low-quality	Genome-fragment	49.54	AAI-based (medium-confidence)	0	1		virus	Virulent	VIBRANT	geNomad/Virsorter2/DeepVirFinder/VIBRANT
QYJanS9.5_3028245	QYJanS9.5_3028245	17581	No	NA	26	2	1	Low-quality	Genome-fragment	25.97	HMM-based (lower-bound)	0	1		virus	Virulent	VIBRANT/BACPHLIP	geNomad/Virsorter2/DeepVirFinder/VIBRANT
QYJanS9.5_3032816	QYJanS9.5_3032816	12887	No	NA	23	1	0	Low-quality	Genome-fragment	8.34	HMM-based (lower-bound)	0	1		virus	Virulent	VIBRANT	geNomad/Virsorter2/VIBRANT
QYJanS9.5_3037508	QYJanS9.5_3037508	23104	No	NA	40	8	0	Low-quality	Genome-fragment	21.15	HMM-based (lower-bound)	0	1		virus	Temperate	VIBRANT	geNomad/Virsorter2/DeepVirFinder/VIBRANT
QYJanS9.5_3041702	QYJanS9.5_3041702	106597	No	NA	189	27	2	Medium-quality	Genome-fragment	50.13	HMM-based (lower-bound)	0	1		virus	Virulent	VIBRANT/BACPHLIP	geNomad/Virsorter2/DeepVirFinder/VIBRANT
QYJanS9.5_3051619	QYJanS9.5_3051619	14053	Yes	8494	10	2	1	Low-quality	Genome-fragment	8.22	AAI-based (medium-confidence)	39.56	1		virus	Temperate	CheckV	geNomad/VIBRANT
QYJanS9.5_3056293	QYJanS9.5_3056293	17574	No	NA	17	4	0	Low-quality	Genome-fragment	6.21	AAI-based (medium-confidence)	0	1		virus	Virulent	VIBRANT/BACPHLIP	Virsorter2/DeepVirFinder/VIBRANT
QYJanS9.5_3058029	QYJanS9.5_3058029	68655	No	NA	77	10	0	Low-quality	Genome-fragment	24.34	AAI-based (medium-confidence)	0	1		virus	Virulent	VIBRANT	geNomad/Virsorter2/DeepVirFinder/VIBRANT
QYJanS9.5_3062726	QYJanS9.5_3062726	11692	No	NA	19	6	0	Low-quality	Genome-fragment	27.85	AAI-based (high-confidence)	0	1		virus	Virulent	VIBRANT/BACPHLIP	geNomad/Virsorter2/DeepVirFinder/VIBRANT
QYJanS9.5_3066888	QYJanS9.5_3066888	18185	No	NA	23	6	0	Low-quality	Genome-fragment	47.65	AAI-based (medium-confidence)	0	1		virus	Virulent	VIBRANT/BACPHLIP	geNomad/Virsorter2/VIBRANT
QYJanS9.5_3081331	QYJanS9.5_3081331	11654	No	NA	25	4	0	Low-quality	Genome-fragment	6.7	AAI-based (medium-confidence)	0	1		virus	Virulent	VIBRANT	VIBRANT
QYJanS9.5_308263	QYJanS9.5_308263	29334	No	NA	41	13	0	Low-quality	Genome-fragment	44.8	HMM-based (lower-bound)	0	1		virus	Virulent	VIBRANT/BACPHLIP	geNomad/Virsorter2/VIBRANT
QYJanS9.5_308278	QYJanS9.5_308278	24012	No	NA	41	1	2	Low-quality	Genome-fragment	11.78	HMM-based (lower-bound)	0	1		virus	Temperate	VIBRANT	DeepVirFinder/VIBRANT
QYJanS9.5_309136	QYJanS9.5_309136	11243	No	NA	9	1	0	Low-quality	Genome-fragment	6.25	AAI-based (medium-confidence)	0	1		virus	Virulent	VIBRANT	VIBRANT
QYJanS9.5_3091745	QYJanS9.5_3091745	129882	No	NA	138	18	3	Medium-quality	Genome-fragment	50.78	AAI-based (medium-confidence)	0	1		virus	Virulent	VIBRANT	geNomad/Virsorter2/VIBRANT
QYJanS9.5_3095787	QYJanS9.5_3095787	117699	No	NA	147	13	2	Medium-quality	Genome-fragment	75.91	AAI-based (medium-confidence)	0	1		virus	Virulent	VIBRANT	geNomad/Virsorter2/DeepVirFinder/VIBRANT
QYJanS9.5_3096246	QYJanS9.5_3096246	10086	No	NA	14	1	0	Low-quality	Genome-fragment	17.71	AAI-based (medium-confidence)	0	1		virus	Virulent	VIBRANT	Virsorter2/DeepVirFinder/VIBRANT
QYJanS9.5_3103516	QYJanS9.5_3103516	10126	No	NA	16	3	0	Low-quality	Genome-fragment	5.4	HMM-based (lower-bound)	0	1		virus	Virulent	VIBRANT	VIBRANT
QYJanS9.5_3104119	QYJanS9.5_3104119	10243	No	NA	15	1	1	Low-quality	Genome-fragment	0.82	HMM-based (lower-bound)	0	1		virus	Virulent	BACPHLIP	DeepVirFinder
QYJanS9.5_3107472	QYJanS9.5_3107472	44033	No	NA	60	4	4	Low-quality	Genome-fragment	19.88	HMM-based (lower-bound)	0	1		virus	Virulent	VIBRANT/BACPHLIP	DeepVirFinder/VIBRANT
QYJanS9.5_3123657	QYJanS9.5_3123657	40381	No	NA	55	30	0	Medium-quality	Genome-fragment	67.37	AAI-based (medium-confidence)	0	1		virus	Virulent	VIBRANT	geNomad/Virsorter2/DeepVirFinder/VIBRANT
QYJanS9.5_3129677	QYJanS9.5_3129677	63748	No	NA	79	11	3	Low-quality	Genome-fragment	31.15	AAI-based (medium-confidence)	0	1		virus	Virulent	VIBRANT	geNomad/Virsorter2/DeepVirFinder/VIBRANT
QYJanS9.5_3140374	QYJanS9.5_3140374	18887	No	NA	23	1	0	Low-quality	Genome-fragment	4.38	HMM-based (lower-bound)	0	1		virus	Virulent	VIBRANT/BACPHLIP	DeepVirFinder/VIBRANT
QYJanS9.5_3141562	QYJanS9.5_3141562	33427	No	NA	40	9	0	Medium-quality	Genome-fragment	84.6	AAI-based (medium-confidence)	0	1		virus	Virulent	VIBRANT	geNomad/Virsorter2/DeepVirFinder/VIBRANT
QYJanS9.5_3141632	QYJanS9.5_3141632	13744	No	NA	18	2	0	Low-quality	Genome-fragment	31.13	AAI-based (medium-confidence)	0	1		virus	Virulent	VIBRANT/BACPHLIP	geNomad/Virsorter2/VIBRANT
QYJanS9.5_3142065	QYJanS9.5_3142065	70481	No	NA	54	10	2	Low-quality	Genome-fragment	48.72	AAI-based (medium-confidence)	0	1		virus	Virulent	VIBRANT	geNomad/Virsorter2/VIBRANT
QYJanS9.5_3164159	QYJanS9.5_3164159	22131	No	NA	25	4	0	Low-quality	Genome-fragment	13.5	AAI-based (medium-confidence)	0	1		virus	Virulent	VIBRANT	Virsorter2/VIBRANT
QYJanS9.5_3166055	QYJanS9.5_3166055	33575	No	NA	30	9	0	Low-quality	Genome-fragment	20.54	AAI-based (medium-confidence)	0	1		virus	Virulent	VIBRANT/BACPHLIP	geNomad/Virsorter2/VIBRANT
QYJanS9.5_3172717	QYJanS9.5_3172717	38130	No	NA	45	13	0	Low-quality	Genome-fragment	18.37	AAI-based (medium-confidence)	0	1		virus	Virulent	VIBRANT	geNomad/Virsorter2/VIBRANT
QYJanS9.5_3172766	QYJanS9.5_3172766	11000	No	NA	19	2	2	Low-quality	Genome-fragment	5.72	HMM-based (lower-bound)	0	1		virus	Virulent	VIBRANT/BACPHLIP	geNomad/Virsorter2/DeepVirFinder/VIBRANT
QYJanS9.5_3175942	QYJanS9.5_3175942	77664	No	NA	124	15	3	Medium-quality	Genome-fragment	50.59	HMM-based (lower-bound)	0	1		virus	Virulent	VIBRANT	geNomad/Virsorter2/VIBRANT
QYJanS9.5_3182570	QYJanS9.5_3182570	202809	No	NA	186	1	97	High-quality	High-quality	100	HMM-based (lower-bound)	0	1		virus	Virulent	BACPHLIP	DeepVirFinder
QYJanS9.5_3200732	QYJanS9.5_3200732	40715	No	NA	50	8	1	Low-quality	Genome-fragment	12.21	HMM-based (lower-bound)	0	1.01		virus	unknow	CheckV/DRAMv/VIBRANT/BACPHLIP	geNomad/DeepVirFinder
QYJanS9.5_3201523	QYJanS9.5_3201523	153578	No	NA	196	18	13	Low-quality	Genome-fragment	35.5	AAI-based (high-confidence)	0	1		virus	Virulent	VIBRANT	geNomad/Virsorter2/DeepVirFinder/VIBRANT
QYJanS9.5_3201819	QYJanS9.5_3201819	10430	No	NA	21	3	1	Low-quality	Genome-fragment	7.78	AAI-based (medium-confidence)	0	1		virus	Virulent	VIBRANT	Virsorter2/DeepVirFinder/VIBRANT
QYJanS9.5_3213300	QYJanS9.5_3213300	24080	No	NA	41	1	0	Low-quality	Genome-fragment	15.3	HMM-based (lower-bound)	0	1		virus	Virulent	VIBRANT	VIBRANT
QYJanS9.5_323210	QYJanS9.5_323210	10049	No	NA	12	2	0	Low-quality	Genome-fragment	4.08	HMM-based (lower-bound)	0	1		virus	unknow	CheckV/DRAMv/VIBRANT/BACPHLIP	DeepVirFinder
QYJanS9.5_3255376	QYJanS9.5_3255376	24733	No	NA	31	3	1	Low-quality	Genome-fragment	10.08	HMM-based (lower-bound)	0	1.01		virus	Virulent	VIBRANT	VIBRANT
QYJanS9.5_3264888	QYJanS9.5_3264888	12358	No	NA	10	1	0	Low-quality	Genome-fragment	3.28	HMM-based (lower-bound)	0	1.01		virus	Virulent	BACPHLIP	DeepVirFinder
QYJanS9.5_3270912	QYJanS9.5_3270912	12148	No	NA	22	15	0	Low-quality	Genome-fragment	31.9	AAI-based (medium-confidence)	0	1		virus	Virulent	VIBRANT/BACPHLIP	geNomad/Virsorter2/VIBRANT
QYJanS9.5_3273879	QYJanS9.5_3273879	16139	No	NA	36	4	0	Low-quality	Genome-fragment	19.37	HMM-based (lower-bound)	0	1		virus	Virulent	VIBRANT	geNomad/Virsorter2/DeepVirFinder/VIBRANT
QYJanS9.5_3286455	QYJanS9.5_3286455	14840	No	NA	22	1	0	Low-quality	Genome-fragment	1.24	HMM-based (lower-bound)	0	1.03		virus	Virulent	BACPHLIP	DeepVirFinder
QYJanS9.5_3289552	QYJanS9.5_3289552	19849	Yes	19849	36	8	0	Low-quality	Genome-fragment	32.8	AAI-based (medium-confidence)	0	1		virus	Temperate	CheckV	geNomad/VIBRANT
QYJanS9.5_329089	QYJanS9.5_329089	11380	No	NA	10	3	0	Low-quality	Genome-fragment	5.95	HMM-based (lower-bound)	0	1		virus	Virulent	VIBRANT	geNomad/Virsorter2/VIBRANT
QYJanS9.5_3297717	QYJanS9.5_3297717	23157	No	NA	19	9	0	Low-quality	Genome-fragment	34.45	HMM-based (lower-bound)	0	1		virus	Virulent	VIBRANT	geNomad/Virsorter2/VIBRANT
QYJanS9.5_3298442	QYJanS9.5_3298442	12646	No	NA	13	1	0	Low-quality	Genome-fragment	5.63	HMM-based (lower-bound)	0	1		virus	Virulent	VIBRANT	Virsorter2/VIBRANT
QYJanS9.5_3298490	QYJanS9.5_3298490	12368	No	NA	13	4	0	Low-quality	Genome-fragment	33.52	AAI-based (medium-confidence)	0	1		virus	Virulent	VIBRANT/BACPHLIP	geNomad/Virsorter2/VIBRANT
QYJanS9.5_3299114	QYJanS9.5_3299114	10493	No	NA	10	2	0	Low-quality	Genome-fragment	5.04	HMM-based (lower-bound)	0	1		virus	Virulent	VIBRANT	geNomad/Virsorter2/DeepVirFinder/VIBRANT
QYJanS9.5_3303279	QYJanS9.5_3303279	11309	No	NA	12	2	2	Low-quality	Genome-fragment	6.65	HMM-based (lower-bound)	0	1		virus	unknow	CheckV/DRAMv/VIBRANT/BACPHLIP	geNomad/DeepVirFinder
QYJanS9.5_3306806	QYJanS9.5_3306806	35621	No	NA	70	3	1	Low-quality	Genome-fragment	6.46	HMM-based (lower-bound)	0	1.01		virus	Temperate	BACPHLIP	DeepVirFinder
QYJanS9.5_3315456	QYJanS9.5_3315456	93329	No	NA	122	27	1	Low-quality	Genome-fragment	26.19	AAI-based (medium-confidence)	0	1.01		virus	unknow	CheckV/DRAMv/VIBRANT/BACPHLIP	geNomad/DeepVirFinder
[truncated: 2,041 more rows]

## Sheet: Table S2
Table S2 Taxonomic classification of QY proglacial lake sediment viral populations (vOTUs).
vOTUs ID	Concensus Taxonomy (Phylum)	Classification pipeline	Concensus Taxonomy (Class)	Classification pipeline	Concensus Taxonomy (Order)	Classification pipeline	Concensus Taxonomy (Family)	Classification pipeline	ViralRecall (NCLDVs)	Viral activity
QYJanS1.5_1154593	Uroviricota	geNomad	Caudoviricetes	geNomad	Unclassified	Unclassified	Unclassified	Unclassified		no
QYJanS1.5_1156027	Uroviricota	geNomad	Caudoviricetes	geNomad	Unclassified	Unclassified	Arquatrovirinae	PhaGCN2		no
QYJanS1.5_1158075	Uroviricota	geNomad\PhaGCN2\VPF-Class	Caudoviricetes	geNomad\PhaGCN2\VPF-Class	Unclassified	Unclassified	Casjensviridae	PhaGCN2		no
QYJanS1.5_1162606	Uroviricota	geNomad\PhaGCN2\VPF-Class	Caudoviricetes	geNomad\PhaGCN2\VPF-Class	Unclassified	Unclassified	Deejayvirinae	PhaGCN2		yes
QYJanS1.5_1164646	Uroviricota	geNomad\VPF-Class	Caudoviricetes	geNomad	Unclassified	Unclassified	Unclassified	Unclassified		no
QYJanS1.5_1167846	Uroviricota	geNomad	Caudoviricetes	geNomad	Unclassified	Unclassified	Unclassified	Unclassified	NCLDV	no
QYJanS1.5_1170004	Uroviricota	geNomad	Caudoviricetes	geNomad	Unclassified	Unclassified	Unclassified	Unclassified		yes
QYJanS1.5_1170675	Uroviricota	geNomad\VPF-Class	Caudoviricetes	geNomad	Unclassified	Unclassified	Unclassified	Unclassified		no
QYJanS1.5_1172309	Uroviricota	geNomad\VPF-Class	Caudoviricetes	geNomad	Unclassified	Unclassified	Unclassified	Unclassified		no
QYJanS1.5_1173157	Unclassified	Unclassified	Unclassified	Unclassified	Unclassified	Unclassified	Unclassified	Unclassified		no
QYJanS1.5_1173492	Uroviricota	geNomad\VPF-Class	Caudoviricetes	geNomad	Unclassified	Unclassified	Unclassified	Unclassified		no
QYJanS1.5_11765	Uroviricota	geNomad	Caudoviricetes	geNomad	Unclassified	Unclassified	Unclassified	Unclassified	NCLDV	no
QYJanS1.5_1177929	Uroviricota	geNomad\VPF-Class	Caudoviricetes	geNomad	Unclassified	Unclassified	Unclassified	Unclassified		no
QYJanS1.5_1179348	Uroviricota	geNomad\PhaGCN2	Caudoviricetes	geNomad\PhaGCN2	Unclassified	Unclassified	Herelleviridae	PhaGCN2		no
QYJanS1.5_1179442	Uroviricota	geNomad\PhaGCN2\VPF-Class	Caudoviricetes	geNomad\PhaGCN2\VPF-Class	Unclassified	Unclassified	Arquatrovirinae	PhaGCN2	NCLDV	no
QYJanS1.5_1180189	Unclassified	Unclassified	Unclassified	Unclassified	Unclassified	Unclassified	Unclassified	Unclassified		no
QYJanS1.5_1180281	Uroviricota	geNomad	Caudoviricetes	geNomad	Unclassified	Unclassified	Unclassified	Unclassified		no
QYJanS1.5_1180500	Uroviricota	geNomad\VPF-Class	Caudoviricetes	geNomad	Unclassified	Unclassified	Unclassified	Unclassified		no
QYJanS1.5_1180598	Uroviricota	geNomad	Caudoviricetes	geNomad	Unclassified	Unclassified	Unclassified	Unclassified		no
QYJanS1.5_1181316	Uroviricota	geNomad	Caudoviricetes	geNomad	Unclassified	Unclassified	Unclassified	Unclassified		no
QYJanS1.5_1181559	Uroviricota	geNomad	Caudoviricetes	geNomad	Unclassified	Unclassified	Unclassified	Unclassified		no
QYJanS1.5_1182017	Uroviricota	geNomad\VPF-Class	Caudoviricetes	geNomad	Unclassified	Unclassified	Unclassified	Unclassified		no
QYJanS1.5_13029	Uroviricota	geNomad\PhaGCN2	Caudoviricetes	geNomad\PhaGCN2	Unclassified	Unclassified	Peduoviridae	PhaGCN2		yes
QYJanS1.5_1307	Uroviricota	geNomad	Caudoviricetes	geNomad	Unclassified	Unclassified	Unclassified	Unclassified		no
QYJanS1.5_1313	Uroviricota	geNomad	Caudoviricetes	geNomad	Unclassified	Unclassified	Unclassified	Unclassified		no
QYJanS1.5_1349229	Unclassified	Unclassified	Unclassified	Unclassified	Unclassified	Unclassified	Unclassified	Unclassified		no
QYJanS1.5_1349704	Uroviricota	geNomad	Caudoviricetes	geNomad	Unclassified	Unclassified	Unclassified	Unclassified		no
QYJanS1.5_1352166	Uroviricota	geNomad\VPF-Class	Caudoviricetes	geNomad	Unclassified	Unclassified	Unclassified	Unclassified		no
QYJanS1.5_1353528	Uroviricota	geNomad	Caudoviricetes	geNomad	Unclassified	Unclassified	Unclassified	Unclassified		no
QYJanS1.5_1355146	Uroviricota	geNomad	Caudoviricetes	geNomad	Unclassified	Unclassified	Unclassified	Unclassified		no
QYJanS1.5_1360268	Uroviricota	geNomad\PhaGCN2	Caudoviricetes	geNomad\PhaGCN2	Unclassified	Unclassified	Unclassified	Unclassified		no
QYJanS1.5_1362031	Uroviricota	geNomad\PhaGCN2	Caudoviricetes	geNomad\PhaGCN2	Unclassified	Unclassified	Peduoviridae	PhaGCN2		no
QYJanS1.5_1362649	Uroviricota	geNomad\VPF-Class	Caudoviricetes	geNomad	Unclassified	Unclassified	Unclassified	Unclassified		no
QYJanS1.5_1362828	Uroviricota	geNomad\PhaGCN2	Caudoviricetes	geNomad\PhaGCN2	Unclassified	Unclassified	Peduoviridae	PhaGCN2	NCLDV	no
QYJanS1.5_1363023	Uroviricota	geNomad	Caudoviricetes	geNomad	Unclassified	Unclassified	Unclassified	Unclassified		yes
QYJanS1.5_1363280	Uroviricota	geNomad\VPF-Class	Caudoviricetes	geNomad	Unclassified	Unclassified	Unclassified	Unclassified		no
QYJanS1.5_1363897	Unclassified	Unclassified	Unclassified	Unclassified	Unclassified	Unclassified	Unclassified	Unclassified		no
QYJanS1.5_1365033	Unclassified	Unclassified	Unclassified	Unclassified	Unclassified	Unclassified	Unclassified	Unclassified		no
QYJanS1.5_1365610	Uroviricota	geNomad	Caudoviricetes	geNomad	Unclassified	Unclassified	Unclassified	Unclassified		no
QYJanS1.5_1366214	Uroviricota	geNomad	Caudoviricetes	geNomad	Unclassified	Unclassified	Unclassified	Unclassified		no
QYJanS1.5_13711	Uroviricota	geNomad	Caudoviricetes	geNomad	Unclassified	Unclassified	Unclassified	Unclassified		yes
QYJanS1.5_1372879	Uroviricota	geNomad\VPF-Class	Caudoviricetes	geNomad	Unclassified	Unclassified	Unclassified	Unclassified		no
QYJanS1.5_1373288	Uroviricota	geNomad	Caudoviricetes	geNomad	Unclassified	Unclassified	Unclassified	Unclassified		no
QYJanS1.5_1373643	Uroviricota	geNomad\VPF-Class	Caudoviricetes	geNomad	Unclassified	Unclassified	Unclassified	Unclassified		no
QYJanS1.5_1373941	Uroviricota	geNomad\PhaGCN2	Caudoviricetes	geNomad\PhaGCN2	Unclassified	Unclassified	Unclassified	Unclassified		yes
QYJanS1.5_1376382	Uroviricota	geNomad\PhaGCN2	Caudoviricetes	geNomad\PhaGCN2	Unclassified	PhaGCN2	Sepvirinae	PhaGCN2		no
QYJanS1.5_1505	Unclassified	Unclassified	Unclassified	Unclassified	Unclassified	Unclassified	Unclassified	Unclassified		no
QYJanS1.5_1539559	Uroviricota	geNomad	Caudoviricetes	geNomad	Unclassified	Unclassified	Unclassified	Unclassified		no
QYJanS1.5_1541367	Uroviricota	geNomad\PhaGCN2	Caudoviricetes	geNomad\PhaGCN2	Unclassified	Unclassified	Stephanstirmvirinae	PhaGCN2		no
QYJanS1.5_1541393	Uroviricota	geNomad	Caudoviricetes	geNomad	Unclassified	Unclassified	Unclassified	Unclassified		no
QYJanS1.5_1543996	Uroviricota	geNomad	Caudoviricetes	geNomad	Unclassified	Unclassified	Unclassified	Unclassified		no
QYJanS1.5_15445	Uroviricota	geNomad	Caudoviricetes	geNomad	Unclassified	Unclassified	Unclassified	Unclassified		yes
QYJanS1.5_1548143	Uroviricota	geNomad\VPF-Class	Caudoviricetes	geNomad	Unclassified	Unclassified	Unclassified	Unclassified	NCLDV	no
QYJanS1.5_1549344	Uroviricota	geNomad\VPF-Class	Caudoviricetes	geNomad	Unclassified	Unclassified	Unclassified	Unclassified		no
QYJanS1.5_1550976	Unclassified	Unclassified	Unclassified	Unclassified	Unclassified	Unclassified	Unclassified	Unclassified		no
QYJanS1.5_1551258	Uroviricota	geNomad\PhaGCN2\VPF-Class	Caudoviricetes	geNomad\PhaGCN2\VPF-Class	Unclassified	Unclassified	Demerecviridae	PhaGCN2		no
QYJanS1.5_1551685	Uroviricota	geNomad\PhaGCN2\VPF-Class	Caudoviricetes	geNomad\PhaGCN2\VPF-Class	Unclassified	Unclassified	Queuovirinae	PhaGCN2		no
QYJanS1.5_1552351	Uroviricota	geNomad\VPF-Class	Caudoviricetes	geNomad	Unclassified	Unclassified	Unclassified	Unclassified		no
QYJanS1.5_1554560	Nucleocytoviricota	PhaGCN2	Megaviricetes	PhaGCN2	Pimascovirales	PhaGCN2	Iridoviridae	PhaGCN2	NCLDV	no
QYJanS1.5_1557313	Uroviricota	geNomad\PhaGCN2	Caudoviricetes	geNomad\PhaGCN2	Unclassified	Unclassified	Tybeckvirinae	PhaGCN2		no
QYJanS1.5_1558114	Uroviricota	geNomad	Caudoviricetes	geNomad	Unclassified	Unclassified	Unclassified	Unclassified		no
QYJanS1.5_1561490	Uroviricota	geNomad\VPF-Class	Caudoviricetes	geNomad	Unclassified	Unclassified	Unclassified	Unclassified		no
QYJanS1.5_1562105	Uroviricota	geNomad	Caudoviricetes	geNomad	Unclassified	Unclassified	Unclassified	Unclassified		no
QYJanS1.5_1565359	Uroviricota	geNomad\PhaGCN2	Caudoviricetes	geNomad\PhaGCN2	Unclassified	Unclassified	Stackebrandtviridae	PhaGCN2		no
QYJanS1.5_1567347	Uroviricota	geNomad\PhaGCN2	Caudoviricetes	geNomad\PhaGCN2	Pantevenvirales	PhaGCN2	Kyanoviridae	PhaGCN2	NCLDV	no
QYJanS1.5_1670	Uroviricota	geNomad	Caudoviricetes	geNomad	Unclassified	Unclassified	Unclassified	Unclassified		no
QYJanS1.5_17085	Uroviricota	geNomad	Caudoviricetes	geNomad	Unclassified	Unclassified	Unclassified	Unclassified		no
QYJanS1.5_1731690	Uroviricota	geNomad\PhaGCN2	Caudoviricetes	geNomad\PhaGCN2	Unclassified	Unclassified	Stephanstirmvirinae	PhaGCN2		no
QYJanS1.5_1736775	Uroviricota	geNomad	Caudoviricetes	geNomad	Unclassified	Unclassified	Unclassified	Unclassified		no
QYJanS1.5_1737480	Uroviricota	geNomad\VPF-Class	Caudoviricetes	geNomad	Unclassified	Unclassified	Unclassified	Unclassified		no
QYJanS1.5_1738107	Uroviricota	geNomad\PhaGCN2	Caudoviricetes	geNomad\PhaGCN2	Pantevenvirales	PhaGCN2	Straboviridae	PhaGCN2	NCLDV	no
QYJanS1.5_1738133	Uroviricota	geNomad\PhaGCN2\VPF-Class	Caudoviricetes	geNomad\PhaGCN2\VPF-Class	Pantevenvirales	PhaGCN2	Kyanoviridae	PhaGCN2	NCLDV	no
QYJanS1.5_1738816	Uroviricota	geNomad\PhaGCN2	Caudoviricetes	geNomad\PhaGCN2	Unclassified	Unclassified	Unclassified	Unclassified		no
QYJanS1.5_1739284	Uroviricota	geNomad\PhaGCN2\VPF-Class	Caudoviricetes	geNomad\PhaGCN2\VPF-Class	Pantevenvirales	PhaGCN2	Straboviridae	PhaGCN2		no
QYJanS1.5_1739533	Uroviricota	PhaGCN2	Caudoviricetes	PhaGCN2	Unclassified	Unclassified	Mesyanzhinovviridae	PhaGCN2		no
QYJanS1.5_1740789	Uroviricota	geNomad	Caudoviricetes	geNomad	Unclassified	Unclassified	Unclassified	Unclassified		no
QYJanS1.5_1741395	Uroviricota	geNomad\PhaGCN2	Caudoviricetes	geNomad\PhaGCN2	Unclassified	Unclassified	Unclassified	Unclassified		no
QYJanS1.5_1742932	Uroviricota	geNomad\VPF-Class	Caudoviricetes	geNomad	Unclassified	Unclassified	Unclassified	Unclassified		no
QYJanS1.5_1743097	Uroviricota	geNomad	Caudoviricetes	geNomad	Unclassified	Unclassified	Unclassified	Unclassified		yes
QYJanS1.5_1744716	Uroviricota	geNomad\PhaGCN2	Caudoviricetes	geNomad\PhaGCN2	Crassvirales	PhaGCN2	Steigviridae	PhaGCN2		no
QYJanS1.5_1746892	Uroviricota	geNomad	Caudoviricetes	geNomad	Unclassified	Unclassified	Unclassified	Unclassified		no
QYJanS1.5_1746928	Uroviricota	geNomad	Caudoviricetes	geNomad	Unclassified	Unclassified	Unclassified	Unclassified		no
QYJanS1.5_1748286	Uroviricota	VPF-Class	Caudoviricetes	PhaGCN2/VPF-Class	Unclassified	Unclassified	Arquatrovirinae	PhaGCN2	NCLDV	no
QYJanS1.5_1749448	Uroviricota	geNomad\VPF-Class	Caudoviricetes	geNomad	Unclassified	Unclassified	Unclassified	Unclassified		no
QYJanS1.5_1750420	Uroviricota	geNomad	Caudoviricetes	geNomad	Unclassified	Unclassified	Unclassified	Unclassified		no
QYJanS1.5_1753011	Unclassified	Unclassified	Unclassified	Unclassified	Unclassified	Unclassified	Unclassified	Unclassified		yes
QYJanS1.5_1753699	Nucleocytoviricota	geNomad	Megaviricetes	geNomad	Algavirales	Unclassified	Unclassified	Unclassified	NCLDV	no
QYJanS1.5_1755376	Unclassified	Unclassified	Unclassified	Unclassified	Unclassified	Unclassified	Unclassified	Unclassified		no
QYJanS1.5_1755865	Uroviricota	geNomad	Caudoviricetes	geNomad	Unclassified	Unclassified	Unclassified	Unclassified		no
QYJanS1.5_1755871	Uroviricota	geNomad\VPF-Class	Caudoviricetes	geNomad	Unclassified	Unclassified	Unclassified	Unclassified		yes
QYJanS1.5_1760324	Uroviricota	geNomad	Caudoviricetes	geNomad	Unclassified	Unclassified	Unclassified	Unclassified		no
QYJanS1.5_1762868	Uroviricota	geNomad	Caudoviricetes	geNomad	Unclassified	Unclassified	Unclassified	Unclassified		no
QYJanS1.5_18961	Uroviricota	geNomad\PhaGCN2\VPF-Class	Caudoviricetes	geNomad\PhaGCN2\VPF-Class	Unclassified	Unclassified	Unclassified	Unclassified		no
QYJanS1.5_1923449	Uroviricota	geNomad\PhaGCN2\VPF-Class	Caudoviricetes	geNomad\PhaGCN2\VPF-Class	Pantevenvirales	PhaGCN2	Kyanoviridae	PhaGCN2		no
QYJanS1.5_1925529	Unclassified	Unclassified	Unclassified	Unclassified	Unclassified	Unclassified	Unclassified	Unclassified		no
QYJanS1.5_192943	Uroviricota	geNomad\PhaGCN2	Caudoviricetes	geNomad\PhaGCN2	Unclassified	Unclassified	Unclassified	Unclassified		no
QYJanS1.5_1930634	Uroviricota	geNomad	Caudoviricetes	geNomad	Unclassified	Unclassified	Unclassified	Unclassified		no
QYJanS1.5_193093	Uroviricota	geNomad	Caudoviricetes	geNomad	Unclassified	Unclassified	Unclassified	Unclassified		no
QYJanS1.5_19323	Uroviricota	geNomad	Caudoviricetes	geNomad	Unclassified	Unclassified	Unclassified	Unclassified		no
QYJanS1.5_1934485	Uroviricota	geNomad\PhaGCN2\VPF-Class	Caudoviricetes	geNomad\PhaGCN2\VPF-Class	Pantevenvirales	PhaGCN2	Straboviridae	PhaGCN2		yes
QYJanS1.5_1935340	Uroviricota	geNomad	Caudoviricetes	geNomad	Unclassified	Unclassified	Unclassified	Unclassified		no
QYJanS1.5_193695	Uroviricota	geNomad\PhaGCN2	Caudoviricetes	geNomad\PhaGCN2	Unclassified	Unclassified	Mesyanzhinovviridae	PhaGCN2		no
QYJanS1.5_1938427	Uroviricota	geNomad	Caudoviricetes	geNomad	Unclassified	Unclassified	Unclassified	Unclassified		yes
QYJanS1.5_1938902	Uroviricota	geNomad	Caudoviricetes	geNomad	Unclassified	Unclassified	Unclassified	Unclassified		yes
QYJanS1.5_1940030	Uroviricota	geNomad	Caudoviricetes	geNomad	Unclassified	Unclassified	Unclassified	Unclassified		no
QYJanS1.5_1940131	Uroviricota	geNomad\PhaGCN2	Caudoviricetes	geNomad\PhaGCN2	Pantevenvirales	PhaGCN2	Kyanoviridae	PhaGCN2		no
QYJanS1.5_1940256	Uroviricota	geNomad\VPF-Class	Caudoviricetes	geNomad	Unclassified	Unclassified	Unclassified	Unclassified		no
QYJanS1.5_1940731	Uroviricota	geNomad	Caudoviricetes	geNomad	Unclassified	Unclassified	Unclassified	Unclassified		no
QYJanS1.5_1941632	Uroviricota	geNomad	Caudoviricetes	geNomad	Unclassified	Unclassified	Unclassified	Unclassified		no
QYJanS1.5_1943851	Uroviricota	geNomad	Caudoviricetes	geNomad	Unclassified	Unclassified	Unclassified	Unclassified		no
QYJanS1.5_1946328	Uroviricota	geNomad\VPF-Class	Caudoviricetes	geNomad	Unclassified	Unclassified	Unclassified	Unclassified		no
QYJanS1.5_1950370	Uroviricota	geNomad\VPF-Class	Caudoviricetes	geNomad	Unclassified	Unclassified	Unclassified	Unclassified		no
QYJanS1.5_1951817	Preplasmiviricota	PhaGCN2	Tectiliviricetes	PhaGCN2	Kalamavirales	PhaGCN2	Tectiviridae	PhaGCN2		no
QYJanS1.5_1952933	Uroviricota	geNomad\PhaGCN2\VPF-Class	Caudoviricetes	geNomad\PhaGCN2\VPF-Class	Unclassified	Unclassified	Arquatrovirinae	PhaGCN2		no
QYJanS1.5_1953211	Uroviricota	geNomad	Caudoviricetes	geNomad	Unclassified	Unclassified	Unclassified	Unclassified		no
QYJanS1.5_1953754	Uroviricota	geNomad\VPF-Class	Caudoviricetes	geNomad	Unclassified	Unclassified	Unclassified	Unclassified		no
QYJanS1.5_1955285	Uroviricota	geNomad	Caudoviricetes	geNomad	Unclassified	Unclassified	Unclassified	Unclassified		no
QYJanS1.5_1956266	Uroviricota	geNomad	Caudoviricetes	geNomad	Unclassified	Unclassified	Unclassified	Unclassified		no
QYJanS1.5_1956731	Uroviricota	geNomad\VPF-Class	Caudoviricetes	geNomad	Unclassified	Unclassified	Unclassified	Unclassified		no
QYJanS1.5_195746	Uroviricota	geNomad	Caudoviricetes	geNomad	Unclassified	Unclassified	Unclassified	Unclassified		no
QYJanS1.5_198179	Uroviricota	geNomad\PhaGCN2\VPF-Class	Caudoviricetes	geNomad\PhaGCN2\VPF-Class	Unclassified	Unclassified	Mesyanzhinovviridae	PhaGCN2		no
QYJanS1.5_199945	Uroviricota	geNomad\VPF-Class	Caudoviricetes	geNomad	Unclassified	Unclassified	Unclassified	Unclassified		no
QYJanS1.5_204980	Uroviricota	geNomad\VPF-Class	Caudoviricetes	geNomad	Unclassified	Unclassified	Unclassified	Unclassified		no
QYJanS1.5_205539	Uroviricota	geNomad\PhaGCN2\VPF-Class	Caudoviricetes	geNomad\PhaGCN2\VPF-Class	Unclassified	Unclassified	Hendrixvirinae	PhaGCN2		yes
QYJanS1.5_209039	Nucleocytoviricota	geNomad\PhaGCN2	Megaviricetes	geNomad\PhaGCN2	Pimascovirales	PhaGCN2	Iridoviridae	PhaGCN2	NCLDV	no
QYJanS1.5_210099	Uroviricota	geNomad	Caudoviricetes	geNomad	Unclassified	Unclassified	Unclassified	Unclassified	NCLDV	no
QYJanS1.5_210388	Uroviricota	geNomad	Caudoviricetes	geNomad	Unclassified	Unclassified	Unclassified	Unclassified		no
QYJanS1.5_2117995	Uroviricota	geNomad	Caudoviricetes	geNomad	Unclassified	Unclassified	Unclassified	Unclassified		no
QYJanS1.5_2124598	Uroviricota	geNomad\PhaGCN2	Caudoviricetes	geNomad\PhaGCN2	Unclassified	Unclassified	Peduoviridae	PhaGCN2		yes
QYJanS1.5_2125310	Uroviricota	geNomad\VPF-Class	Caudoviricetes	geNomad	Unclassified	Unclassified	Unclassified	Unclassified		no
QYJanS1.5_2125994	Uroviricota	geNomad\VPF-Class	Caudoviricetes	geNomad	Unclassified	Unclassified	Unclassified	Unclassified		no
QYJanS1.5_2126609	Uroviricota	geNomad\PhaGCN2\VPF-Class	Caudoviricetes	geNomad\PhaGCN2\VPF-Class	Unclassified	Unclassified	Unclassified	Unclassified		no
QYJanS1.5_2126795	Nucleocytoviricota	PhaGCN2	Pokkesviricetes	PhaGCN2	Asfuvirales	PhaGCN2	Asfarviridae	PhaGCN2		no
QYJanS1.5_2128420	Unclassified	Unclassified	Unclassified	Unclassified	Unclassified	Unclassified	Unclassified	Unclassified		no
QYJanS1.5_2128853	Uroviricota	geNomad\VPF-Class	Caudoviricetes	geNomad	Unclassified	Unclassified	Unclassified	Unclassified		no
QYJanS1.5_2130597	Uroviricota	geNomad	Caudoviricetes	geNomad	Unclassified	Unclassified	Unclassified	Unclassified		no
QYJanS1.5_2131962	Uroviricota	geNomad	Caudoviricetes	geNomad	Unclassified	Unclassified	Unclassified	Unclassified		no
QYJanS1.5_2134944	Uroviricota	geNomad\PhaGCN2	Caudoviricetes	geNomad\PhaGCN2	Unclassified	Unclassified	Herelleviridae	PhaGCN2		no
QYJanS1.5_2136914	Uroviricota	geNomad\VPF-Class	Caudoviricetes	geNomad	Unclassified	Unclassified	Unclassified	Unclassified		no
QYJanS1.5_2137014	Uroviricota	geNomad\VPF-Class	Caudoviricetes	geNomad	Unclassified	Unclassified	Unclassified	Unclassified		no
QYJanS1.5_2137891	Uroviricota	geNomad	Caudoviricetes	geNomad	Unclassified	Unclassified	Unclassified	Unclassified		no
QYJanS1.5_2138244	Uroviricota	geNomad\VPF-Class	Caudoviricetes	geNomad	Unclassified	Unclassified	Unclassified	Unclassified		no
QYJanS1.5_2138776	Uroviricota	geNomad	Caudoviricetes	geNomad	Unclassified	Unclassified	Unclassified	Unclassified		no
QYJanS1.5_2138977	Taleaviricota	PhaGCN2	Tokiviricetes	PhaGCN2	Ligamenvirales	PhaGCN2	Lipothrixviridae	PhaGCN2		no
QYJanS1.5_2140570	Uroviricota	geNomad	Caudoviricetes	geNomad	Unclassified	Unclassified	Unclassified	Unclassified		no
QYJanS1.5_2141464	Uroviricota	geNomad	Caudoviricetes	geNomad	Unclassified	Unclassified	Unclassified	Unclassified		no
QYJanS1.5_2142615	Uroviricota	geNomad	Caudoviricetes	geNomad	Unclassified	Unclassified	Unclassified	Unclassified		no
QYJanS1.5_2144498	Uroviricota	geNomad	Caudoviricetes	geNomad	Unclassified	Unclassified	Unclassified	Unclassified		no
QYJanS1.5_2145256	Uroviricota	geNomad	Caudoviricetes	geNomad	Unclassified	Unclassified	Unclassified	Unclassified		no
QYJanS1.5_21471	Uroviricota	geNomad	Caudoviricetes	geNomad	Unclassified	Unclassified	Unclassified	Unclassified		no
QYJanS1.5_2147289	Uroviricota	geNomad	Caudoviricetes	geNomad	Unclassified	Unclassified	Unclassified	Unclassified		no
QYJanS1.5_2147649	Uroviricota	geNomad	Caudoviricetes	geNomad	Unclassified	Unclassified	Unclassified	Unclassified		no
QYJanS1.5_2149639	Uroviricota	geNomad\VPF-Class	Caudoviricetes	geNomad	Unclassified	Unclassified	Unclassified	Unclassified		no
QYJanS1.5_218309	Uroviricota	geNomad\PhaGCN2	Caudoviricetes	geNomad\PhaGCN2	Unclassified	Unclassified	Hendrixvirinae	PhaGCN2		yes
QYJanS1.5_218496	Uroviricota	geNomad\VPF-Class	Caudoviricetes	geNomad	Unclassified	Unclassified	Unclassified	Unclassified		no
QYJanS1.5_21890	Uroviricota	geNomad	Caudoviricetes	geNomad	Unclassified	Unclassified	Unclassified	Unclassified		no
QYJanS1.5_219546	Uroviricota	geNomad	Caudoviricetes	geNomad	Unclassified	Unclassified	Unclassified	Unclassified		no
QYJanS1.5_221058	Uroviricota	geNomad	Caudoviricetes	geNomad	Unclassified	Unclassified	Unclassified	Unclassified		no
QYJanS1.5_221633	Uroviricota	geNomad	Caudoviricetes	geNomad	Unclassified	Unclassified	Unclassified	Unclassified		no
QYJanS1.5_224217	Uroviricota	geNomad\PhaGCN2	Caudoviricetes	geNomad\PhaGCN2	Unclassified	Unclassified	Arquatrovirinae	PhaGCN2		no
QYJanS1.5_224910	Unclassified	Unclassified	Unclassified	Unclassified	Unclassified	Unclassified	Unclassified	Unclassified		no
QYJanS1.5_22789	Uroviricota	geNomad\PhaGCN2	Caudoviricetes	geNomad\PhaGCN2	Unclassified	Unclassified	Gracegardnervirinae	PhaGCN2		no
QYJanS1.5_2309149	Uroviricota	geNomad\VPF-Class	Caudoviricetes	geNomad	Unclassified	Unclassified	Unclassified	Unclassified		no
QYJanS1.5_2309376	Uroviricota	geNomad\VPF-Class	Caudoviricetes	geNomad	Unclassified	Unclassified	Unclassified	Unclassified		no
QYJanS1.5_2310549	Uroviricota	geNomad	Caudoviricetes	geNomad	Unclassified	Unclassified	Unclassified	Unclassified		no
QYJanS1.5_2310833	Uroviricota	geNomad\VPF-Class	Caudoviricetes	geNomad	Unclassified	Unclassified	Unclassified	Unclassified		no
QYJanS1.5_2312043	Uroviricota	geNomad\PhaGCN2	Caudoviricetes	geNomad\PhaGCN2	Unclassified	Unclassified	Queuovirinae	PhaGCN2		no
QYJanS1.5_2312732	Uroviricota	geNomad\VPF-Class	Caudoviricetes	geNomad	Unclassified	Unclassified	Unclassified	Unclassified		no
QYJanS1.5_2313463	Uroviricota	geNomad	Caudoviricetes	geNomad	Unclassified	Unclassified	Unclassified	Unclassified		no
QYJanS1.5_2317212	Uroviricota	geNomad	Caudoviricetes	geNomad	Unclassified	Unclassified	Unclassified	Unclassified		no
QYJanS1.5_2318035	Uroviricota	geNomad	Caudoviricetes	geNomad	Unclassified	Unclassified	Unclassified	Unclassified		no
QYJanS1.5_2321101	Uroviricota	geNomad\VPF-Class	Caudoviricetes	geNomad	Unclassified	Unclassified	Unclassified	Unclassified		no
QYJanS1.5_2322199	Uroviricota	geNomad	Caudoviricetes	geNomad	Unclassified	Unclassified	Unclassified	Unclassified		no
QYJanS1.5_2322778	Uroviricota	geNomad	Caudoviricetes	geNomad	Unclassified	Unclassified	Unclassified	Unclassified	NCLDV	no
QYJanS1.5_2323650	Uroviricota	geNomad	Caudoviricetes	geNomad	Unclassified	Unclassified	Unclassified	Unclassified		no
QYJanS1.5_2324025	Uroviricota	geNomad\PhaGCN2	Caudoviricetes	geNomad\PhaGCN2	Unclassified	Unclassified	Queuovirinae	PhaGCN2		no
QYJanS1.5_2324617	Uroviricota	geNomad	Caudoviricetes	geNomad	Unclassified	Unclassified	Unclassified	Unclassified		no
QYJanS1.5_2325703	Uroviricota	geNomad\VPF-Class	Caudoviricetes	geNomad	Unclassified	Unclassified	Unclassified	Unclassified		no
QYJanS1.5_2326241	Uroviricota	geNomad	Caudoviricetes	geNomad	Unclassified	Unclassified	Unclassified	Unclassified		no
QYJanS1.5_2329150	Uroviricota	geNomad	Caudoviricetes	geNomad	Unclassified	Unclassified	Unclassified	Unclassified		no
QYJanS1.5_2330897	Uroviricota	geNomad	Caudoviricetes	geNomad	Unclassified	Unclassified	Unclassified	Unclassified		no
QYJanS1.5_2331867	Uroviricota	geNomad	Caudoviricetes	geNomad	Unclassified	Unclassified	Unclassified	Unclassified		no
QYJanS1.5_2331927	Uroviricota	geNomad	Caudoviricetes	geNomad	Unclassified	Unclassified	Unclassified	Unclassified		no
QYJanS1.5_2334146	Uroviricota	geNomad\PhaGCN2	Caudoviricetes	geNomad\PhaGCN2	Unclassified	Unclassified	Demerecviridae	PhaGCN2		no
QYJanS1.5_2335108	Uroviricota	geNomad	Caudoviricetes	geNomad	Unclassified	Unclassified	Unclassified	Unclassified		no
QYJanS1.5_2335987	Uroviricota	geNomad	Caudoviricetes	geNomad	Unclassified	Unclassified	Unclassified	Unclassified		no
QYJanS1.5_2337888	Uroviricota	geNomad	Caudoviricetes	geNomad	Unclassified	Unclassified	Unclassified	Unclassified		no
QYJanS1.5_2339121	Uroviricota	geNomad	Caudoviricetes	geNomad	Unclassified	Unclassified	Unclassified	Unclassified		no
QYJanS1.5_2501453	Cressdnaviricota	geNomad	Arfiviricetes	geNomad	Cirlivirales	Unclassified	Unclassified	Unclassified		no
QYJanS1.5_2502198	Uroviricota	geNomad	Caudoviricetes	geNomad	Unclassified	Unclassified	Unclassified	Unclassified		no
QYJanS1.5_2503600	Uroviricota	geNomad\VPF-Class	Caudoviricetes	geNomad	Unclassified	Unclassified	Unclassified	Unclassified		no
QYJanS1.5_2504240	Uroviricota	geNomad\VPF-Class	Caudoviricetes	geNomad	Unclassified	Unclassified	Unclassified	Unclassified		no
QYJanS1.5_2504785	Uroviricota	geNomad	Caudoviricetes	geNomad	Unclassified	Unclassified	Unclassified	Unclassified		no
QYJanS1.5_2509659	Uroviricota	geNomad\VPF-Class	Caudoviricetes	geNomad	Unclassified	Unclassified	Unclassified	Unclassified		no
QYJanS1.5_2510645	Uroviricota	geNomad	Caudoviricetes	geNomad	Unclassified	Unclassified	Unclassified	Unclassified		no
QYJanS1.5_2510758	Uroviricota	geNomad\VPF-Class	Caudoviricetes	geNomad	Unclassified	Unclassified	Unclassified	Unclassified		no
QYJanS1.5_2513678	Nucleocytoviricota	geNomad	Megaviricetes	geNomad	Unclassified	Unclassified	Unclassified	Unclassified		no
QYJanS1.5_2513756	Uroviricota	geNomad\PhaGCN2	Caudoviricetes	geNomad\PhaGCN2	Unclassified	Unclassified	Arquatrovirinae	PhaGCN2		no
QYJanS1.5_2514352	Uroviricota	geNomad	Caudoviricetes	geNomad	Unclassified	Unclassified	Unclassified	Unclassified		no
QYJanS1.5_2515882	Uroviricota	geNomad\VPF-Class	Caudoviricetes	geNomad	Unclassified	Unclassified	Unclassified	Unclassified		no
QYJanS1.5_2517335	Uroviricota	geNomad	Caudoviricetes	geNomad	Unclassified	Unclassified	Unclassified	Unclassified		no
QYJanS1.5_2517421	Uroviricota	geNomad	Caudoviricetes	geNomad	Unclassified	Unclassified	Unclassified	Unclassified		no
QYJanS1.5_2517667	Uroviricota	geNomad\PhaGCN2\VPF-Class	Caudoviricetes	geNomad\PhaGCN2\VPF-Class	Unclassified	Unclassified	Ceeclamvirinae	PhaGCN2		no
QYJanS1.5_2519792	Uroviricota	geNomad\PhaGCN2	Caudoviricetes	geNomad\PhaGCN2	Unclassified	Unclassified	Zobellviridae	PhaGCN2		no
QYJanS1.5_2520573	Uroviricota	geNomad	Caudoviricetes	geNomad	Unclassified	Unclassified	Unclassified	Unclassified		no
QYJanS1.5_2523963	Uroviricota	geNomad	Caudoviricetes	geNomad	Unclassified	Unclassified	Unclassified	Unclassified		no
QYJanS1.5_2525107	Uroviricota	geNomad	Caudoviricetes	geNomad	Unclassified	Unclassified	Unclassified	Unclassified		no
QYJanS1.5_2525318	Uroviricota	geNomad\PhaGCN2	Caudoviricetes	geNomad\PhaGCN2	Pantevenvirales	PhaGCN2	Straboviridae	PhaGCN2		no
QYJanS1.5_2527750	Unclassified	Unclassified	Unclassified	Unclassified	Unclassified	Unclassified	Unclassified	Unclassified		no
QYJanS1.5_2529090	Uroviricota	geNomad	Caudoviricetes	geNomad	Unclassified	Unclassified	Unclassified	Unclassified		no
QYJanS1.5_2529863	Unclassified	Unclassified	Unclassified	Unclassified	Unclassified	Unclassified	Unclassified	Unclassified	NCLDV	no
QYJanS1.5_2693522	Uroviricota	geNomad	Caudoviricetes	geNomad	Unclassified	Unclassified	Unclassified	Unclassified		no
QYJanS1.5_2694946	Uroviricota	geNomad	Caudoviricetes	geNomad	Unclassified	Unclassified	Unclassified	Unclassified		no
QYJanS1.5_2697285	Uroviricota	geNomad	Caudoviricetes	geNomad	Unclassified	Unclassified	Unclassified	Unclassified		no
QYJanS1.5_2699252	Uroviricota	geNomad	Caudoviricetes	geNomad	Unclassified	Unclassified	Unclassified	Unclassified		no
QYJanS1.5_2702079	Uroviricota	geNomad	Caudoviricetes	geNomad	Unclassified	Unclassified	Unclassified	Unclassified		no
QYJanS1.5_2705138	Uroviricota	geNomad\VPF-Class	Caudoviricetes	geNomad	Unclassified	Unclassified	Unclassified	Unclassified		no
QYJanS1.5_2705264	Uroviricota	geNomad	Caudoviricetes	geNomad	Unclassified	Unclassified	Unclassified	Unclassified		no
QYJanS1.5_2705764	Uroviricota	geNomad\VPF-Class	Caudoviricetes	geNomad	Unclassified	Unclassified	Unclassified	Unclassified		no
QYJanS1.5_2708700	Commensaviricota	VPF-Class	Cardeaviricetes	PhaGCN2	Sanitavirales	PhaGCN2	Anelloviridae	PhaGCN2		no
QYJanS1.5_2709868	Uroviricota	geNomad	Caudoviricetes	geNomad	Unclassified	Unclassified	Unclassified	Unclassified		no
QYJanS1.5_27113	Uroviricota	geNomad	Caudoviricetes	geNomad	Unclassified	Unclassified	Unclassified	Unclassified		yes
QYJanS1.5_2711944	Uroviricota	geNomad\VPF-Class	Caudoviricetes	geNomad	Unclassified	Unclassified	Unclassified	Unclassified		no
QYJanS1.5_2713667	Uroviricota	VPF-Class	Caudoviricetes	VPF-Class	Unclassified	Unclassified	Unclassified	Unclassified		no
QYJanS1.5_2715073	Uroviricota	geNomad	Caudoviricetes	geNomad	Unclassified	Unclassified	Unclassified	Unclassified		no
QYJanS1.5_2715742	Uroviricota	geNomad\PhaGCN2\VPF-Class	Caudoviricetes	geNomad\PhaGCN2\VPF-Class	Pantevenvirales	PhaGCN2	Kyanoviridae	PhaGCN2		no
QYJanS1.5_2717440	Uroviricota	geNomad	Caudoviricetes	geNomad	Unclassified	Unclassified	Unclassified	Unclassified		no
QYJanS1.5_2718518	Uroviricota	geNomad\VPF-Class	Caudoviricetes	geNomad	Unclassified	Unclassified	Unclassified	Unclassified		no
QYJanS1.5_2721673	Uroviricota	geNomad	Caudoviricetes	geNomad	Unclassified	Unclassified	Unclassified	Unclassified		no
QYJanS1.5_2726944	Uroviricota	geNomad	Caudoviricetes	geNomad	Unclassified	Unclassified	Unclassified	Unclassified		no
QYJanS1.5_27404	Uroviricota	geNomad	Caudoviricetes	geNomad	Unclassified	Unclassified	Unclassified	Unclassified		no
QYJanS1.5_2885366	Uroviricota	geNomad	Caudoviricetes	geNomad	Unclassified	Unclassified	Unclassified	Unclassified		no
QYJanS1.5_2885847	Uroviricota	geNomad	Caudoviricetes	geNomad	Unclassified	Unclassified	Unclassified	Unclassified		no
QYJanS1.5_2887120	Uroviricota	geNomad\VPF-Class	Caudoviricetes	geNomad	Unclassified	Unclassified	Unclassified	Unclassified		no
QYJanS1.5_28874	Uroviricota	geNomad	Caudoviricetes	geNomad	Unclassified	Unclassified	Unclassified	Unclassified		no
QYJanS1.5_2888229	Uroviricota	geNomad\VPF-Class	Caudoviricetes	geNomad	Unclassified	Unclassified	Unclassified	Unclassified		no
QYJanS1.5_2888984	Uroviricota	geNomad	Caudoviricetes	geNomad	Unclassified	Unclassified	Unclassified	Unclassified		no
QYJanS1.5_2889369	Uroviricota	geNomad	Caudoviricetes	geNomad	Unclassified	Unclassified	Unclassified	Unclassified		no
QYJanS1.5_2891946	Cossaviricota	PhaGCN2	Quintoviricetes	PhaGCN2	Piccovirales	PhaGCN2	Parvoviridae	PhaGCN2		no
QYJanS1.5_2894218	Uroviricota	geNomad\VPF-Class	Caudoviricetes	geNomad	Unclassified	Unclassified	Unclassified	Unclassified		no
QYJanS1.5_2894297	Uroviricota	geNomad	Caudoviricetes	geNomad	Unclassified	Unclassified	Unclassified	Unclassified		no
QYJanS1.5_2894776	Uroviricota	geNomad	Caudoviricetes	geNomad	Unclassified	Unclassified	Unclassified	Unclassified		no
QYJanS1.5_2895617	Uroviricota	geNomad\VPF-Class	Caudoviricetes	geNomad	Unclassified	Unclassified	Unclassified	Unclassified		no
QYJanS1.5_2900923	Uroviricota	geNomad	Caudoviricetes	geNomad	Unclassified	Unclassified	Unclassified	Unclassified		no
QYJanS1.5_2904061	Unclassified	Unclassified	Unclassified	Unclassified	Unclassified	Unclassified	Unclassified	Unclassified		no
QYJanS1.5_2904504	Uroviricota	geNomad\PhaGCN2\VPF-Class	Caudoviricetes	geNomad\PhaGCN2\VPF-Class	Unclassified	Unclassified	Mesyanzhinovviridae	PhaGCN2		no
QYJanS1.5_2907980	Uroviricota	geNomad\VPF-Class	Caudoviricetes	geNomad	Unclassified	Unclassified	Unclassified	Unclassified		no
QYJanS1.5_2909519	Uroviricota	geNomad	Caudoviricetes	geNomad	Unclassified	Unclassified	Unclassified	Unclassified		no
QYJanS1.5_2910183	Uroviricota	geNomad	Caudoviricetes	geNomad	Unclassified	Unclassified	Unclassified	Unclassified		no
QYJanS1.5_2910575	Uroviricota	geNomad\VPF-Class	Caudoviricetes	geNomad	Unclassified	Unclassified	Unclassified	Unclassified		no
QYJanS1.5_2911385	Uroviricota	geNomad	Caudoviricetes	geNomad	Unclassified	Unclassified	Unclassified	Unclassified		no
QYJanS1.5_2915063	Uroviricota	geNomad\PhaGCN2	Caudoviricetes	geNomad\PhaGCN2	Pantevenvirales	PhaGCN2	Kyanoviridae	PhaGCN2	NCLDV	no
QYJanS1.5_3013	Uroviricota	geNomad	Caudoviricetes	geNomad	Unclassified	Unclassified	Unclassified	Unclassified		no
QYJanS1.5_3077699	Uroviricota	geNomad\VPF-Class	Caudoviricetes	geNomad	Unclassified	Unclassified	Unclassified	Unclassified		no
QYJanS1.5_3079644	Uroviricota	geNomad\VPF-Class	Caudoviricetes	geNomad	Unclassified	Unclassified	Unclassified	Unclassified		no
QYJanS1.5_3080270	Uroviricota	geNomad\VPF-Class	Caudoviricetes	geNomad	Unclassified	Unclassified	Unclassified	Unclassified		no
QYJanS1.5_3082465	Uroviricota	geNomad	Caudoviricetes	geNomad	Unclassified	Unclassified	Unclassified	Unclassified		no
QYJanS1.5_3086952	Uroviricota	geNomad\PhaGCN2\VPF-Class	Caudoviricetes	geNomad\PhaGCN2\VPF-Class	Unclassified	Unclassified	Herelleviridae	PhaGCN2		no
QYJanS1.5_3089154	Uroviricota	geNomad	Caudoviricetes	geNomad	Unclassified	Unclassified	Unclassified	Unclassified		no
QYJanS1.5_3089926	Uroviricota	geNomad\VPF-Class	Caudoviricetes	geNomad	Unclassified	Unclassified	Unclassified	Unclassified		no
QYJanS1.5_3091052	Uroviricota	geNomad	Caudoviricetes	geNomad	Unclassified	Unclassified	Unclassified	Unclassified		no
QYJanS1.5_3091874	Uroviricota	geNomad\PhaGCN2\VPF-Class	Caudoviricetes	geNomad\PhaGCN2\VPF-Class	Pantevenvirales	PhaGCN2	Straboviridae	PhaGCN2		no
QYJanS1.5_3100491	Uroviricota	geNomad\VPF-Class	Caudoviricetes	geNomad	Unclassified	Unclassified	Unclassified	Unclassified		no
QYJanS1.5_3101066	Uroviricota	geNomad\PhaGCN2	Caudoviricetes	geNomad\PhaGCN2	Unclassified	Unclassified	Peduoviridae	PhaGCN2		yes
QYJanS1.5_3102909	Uroviricota	geNomad	Caudoviricetes	geNomad	Unclassified	Unclassified	Unclassified	Unclassified		no
QYJanS1.5_3103646	Uroviricota	geNomad\PhaGCN2\VPF-Class	Caudoviricetes	geNomad\PhaGCN2\VPF-Class	Unclassified	Unclassified	Ounavirinae	PhaGCN2		no
QYJanS1.5_3104995	Uroviricota	geNomad\VPF-Class	Caudoviricetes	geNomad	Unclassified	Unclassified	Unclassified	Unclassified		no
QYJanS1.5_3105268	Uroviricota	geNomad\PhaGCN2	Caudoviricetes	geNomad\PhaGCN2	Stanwilliamsviridae	PhaGCN2	Boydwoodruffvirinae	PhaGCN2		no
QYJanS1.5_3106880	Uroviricota	geNomad\VPF-Class	Caudoviricetes	geNomad	Unclassified	Unclassified	Unclassified	Unclassified		no
QYJanS1.5_3107601	Uroviricota	geNomad	Caudoviricetes	geNomad	Unclassified	Unclassified	Unclassified	Unclassified		no
QYJanS1.5_31360	Uroviricota	geNomad\PhaGCN2	Caudoviricetes	geNomad\PhaGCN2	Unclassified	Unclassified	Unclassified	Unclassified		no
QYJanS1.5_32542	Taleaviricota	PhaGCN2	Tokiviricetes	PhaGCN2	Ligamenvirales	PhaGCN2	Lipothrixviridae	PhaGCN2		no
QYJanS1.5_3271057	Uroviricota	geNomad\VPF-Class	Caudoviricetes	geNomad	Unclassified	Unclassified	Unclassified	Unclassified		no
QYJanS1.5_3271079	Uroviricota	geNomad	Caudoviricetes	geNomad	Unclassified	Unclassified	Unclassified	Unclassified		no
QYJanS1.5_3272981	Uroviricota	geNomad\PhaGCN2\VPF-Class	Caudoviricetes	geNomad\PhaGCN2\VPF-Class	Pantevenvirales	PhaGCN2	Kyanoviridae	PhaGCN2		no
QYJanS1.5_3275162	Uroviricota	geNomad	Caudoviricetes	geNomad	Unclassified	Unclassified	Unclassified	Unclassified		no
QYJanS1.5_3275564	Uroviricota	geNomad\VPF-Class	Caudoviricetes	geNomad	Unclassified	Unclassified	Unclassified	Unclassified		yes
QYJanS1.5_3277043	Unclassified	Unclassified	Unclassified	Unclassified	Unclassified	Unclassified	Unclassified	Unclassified		no
QYJanS1.5_3280564	Uroviricota	geNomad\VPF-Class	Caudoviricetes	geNomad	Unclassified	Unclassified	Unclassified	Unclassified		no
QYJanS1.5_3281368	Uroviricota	geNomad\VPF-Class	Caudoviricetes	geNomad	Unclassified	Unclassified	Unclassified	Unclassified		no
QYJanS1.5_3281925	Uroviricota	geNomad\VPF-Class	Caudoviricetes	geNomad	Unclassified	Unclassified	Unclassified	Unclassified		no
QYJanS1.5_3285184	Uroviricota	geNomad	Caudoviricetes	geNomad	Unclassified	Unclassified	Unclassified	Unclassified		no
QYJanS1.5_3287354	Uroviricota	geNomad	Caudoviricetes	geNomad	Unclassified	Unclassified	Unclassified	Unclassified		no
QYJanS1.5_3289716	Uroviricota	geNomad	Caudoviricetes	geNomad	Unclassified	Unclassified	Unclassified	Unclassified		no
QYJanS1.5_3292763	Uroviricota	geNomad	Caudoviricetes	geNomad	Unclassified	Unclassified	Unclassified	Unclassified		no
QYJanS1.5_3292765	Uroviricota	geNomad	Caudoviricetes	geNomad	Unclassified	Unclassified	Unclassified	Unclassified		no
QYJanS1.5_3293442	Uroviricota	geNomad	Caudoviricetes	geNomad	Unclassified	Unclassified	Unclassified	Unclassified		no
QYJanS1.5_3294002	Uroviricota	geNomad\PhaGCN2	Caudoviricetes	geNomad\PhaGCN2	Pantevenvirales	PhaGCN2	Kyanoviridae	PhaGCN2		no
QYJanS1.5_3294368	Uroviricota	geNomad\VPF-Class	Caudoviricetes	geNomad	Unclassified	Unclassified	Unclassified	Unclassified		no
QYJanS1.5_3298082	Uroviricota	geNomad	Caudoviricetes	geNomad	Unclassified	Unclassified	Unclassified	Unclassified		no
QYJanS1.5_3299231	Uroviricota	geNomad\VPF-Class	Caudoviricetes	geNomad	Unclassified	Unclassified	Unclassified	Unclassified		no
QYJanS1.5_3300008	Uroviricota	geNomad	Caudoviricetes	geNomad	Unclassified	Unclassified	Unclassified	Unclassified		no
QYJanS1.5_3301309	Uroviricota	geNomad	Caudoviricetes	geNomad	Unclassified	Unclassified	Unclassified	Unclassified		no
QYJanS1.5_3301431	Uroviricota	geNomad\PhaGCN2	Caudoviricetes	geNomad\PhaGCN2	Unclassified	PhaGCN2	Sepvirinae	PhaGCN2		no
QYJanS1.5_3463983	Uroviricota	geNomad\VPF-Class	Caudoviricetes	geNomad	Unclassified	Unclassified	Unclassified	Unclassified		no
QYJanS1.5_3464686	Uroviricota	geNomad\PhaGCN2	Caudoviricetes	geNomad\PhaGCN2	Unclassified	Unclassified	Gclasvirinae	PhaGCN2		no
QYJanS1.5_3467570	Uroviricota	geNomad	Caudoviricetes	geNomad	Unclassified	Unclassified	Unclassified	Unclassified		yes
QYJanS1.5_3468470	Uroviricota	geNomad\PhaGCN2	Caudoviricetes	geNomad\PhaGCN2	Unclassified	Unclassified	Peduoviridae	PhaGCN2		no
QYJanS1.5_3478153	Uroviricota	geNomad\PhaGCN2	Caudoviricetes	geNomad\PhaGCN2	Pantevenvirales	PhaGCN2	Kyanoviridae	PhaGCN2		no
QYJanS1.5_3478383	Uroviricota	geNomad	Caudoviricetes	geNomad	Unclassified	Unclassified	Unclassified	Unclassified		no
QYJanS1.5_3480070	Uroviricota	geNomad\PhaGCN2\VPF-Class	Caudoviricetes	geNomad\PhaGCN2\VPF-Class	Pantevenvirales	PhaGCN2	Straboviridae	PhaGCN2		no
QYJanS1.5_3480656	Nucleocytoviricota	geNomad	Megaviricetes	geNomad	Pimascovirales	Unclassified	Unclassified	Unclassified	NCLDV	no
QYJanS1.5_3483015	Uroviricota	geNomad	Caudoviricetes	geNomad	Unclassified	Unclassified	Unclassified	Unclassified		no
QYJanS1.5_3483607	Uroviricota	PhaGCN2	Caudoviricetes	PhaGCN2	Unclassified	Unclassified	Ceeclamvirinae	PhaGCN2		no
QYJanS1.5_3484504	Uroviricota	geNomad\VPF-Class	Caudoviricetes	geNomad	Unclassified	Unclassified	Unclassified	Unclassified		no
QYJanS1.5_3487308	Uroviricota	geNomad\VPF-Class	Caudoviricetes	geNomad	Unclassified	Unclassified	Unclassified	Unclassified		no
QYJanS1.5_3487763	Uroviricota	geNomad	Caudoviricetes	geNomad	Unclassified	Unclassified	Unclassified	Unclassified		no
QYJanS1.5_3488538	Uroviricota	geNomad\VPF-Class	Caudoviricetes	geNomad	Unclassified	Unclassified	Unclassified	Unclassified		no
QYJanS1.5_3489172	Uroviricota	geNomad	Caudoviricetes	geNomad	Unclassified	Unclassified	Unclassified	Unclassified		no
QYJanS1.5_3489305	Uroviricota	geNomad\VPF-Class	Caudoviricetes	geNomad	Unclassified	Unclassified	Unclassified	Unclassified		yes
QYJanS1.5_3489680	Uroviricota	geNomad\PhaGCN2	Caudoviricetes	geNomad\PhaGCN2	Unclassified	Unclassified	Tybeckvirinae	PhaGCN2		no
QYJanS1.5_3490122	Unclassified	Unclassified	Unclassified	Unclassified	Unclassified	Unclassified	Unclassified	Unclassified		no
QYJanS1.5_3490144	Uroviricota	geNomad\PhaGCN2	Caudoviricetes	geNomad\PhaGCN2	Unclassified	Unclassified	Queuovirinae	PhaGCN2		yes
QYJanS1.5_3655613	Unclassified	Unclassified	Unclassified	Unclassified	Unclassified	Unclassified	Unclassified	Unclassified		yes
QYJanS1.5_3660214	Uroviricota	geNomad\PhaGCN2	Caudoviricetes	geNomad\PhaGCN2	Unclassified	Unclassified	Herelleviridae	PhaGCN2		no
QYJanS1.5_3662180	Uroviricota	geNomad\PhaGCN2\VPF-Class	Caudoviricetes	geNomad\PhaGCN2\VPF-Class	Pantevenvirales	PhaGCN2	Kyanoviridae	PhaGCN2		no
QYJanS1.5_3665160	Unclassified	Unclassified	Unclassified	Unclassified	Unclassified	Unclassified	Unclassified	Unclassified		no
QYJanS1.5_3667097	Uroviricota	geNomad\VPF-Class	Caudoviricetes	geNomad	Unclassified	Unclassified	Unclassified	Unclassified		no
QYJanS1.5_3671509	Uroviricota	geNomad	Caudoviricetes	geNomad	Unclassified	Unclassified	Unclassified	Unclassified		no
QYJanS1.5_3671635	Uroviricota	geNomad\VPF-Class	Caudoviricetes	geNomad	Unclassified	Unclassified	Unclassified	Unclassified	NCLDV	no
QYJanS1.5_3673109	Uroviricota	geNomad\PhaGCN2	Caudoviricetes	geNomad\PhaGCN2	Pantevenvirales	PhaGCN2	Straboviridae	PhaGCN2		yes
QYJanS1.5_3673184	Uroviricota	geNomad	Caudoviricetes	geNomad	Unclassified	Unclassified	Unclassified	Unclassified		no
QYJanS1.5_3673528	Uroviricota	geNomad	Caudoviricetes	geNomad	Unclassified	Unclassified	Unclassified	Unclassified		no
QYJanS1.5_3680874	Uroviricota	geNomad\VPF-Class	Caudoviricetes	geNomad	Unclassified	Unclassified	Unclassified	Unclassified		no
QYJanS1.5_3683178	Uroviricota	geNomad	Caudoviricetes	geNomad	Unclassified	Unclassified	Unclassified	Unclassified		no
QYJanS1.5_3683920	Uroviricota	geNomad\VPF-Class	Caudoviricetes	geNomad	Unclassified	Unclassified	Unclassified	Unclassified		no
QYJanS1.5_3683942	Nucleocytoviricota	geNomad	Megaviricetes	geNomad	Pimascovirales	Unclassified	Unclassified	Unclassified	NCLDV	no
QYJanS1.5_3684279	Uroviricota	geNomad\VPF-Class	Caudoviricetes	geNomad	Unclassified	Unclassified	Unclassified	Unclassified		no
QYJanS1.5_3688336	Uroviricota	geNomad\PhaGCN2\VPF-Class	Caudoviricetes	geNomad\PhaGCN2\VPF-Class	Pantevenvirales	PhaGCN2	Straboviridae	PhaGCN2		no
QYJanS1.5_3688747	Uroviricota	geNomad	Caudoviricetes	geNomad	Unclassified	Unclassified	Unclassified	Unclassified		no
QYJanS1.5_386882	Uroviricota	PhaGCN2	Caudoviricetes	PhaGCN2	Unclassified	Unclassified	Casjensviridae	PhaGCN2		no
QYJanS1.5_386997	Uroviricota	geNomad	Caudoviricetes	geNomad	Unclassified	Unclassified	Unclassified	Unclassified		no
QYJanS1.5_389788	Uroviricota	geNomad	Caudoviricetes	geNomad	Unclassified	Unclassified	Unclassified	Unclassified		no
QYJanS1.5_390161	Uroviricota	geNomad\PhaGCN2	Caudoviricetes	geNomad\PhaGCN2	Thumleimavirales	PhaGCN2	Hafunaviridae	PhaGCN2		no
QYJanS1.5_390305	Unclassified	Unclassified	Unclassified	Unclassified	Unclassified	Unclassified	Unclassified	Unclassified		no
QYJanS1.5_394041	Uroviricota	geNomad\PhaGCN2	Caudoviricetes	geNomad\PhaGCN2	Unclassified	Unclassified	Hendrixvirinae	PhaGCN2		no
QYJanS1.5_397057	Uroviricota	geNomad\VPF-Class	Caudoviricetes	geNomad	Unclassified	Unclassified	Unclassified	Unclassified		no
QYJanS1.5_397933	Uroviricota	geNomad	Caudoviricetes	geNomad	Unclassified	Unclassified	Unclassified	Unclassified		no
QYJanS1.5_399133	Uroviricota	geNomad	Caudoviricetes	geNomad	Unclassified	Unclassified	Unclassified	Unclassified		no
QYJanS1.5_399288	Uroviricota	geNomad\PhaGCN2	Caudoviricetes	geNomad\PhaGCN2	Unclassified	Unclassified	Azeredovirinae	PhaGCN2		no
QYJanS1.5_400588	Uroviricota	geNomad\VPF-Class	Caudoviricetes	geNomad	Unclassified	Unclassified	Unclassified	Unclassified		no
QYJanS1.5_400589	Uroviricota	geNomad	Caudoviricetes	geNomad	Unclassified	Unclassified	Unclassified	Unclassified		no
QYJanS1.5_401510	Uroviricota	geNomad\PhaGCN2	Caudoviricetes	geNomad\PhaGCN2	Pantevenvirales	PhaGCN2	Straboviridae	PhaGCN2		no
QYJanS1.5_403256	Uroviricota	geNomad	Caudoviricetes	geNomad	Unclassified	Unclassified	Unclassified	Unclassified		no
QYJanS1.5_406259	Uroviricota	geNomad	Caudoviricetes	geNomad	Unclassified	Unclassified	Unclassified	Unclassified		no
QYJanS1.5_407537	Uroviricota	geNomad\PhaGCN2\VPF-Class	Caudoviricetes	geNomad\PhaGCN2\VPF-Class	Pantevenvirales	PhaGCN2	Kyanoviridae	PhaGCN2		no
QYJanS1.5_407711	Uroviricota	geNomad\VPF-Class	Caudoviricetes	geNomad	Unclassified	Unclassified	Unclassified	Unclassified		no
QYJanS1.5_408828	Uroviricota	geNomad\PhaGCN2	Caudoviricetes	geNomad\PhaGCN2	Unclassified	Unclassified	Casjensviridae	PhaGCN2		no
QYJanS1.5_409349	Unclassified	Unclassified	Unclassified	Unclassified	Unclassified	Unclassified	Unclassified	Unclassified		no
QYJanS1.5_409412	Uroviricota	geNomad\PhaGCN2	Caudoviricetes	geNomad\PhaGCN2	Unclassified	Unclassified	Unclassified	Unclassified		no
QYJanS1.5_409681	Uroviricota	geNomad\VPF-Class	Caudoviricetes	geNomad	Unclassified	Unclassified	Unclassified	Unclassified		no
QYJanS1.5_409713	Uroviricota	geNomad	Caudoviricetes	geNomad	Unclassified	Unclassified	Unclassified	Unclassified		no
QYJanS1.5_409874	Nucleocytoviricota	geNomad	Megaviricetes	geNomad	Imitervirales	Unclassified	Unclassified	Unclassified		no
QYJanS1.5_410193	Uroviricota	geNomad\PhaGCN2	Caudoviricetes	geNomad\PhaGCN2	Unclassified	Unclassified	Guelinviridae	PhaGCN2		no
QYJanS1.5_411588	Uroviricota	geNomad\VPF-Class	Caudoviricetes	geNomad	Unclassified	Unclassified	Unclassified	Unclassified		no
QYJanS1.5_413021	Uroviricota	geNomad	Caudoviricetes	geNomad	Unclassified	Unclassified	Unclassified	Unclassified		no
QYJanS1.5_414370	Uroviricota	geNomad	Caudoviricetes	geNomad	Unclassified	Unclassified	Unclassified	Unclassified		no
[truncated: 3,682 more rows]

## Sheet: Table S3
Table S3 Predicted ex-situ hosts of vOTUs in the QY proglacial lake sediment environments.
[truncated: 931 more rows]

[truncated: 8 more sheets: Table S4, Table S5, Table S6, Table S7, Table S8, Table S9, Table S10, Table S11]
